# Supplementary material for: Methodological choices and clinical usefulness for machine learning predictions of outcome in Internet-based cognitive behavioural therapy
Source: Commun Med (Lond). 2024 Oct 10;4:196. doi: 10.1038/s43856-024-00626-4 (PMC11464669; doi:10.1038/s43856-024-00626-4)
Supplement: Supplementary file 5 — Supplementary Data 2 [file 43856_2024_626_MOESM5_ESM.csv]

	dataset	shape	outcome	pca	pcaparams	classifier	bestparams	meanscore	stdscore	filename
1	Depression_week04-naremove	(1437, 59)	symptom-cont	FALSE	None	LinearSVR	{u'epsilon': 0, u'C': 0.2, u'loss': u'squared_epsilon_insensitive'}	0,405709701001634	0,0509164452540043	Handpicked
2	Depression_week04-naremove	(1437, 59)	symptom-cont	FALSE	None	LinearRegression	{u'fit_intercept': True}	0,402856807641143	0,051912710028682	Handpicked
3	Depression_week04-naremove	(1437, 59)	symptom-cont	FALSE	None	ElasticNet	{u'alpha': 0.1, u'l1_ratio': 0.2}	0,429709012482622	0,0549407579053615	Handpicked
4	Depression_week04-naremove	(1437, 59)	symptom-cont	FALSE	None	Ridge	{u'solver': u'saga'}	0,406376938968944	0,0505505680573545	Handpicked
5	Depression_week04-naremove	(1437, 59)	symptom-cont	FALSE	None	Lasso	{u'alpha': 0.1}	0,408241674977077	0,0539510903883954	Handpicked
6	Depression_week04-naremove	(1437, 59)	symptom-cont	FALSE	None	BayesianRidge	{u'tol': 0.0001, u'alpha_2': 1e-06, u'lambda_1': 1e-06, u'lambda_2': 1e-06, u'alpha_1': 1e-06}	0,41422533075952	0,0494877917558066	Handpicked
7	Depression_week04-naremove	(1437, 59)	symptom-cont	FALSE	None	KNeighborsRegressor	{u'n_neighbors': 25, u'weights': u'distance', u'leaf_size': 30, u'algorithm': u'ball_tree'}	0,2664616008404	0,0357000435506607	Handpicked
8	Depression_week04-naremove	(1437, 59)	symptom-cont	FALSE	None	RandomForestRegressor	{u'max_features': u'auto', u'min_samples_split': 20, u'n_estimators': 300, u'min_samples_leaf': 10}	0,434293468299785	0,067643518973164	Handpicked
9	Depression_week04-naremove	(1437, 59)	symptom-cont	FALSE	None	AdaBoostRegressor	{u'n_estimators': 300, u'loss': u'exponential', u'base_estimator': RandomForestRegressor(bootstrap=True, criterion='mse', max_depth=None, max_features='auto', max_leaf_nodes=None, min_impurity_decrease=0.0, min_impurity_split=None, min_samples_leaf=2, min_samples_split=5, min_weight_fraction_leaf=0.0, n_estimators='warn', n_jobs=-1, oob_score=False, random_state=0, verbose=0, warm_start=False), u…	0,428592523946228	0,0609628359342536	Handpicked
10	Depression_week04-naremove	(1437, 59)	symptom-cont	FALSE	None	GradientBoostingRegressor	{u'loss': u'lad', u'learning_rate': 1, u'min_samples_leaf': 5, u'n_estimators': 300, u'subsample': 1, u'min_samples_split': 20, u'max_depth': 3}	0,123726541674177	0,117712627444473	Handpicked
11	All_week04-imputed	(6026, 65)	symptom-cont	FALSE	None	LinearSVR	{u'epsilon': 0, u'C': 0.5, u'loss': u'squared_epsilon_insensitive'}	0,574886047365104	0,025765561049072	Handpicked
12	All_week04-imputed	(6026, 65)	symptom-cont	FALSE	None	LinearRegression	{u'fit_intercept': True}	0,574762385431035	0,0257253960388491	Handpicked
13	All_week04-imputed	(6026, 65)	symptom-cont	FALSE	None	ElasticNet	{u'alpha': 0.1, u'l1_ratio': 0.2}	0,564773189482048	0,0284617037208345	Handpicked
14	All_week04-imputed	(6026, 65)	symptom-cont	FALSE	None	Ridge	{u'solver': u'saga'}	0,574974118869451	0,0257370147592046	Handpicked
15	All_week04-imputed	(6026, 65)	symptom-cont	FALSE	None	Lasso	{u'alpha': 0.1}	0,521673130480685	0,0317067168515145	Handpicked
16	All_week04-imputed	(6026, 65)	symptom-cont	FALSE	None	BayesianRidge	{u'tol': 0.001, u'alpha_2': 1e-06, u'lambda_1': 1e-06, u'lambda_2': 1e-06, u'alpha_1': 1e-06}	0,575174970706116	0,0256610033336045	Handpicked
17	All_week04-imputed	(6026, 65)	symptom-cont	FALSE	None	KNeighborsRegressor	{u'n_neighbors': 25, u'weights': u'distance', u'leaf_size': 30, u'algorithm': u'ball_tree'}	0,455039357242653	0,0291777976241788	Handpicked
18	All_week04-imputed	(6026, 65)	symptom-cont	FALSE	None	RandomForestRegressor	{u'max_features': u'auto', u'min_samples_split': 10, u'n_estimators': 300, u'min_samples_leaf': 5}	0,598507818582061	0,0251262230742341	Handpicked
19	All_week04-imputed	(6026, 65)	symptom-cont	FALSE	None	AdaBoostRegressor	{u'n_estimators': 300, u'loss': u'exponential', u'base_estimator': RandomForestRegressor(bootstrap=True, criterion='mse', max_depth=None, max_features='auto', max_leaf_nodes=None, min_impurity_decrease=0.0, min_impurity_split=None, min_samples_leaf=2, min_samples_split=5, min_weight_fraction_leaf=0.0, n_estimators='warn', n_jobs=-1, oob_score=False, random_state=0, verbose=0, warm_start=False), u…	0,592376035147282	0,0280682450836736	Handpicked
20	All_week04-imputed	(6026, 65)	symptom-cont	FALSE	None	GradientBoostingRegressor	{u'loss': u'lad', u'learning_rate': 1, u'min_samples_leaf': 25, u'n_estimators': 300, u'subsample': 1, u'min_samples_split': 50, u'max_depth': 3}	0,521920536295316	0,0356440600440587	Handpicked
21	Social_week04-naremove_benchmark	(901, 9)	symptom-cont	FALSE	None	LinearSVR	{u'epsilon': 0, u'C': 0.2, u'loss': u'squared_epsilon_insensitive'}	0,636134956732498	0,0496676924274023	Handpicked
22	Social_week04-naremove_benchmark	(901, 9)	symptom-cont	FALSE	None	LinearRegression	{u'fit_intercept': True}	0,63594403289855	0,0499467534557168	Handpicked
23	Social_week04-naremove_benchmark	(901, 9)	symptom-cont	FALSE	None	ElasticNet	{u'alpha': 0.1, u'l1_ratio': 0.5}	0,629181588404077	0,0491657710398829	Handpicked
24	Social_week04-naremove_benchmark	(901, 9)	symptom-cont	FALSE	None	Ridge	{u'solver': u'saga'}	0,636052071246477	0,0497897132983304	Handpicked
25	Social_week04-naremove_benchmark	(901, 9)	symptom-cont	FALSE	None	Lasso	{u'alpha': 0.1}	0,625426591881857	0,04321508921212	Handpicked
26	Social_week04-naremove_benchmark	(901, 9)	symptom-cont	FALSE	None	BayesianRidge	{u'tol': 0.01, u'alpha_2': 1e-06, u'lambda_1': 1e-06, u'lambda_2': 1e-06, u'alpha_1': 1e-06}	0,63598143580449	0,0495828925680559	Handpicked
27	Social_week04-naremove_benchmark	(901, 9)	symptom-cont	FALSE	None	KNeighborsRegressor	{u'n_neighbors': 15, u'weights': u'uniform', u'leaf_size': 30, u'algorithm': u'ball_tree'}	0,580492083923552	0,0494080262139818	Handpicked
28	Social_week04-naremove_benchmark	(901, 9)	symptom-cont	FALSE	None	RandomForestRegressor	{u'max_features': u'auto', u'min_samples_split': 20, u'n_estimators': 300, u'min_samples_leaf': 10}	0,624925221996276	0,0560593995991683	Handpicked
29	Social_week04-naremove_benchmark	(901, 9)	symptom-cont	FALSE	None	AdaBoostRegressor	{u'n_estimators': 300, u'loss': u'exponential', u'base_estimator': RandomForestRegressor(bootstrap=True, criterion='mse', max_depth=None, max_features='auto', max_leaf_nodes=None, min_impurity_decrease=0.0, min_impurity_split=None, min_samples_leaf=2, min_samples_split=5, min_weight_fraction_leaf=0.0, n_estimators='warn', n_jobs=-1, oob_score=False, random_state=0, verbose=0, warm_start=False), u…	0,605837193221522	0,0562650649597038	Handpicked
30	Social_week04-naremove_benchmark	(901, 9)	symptom-cont	FALSE	None	GradientBoostingRegressor	{u'loss': u'lad', u'learning_rate': 1, u'min_samples_leaf': 50, u'n_estimators': 300, u'subsample': 1, u'min_samples_split': 100, u'max_depth': 3}	0,507014474312126	0,0827298003985984	Handpicked
31	Panic_week04-naremove	(782, 59)	symptom-cont	FALSE	None	LinearSVR	{u'epsilon': 0, u'C': 0.2, u'loss': u'squared_epsilon_insensitive'}	0,276875459251658	0,130532752152616	Handpicked
32	Panic_week04-naremove	(782, 59)	symptom-cont	FALSE	None	LinearRegression	{u'fit_intercept': True}	0,27433782955473	0,125132114369767	Handpicked
33	Panic_week04-naremove	(782, 59)	symptom-cont	FALSE	None	ElasticNet	{u'alpha': 0.1, u'l1_ratio': 0.2}	0,345068698952292	0,109745834741969	Handpicked
34	Panic_week04-naremove	(782, 59)	symptom-cont	FALSE	None	Ridge	{u'solver': u'saga'}	0,27557685547391	0,131009116589454	Handpicked
35	Panic_week04-naremove	(782, 59)	symptom-cont	FALSE	None	Lasso	{u'alpha': 0.1}	0,324774449377173	0,102726898815344	Handpicked
36	Panic_week04-naremove	(782, 59)	symptom-cont	FALSE	None	BayesianRidge	{u'tol': 0.0001, u'alpha_2': 1e-06, u'lambda_1': 1e-06, u'lambda_2': 1e-06, u'alpha_1': 1e-06}	0,315604647082581	0,112383409930766	Handpicked
37	Panic_week04-naremove	(782, 59)	symptom-cont	FALSE	None	KNeighborsRegressor	{u'n_neighbors': 25, u'weights': u'distance', u'leaf_size': 30, u'algorithm': u'ball_tree'}	0,206308800595764	0,066775640135693	Handpicked
38	Panic_week04-naremove	(782, 59)	symptom-cont	FALSE	None	RandomForestRegressor	{u'max_features': u'auto', u'min_samples_split': 100, u'n_estimators': 300, u'min_samples_leaf': 25}	0,317383130449467	0,104611096535573	Handpicked
39	Panic_week04-naremove	(782, 59)	symptom-cont	FALSE	None	AdaBoostRegressor	{u'n_estimators': 300, u'loss': u'linear', u'base_estimator': RandomForestRegressor(bootstrap=True, criterion='mse', max_depth=None, max_features='auto', max_leaf_nodes=None, min_impurity_decrease=0.0, min_impurity_split=None, min_samples_leaf=2, min_samples_split=5, min_weight_fraction_leaf=0.0, n_estimators='warn', n_jobs=-1, oob_score=False, random_state=0, verbose=0, warm_start=False), u'lear…	0,297728486624493	0,121971726952579	Handpicked
40	Panic_week04-naremove	(782, 59)	symptom-cont	FALSE	None	GradientBoostingRegressor	{u'loss': u'huber', u'learning_rate': 1, u'min_samples_leaf': 25, u'n_estimators': 300, u'subsample': 1, u'min_samples_split': 50, u'max_depth': 3}	-0,114790272187935	0,252674787342309	Handpicked
41	All_week04-naremove	(3094, 62)	symptom-cont	FALSE	None	LinearSVR	{u'epsilon': 0, u'C': 1.5, u'loss': u'squared_epsilon_insensitive'}	0,482765405921801	0,0319533115927228	Handpicked
42	All_week04-naremove	(3094, 62)	symptom-cont	FALSE	None	LinearRegression	{u'fit_intercept': True}	0,4829698022084	0,0316199546531065	Handpicked
43	All_week04-naremove	(3094, 62)	symptom-cont	FALSE	None	ElasticNet	{u'alpha': 0.1, u'l1_ratio': 0.2}	0,478777837877585	0,0306010661844873	Handpicked
44	All_week04-naremove	(3094, 62)	symptom-cont	FALSE	None	Ridge	{u'solver': u'svd'}	0,482510138632923	0,0312086406082377	Handpicked
45	All_week04-naremove	(3094, 62)	symptom-cont	FALSE	None	Lasso	{u'alpha': 0.1}	0,434881879147147	0,0379378996423793	Handpicked
46	All_week04-naremove	(3094, 62)	symptom-cont	FALSE	None	BayesianRidge	{u'tol': 0.01, u'alpha_2': 1e-06, u'lambda_1': 1e-06, u'lambda_2': 1e-06, u'alpha_1': 1e-06}	0,483615362489431	0,0295638059847162	Handpicked
47	All_week04-naremove	(3094, 62)	symptom-cont	FALSE	None	KNeighborsRegressor	{u'n_neighbors': 25, u'weights': u'distance', u'leaf_size': 30, u'algorithm': u'ball_tree'}	0,335991024188284	0,0306078675446377	Handpicked
48	All_week04-naremove	(3094, 62)	symptom-cont	FALSE	None	RandomForestRegressor	{u'max_features': u'auto', u'min_samples_split': 20, u'n_estimators': 300, u'min_samples_leaf': 10}	0,483180168489055	0,0324250574799524	Handpicked
49	All_week04-naremove	(3094, 62)	symptom-cont	FALSE	None	AdaBoostRegressor	{u'n_estimators': 300, u'loss': u'exponential', u'base_estimator': RandomForestRegressor(bootstrap=True, criterion='mse', max_depth=None, max_features='auto', max_leaf_nodes=None, min_impurity_decrease=0.0, min_impurity_split=None, min_samples_leaf=2, min_samples_split=5, min_weight_fraction_leaf=0.0, n_estimators='warn', n_jobs=-1, oob_score=False, random_state=0, verbose=0, warm_start=False), u…	0,484067442271817	0,0283079829480143	Handpicked
50	All_week04-naremove	(3094, 62)	symptom-cont	FALSE	None	GradientBoostingRegressor	{u'loss': u'lad', u'learning_rate': 1, u'min_samples_leaf': 25, u'n_estimators': 300, u'subsample': 1, u'min_samples_split': 100, u'max_depth': 3}	0,335481483948962	0,0474880211960931	Handpicked
51	All_week04-naremove_benchmark	(3190, 9)	symptom-cont	FALSE	None	LinearSVR	{u'epsilon': 0, u'C': 0.2, u'loss': u'squared_epsilon_insensitive'}	0,457069578860276	0,0372026984460055	Handpicked
52	All_week04-naremove_benchmark	(3190, 9)	symptom-cont	FALSE	None	LinearRegression	{u'fit_intercept': True}	0,457053644916006	0,0372605612743864	Handpicked
53	All_week04-naremove_benchmark	(3190, 9)	symptom-cont	FALSE	None	ElasticNet	{u'alpha': 0.1, u'l1_ratio': 0.2}	0,448316413621993	0,0338752047213048	Handpicked
54	All_week04-naremove_benchmark	(3190, 9)	symptom-cont	FALSE	None	Ridge	{u'solver': u'auto'}	0,457059990400087	0,0372362075210971	Handpicked
55	All_week04-naremove_benchmark	(3190, 9)	symptom-cont	FALSE	None	Lasso	{u'alpha': 0.1}	0,431451660239037	0,038225407894574	Handpicked
56	All_week04-naremove_benchmark	(3190, 9)	symptom-cont	FALSE	None	BayesianRidge	{u'tol': 0.0001, u'alpha_2': 1e-06, u'lambda_1': 1e-06, u'lambda_2': 1e-06, u'alpha_1': 1e-06}	0,457107867976194	0,0369188498392538	Handpicked
57	All_week04-naremove_benchmark	(3190, 9)	symptom-cont	FALSE	None	KNeighborsRegressor	{u'n_neighbors': 25, u'weights': u'distance', u'leaf_size': 30, u'algorithm': u'ball_tree'}	0,427891061605346	0,0283792903053494	Handpicked
58	All_week04-naremove_benchmark	(3190, 9)	symptom-cont	FALSE	None	RandomForestRegressor	{u'max_features': u'sqrt', u'min_samples_split': 20, u'n_estimators': 300, u'min_samples_leaf': 10}	0,469807795271081	0,029419579487866	Handpicked
59	All_week04-naremove_benchmark	(3190, 9)	symptom-cont	FALSE	None	AdaBoostRegressor	{u'n_estimators': 300, u'loss': u'linear', u'base_estimator': RandomForestRegressor(bootstrap=True, criterion='mse', max_depth=None, max_features='auto', max_leaf_nodes=None, min_impurity_decrease=0.0, min_impurity_split=None, min_samples_leaf=2, min_samples_split=5, min_weight_fraction_leaf=0.0, n_estimators='warn', n_jobs=-1, oob_score=False, random_state=0, verbose=0, warm_start=False), u'lear…	0,440786238517896	0,024777184595926	Handpicked
60	All_week04-naremove_benchmark	(3190, 9)	symptom-cont	FALSE	None	GradientBoostingRegressor	{u'loss': u'lad', u'learning_rate': 1, u'min_samples_leaf': 10, u'n_estimators': 300, u'subsample': 1, u'min_samples_split': 100, u'max_depth': 3}	0,370341934403641	0,0493165933553095	Handpicked
61	Depression_week04-imputed_benchmark	(2768, 9)	symptom-cont	FALSE	None	LinearSVR	{u'epsilon': 0, u'C': 0.2, u'loss': u'squared_epsilon_insensitive'}	0,506344478099056	0,0328466708822687	Handpicked
62	Depression_week04-imputed_benchmark	(2768, 9)	symptom-cont	FALSE	None	LinearRegression	{u'fit_intercept': True}	0,506325484273841	0,0329188058139039	Handpicked
63	Depression_week04-imputed_benchmark	(2768, 9)	symptom-cont	FALSE	None	ElasticNet	{u'alpha': 0.1, u'l1_ratio': 0.2}	0,500031571717501	0,0295292956091848	Handpicked
64	Depression_week04-imputed_benchmark	(2768, 9)	symptom-cont	FALSE	None	Ridge	{u'solver': u'saga'}	0,506347704737915	0,0329036208640433	Handpicked
65	Depression_week04-imputed_benchmark	(2768, 9)	symptom-cont	FALSE	None	Lasso	{u'alpha': 0.1}	0,48330765606079	0,0312413464648691	Handpicked
66	Depression_week04-imputed_benchmark	(2768, 9)	symptom-cont	FALSE	None	BayesianRidge	{u'tol': 0.01, u'alpha_2': 1e-06, u'lambda_1': 1e-06, u'lambda_2': 1e-06, u'alpha_1': 1e-06}	0,506382498930357	0,0326104835517702	Handpicked
67	Depression_week04-imputed_benchmark	(2768, 9)	symptom-cont	FALSE	None	KNeighborsRegressor	{u'n_neighbors': 25, u'weights': u'distance', u'leaf_size': 30, u'algorithm': u'ball_tree'}	0,499272152686825	0,031244871683762	Handpicked
68	Depression_week04-imputed_benchmark	(2768, 9)	symptom-cont	FALSE	None	RandomForestRegressor	{u'max_features': u'auto', u'min_samples_split': 10, u'n_estimators': 300, u'min_samples_leaf': 5}	0,545272776006644	0,034607346612773	Handpicked
69	Depression_week04-imputed_benchmark	(2768, 9)	symptom-cont	FALSE	None	AdaBoostRegressor	{u'n_estimators': 300, u'loss': u'exponential', u'base_estimator': RandomForestRegressor(bootstrap=True, criterion='mse', max_depth=None, max_features='auto', max_leaf_nodes=None, min_impurity_decrease=0.0, min_impurity_split=None, min_samples_leaf=2, min_samples_split=5, min_weight_fraction_leaf=0.0, n_estimators='warn', n_jobs=-1, oob_score=False, random_state=0, verbose=0, warm_start=False), u…	0,521108857525629	0,0386455309504384	Handpicked
70	Depression_week04-imputed_benchmark	(2768, 9)	symptom-cont	FALSE	None	GradientBoostingRegressor	{u'loss': u'lad', u'learning_rate': 1, u'min_samples_leaf': 50, u'n_estimators': 300, u'subsample': 1, u'min_samples_split': 100, u'max_depth': 3}	0,495265454349301	0,0512037730256161	Handpicked
71	Social_week04-imputed_benchmark	(1667, 9)	symptom-cont	FALSE	None	LinearSVR	{u'epsilon': 0, u'C': 0.2, u'loss': u'squared_epsilon_insensitive'}	0,675727236205735	0,0585934983700997	Handpicked
72	Social_week04-imputed_benchmark	(1667, 9)	symptom-cont	FALSE	None	LinearRegression	{u'fit_intercept': True}	0,675635643926582	0,0587791455557999	Handpicked
73	Social_week04-imputed_benchmark	(1667, 9)	symptom-cont	FALSE	None	ElasticNet	{u'alpha': 0.1, u'l1_ratio': 0.5}	0,664437135539695	0,0545919961855297	Handpicked
74	Social_week04-imputed_benchmark	(1667, 9)	symptom-cont	FALSE	None	Ridge	{u'solver': u'auto'}	0,675675813591761	0,0586975208146887	Handpicked
75	Social_week04-imputed_benchmark	(1667, 9)	symptom-cont	FALSE	None	Lasso	{u'alpha': 0.1}	0,661409373667578	0,0520487639457796	Handpicked
76	Social_week04-imputed_benchmark	(1667, 9)	symptom-cont	FALSE	None	BayesianRidge	{u'tol': 0.0001, u'alpha_2': 1e-06, u'lambda_1': 1e-06, u'lambda_2': 1e-06, u'alpha_1': 1e-06}	0,675721819922067	0,0584822070128613	Handpicked
77	Social_week04-imputed_benchmark	(1667, 9)	symptom-cont	FALSE	None	KNeighborsRegressor	{u'n_neighbors': 25, u'weights': u'distance', u'leaf_size': 30, u'algorithm': u'ball_tree'}	0,626945602209614	0,0550862492148865	Handpicked
78	Social_week04-imputed_benchmark	(1667, 9)	symptom-cont	FALSE	None	RandomForestRegressor	{u'max_features': u'auto', u'min_samples_split': 10, u'n_estimators': 300, u'min_samples_leaf': 5}	0,70029534107976	0,0628647716010522	Handpicked
79	Social_week04-imputed_benchmark	(1667, 9)	symptom-cont	FALSE	None	AdaBoostRegressor	{u'n_estimators': 300, u'loss': u'linear', u'base_estimator': RandomForestRegressor(bootstrap=True, criterion='mse', max_depth=None, max_features='auto', max_leaf_nodes=None, min_impurity_decrease=0.0, min_impurity_split=None, min_samples_leaf=2, min_samples_split=5, min_weight_fraction_leaf=0.0, n_estimators='warn', n_jobs=-1, oob_score=False, random_state=0, verbose=0, warm_start=False), u'lear…	0,682602927799713	0,0619030226960812	Handpicked
80	Social_week04-imputed_benchmark	(1667, 9)	symptom-cont	FALSE	None	GradientBoostingRegressor	{u'loss': u'lad', u'learning_rate': 1, u'min_samples_leaf': 50, u'n_estimators': 300, u'subsample': 1, u'min_samples_split': 100, u'max_depth': 3}	0,638349245845767	0,0750149054882396	Handpicked
81	Panic_week04-imputed	(1590, 60)	symptom-cont	FALSE	None	LinearSVR	{u'epsilon': 0, u'C': 1.5, u'loss': u'epsilon_insensitive'}	0,499634868164689	0,0590422259571336	Handpicked
82	Panic_week04-imputed	(1590, 60)	symptom-cont	FALSE	None	LinearRegression	{u'fit_intercept': True}	0,490993742070641	0,0565618061254099	Handpicked
83	Panic_week04-imputed	(1590, 60)	symptom-cont	FALSE	None	ElasticNet	{u'alpha': 0.1, u'l1_ratio': 0.2}	0,508389746328825	0,0603297707650287	Handpicked
84	Panic_week04-imputed	(1590, 60)	symptom-cont	FALSE	None	Ridge	{u'solver': u'saga'}	0,492488231602966	0,0575865856837928	Handpicked
85	Panic_week04-imputed	(1590, 60)	symptom-cont	FALSE	None	Lasso	{u'alpha': 0.1}	0,485349590964189	0,0550272857367774	Handpicked
86	Panic_week04-imputed	(1590, 60)	symptom-cont	FALSE	None	BayesianRidge	{u'tol': 0.0001, u'alpha_2': 1e-06, u'lambda_1': 1e-06, u'lambda_2': 1e-06, u'alpha_1': 1e-06}	0,499193267147219	0,0569157647306625	Handpicked
87	Panic_week04-imputed	(1590, 60)	symptom-cont	FALSE	None	KNeighborsRegressor	{u'n_neighbors': 25, u'weights': u'distance', u'leaf_size': 30, u'algorithm': u'brute'}	0,417778349441261	0,0606086935793394	Handpicked
88	Panic_week04-imputed	(1590, 60)	symptom-cont	FALSE	None	RandomForestRegressor	{u'max_features': u'auto', u'min_samples_split': 10, u'n_estimators': 300, u'min_samples_leaf': 5}	0,54208592242216	0,0539649801728521	Handpicked
89	Panic_week04-imputed	(1590, 60)	symptom-cont	FALSE	None	AdaBoostRegressor	{u'n_estimators': 300, u'loss': u'exponential', u'base_estimator': RandomForestRegressor(bootstrap=True, criterion='mse', max_depth=None, max_features='auto', max_leaf_nodes=None, min_impurity_decrease=0.0, min_impurity_split=None, min_samples_leaf=2, min_samples_split=5, min_weight_fraction_leaf=0.0, n_estimators='warn', n_jobs=-1, oob_score=False, random_state=0, verbose=0, warm_start=False), u…	0,520815560912485	0,0447813725994375	Handpicked
90	Panic_week04-imputed	(1590, 60)	symptom-cont	FALSE	None	GradientBoostingRegressor	{u'loss': u'lad', u'learning_rate': 1, u'min_samples_leaf': 50, u'n_estimators': 300, u'subsample': 1, u'min_samples_split': 100, u'max_depth': 3}	0,427108893340376	0,0581158664543444	Handpicked
91	Social_week04-imputed	(1667, 62)	symptom-cont	FALSE	None	LinearSVR	{u'epsilon': 0, u'C': 0.2, u'loss': u'squared_epsilon_insensitive'}	0,693695454873715	0,0537171971900568	Handpicked
92	Social_week04-imputed	(1667, 62)	symptom-cont	FALSE	None	LinearRegression	{u'fit_intercept': True}	0,692940174365712	0,0542486364088206	Handpicked
93	Social_week04-imputed	(1667, 62)	symptom-cont	FALSE	None	ElasticNet	{u'alpha': 0.1, u'l1_ratio': 0.2}	0,688636160566488	0,0581870344663867	Handpicked
94	Social_week04-imputed	(1667, 62)	symptom-cont	FALSE	None	Ridge	{u'solver': u'saga'}	0,693929235926127	0,053339441042868	Handpicked
95	Social_week04-imputed	(1667, 62)	symptom-cont	FALSE	None	Lasso	{u'alpha': 0.1}	0,671964581563677	0,054248067107466	Handpicked
96	Social_week04-imputed	(1667, 62)	symptom-cont	FALSE	None	BayesianRidge	{u'tol': 0.001, u'alpha_2': 1e-06, u'lambda_1': 1e-06, u'lambda_2': 1e-06, u'alpha_1': 1e-06}	0,694525581492575	0,0531714799184613	Handpicked
97	Social_week04-imputed	(1667, 62)	symptom-cont	FALSE	None	KNeighborsRegressor	{u'n_neighbors': 15, u'weights': u'distance', u'leaf_size': 30, u'algorithm': u'ball_tree'}	0,543796233463902	0,0589490737081317	Handpicked
98	Social_week04-imputed	(1667, 62)	symptom-cont	FALSE	None	RandomForestRegressor	{u'max_features': u'auto', u'min_samples_split': 10, u'n_estimators': 300, u'min_samples_leaf': 5}	0,708112628070834	0,0612324692949668	Handpicked
99	Social_week04-imputed	(1667, 62)	symptom-cont	FALSE	None	AdaBoostRegressor	{u'n_estimators': 300, u'loss': u'exponential', u'base_estimator': RandomForestRegressor(bootstrap=True, criterion='mse', max_depth=None, max_features='auto', max_leaf_nodes=None, min_impurity_decrease=0.0, min_impurity_split=None, min_samples_leaf=2, min_samples_split=5, min_weight_fraction_leaf=0.0, n_estimators='warn', n_jobs=-1, oob_score=False, random_state=0, verbose=0, warm_start=False), u…	0,70505086002465	0,0623594824477769	Handpicked
100	Social_week04-imputed	(1667, 62)	symptom-cont	FALSE	None	GradientBoostingRegressor	{u'loss': u'lad', u'learning_rate': 1, u'min_samples_leaf': 10, u'n_estimators': 300, u'subsample': 1, u'min_samples_split': 100, u'max_depth': 3}	0,642065443551132	0,0690269325440766	Handpicked
101	Panic_week04-imputed_benchmark	(1590, 9)	symptom-cont	FALSE	None	LinearSVR	{u'epsilon': 0, u'C': 0.2, u'loss': u'epsilon_insensitive'}	0,475002960034994	0,0582045389559331	Handpicked
102	Panic_week04-imputed_benchmark	(1590, 9)	symptom-cont	FALSE	None	LinearRegression	{u'fit_intercept': True}	0,474599032037116	0,0590413216806491	Handpicked
103	Panic_week04-imputed_benchmark	(1590, 9)	symptom-cont	FALSE	None	ElasticNet	{u'alpha': 0.1, u'l1_ratio': 0.2}	0,472526160976942	0,0582873729624982	Handpicked
104	Panic_week04-imputed_benchmark	(1590, 9)	symptom-cont	FALSE	None	Ridge	{u'solver': u'svd'}	0,474622389889286	0,0590326632458397	Handpicked
105	Panic_week04-imputed_benchmark	(1590, 9)	symptom-cont	FALSE	None	Lasso	{u'alpha': 0.1}	0,459879326758956	0,0544431078487395	Handpicked
106	Panic_week04-imputed_benchmark	(1590, 9)	symptom-cont	FALSE	None	BayesianRidge	{u'tol': 0.0001, u'alpha_2': 1e-06, u'lambda_1': 1e-06, u'lambda_2': 1e-06, u'alpha_1': 1e-06}	0,474886501556394	0,0589019117098552	Handpicked
107	Panic_week04-imputed_benchmark	(1590, 9)	symptom-cont	FALSE	None	KNeighborsRegressor	{u'n_neighbors': 25, u'weights': u'distance', u'leaf_size': 30, u'algorithm': u'ball_tree'}	0,455696812638768	0,0526001917802758	Handpicked
108	Panic_week04-imputed_benchmark	(1590, 9)	symptom-cont	FALSE	None	RandomForestRegressor	{u'max_features': u'sqrt', u'min_samples_split': 10, u'n_estimators': 300, u'min_samples_leaf': 5}	0,494751533801096	0,0537970504817518	Handpicked
109	Panic_week04-imputed_benchmark	(1590, 9)	symptom-cont	FALSE	None	AdaBoostRegressor	{u'n_estimators': 300, u'loss': u'exponential', u'base_estimator': RandomForestRegressor(bootstrap=True, criterion='mse', max_depth=None, max_features='auto', max_leaf_nodes=None, min_impurity_decrease=0.0, min_impurity_split=None, min_samples_leaf=2, min_samples_split=5, min_weight_fraction_leaf=0.0, n_estimators='warn', n_jobs=-1, oob_score=False, random_state=0, verbose=0, warm_start=False), u…	0,458999900020448	0,0519513152556414	Handpicked
110	Panic_week04-imputed_benchmark	(1590, 9)	symptom-cont	FALSE	None	GradientBoostingRegressor	{u'loss': u'lad', u'learning_rate': 1, u'min_samples_leaf': 50, u'n_estimators': 300, u'subsample': 1, u'min_samples_split': 100, u'max_depth': 3}	0,432946809866834	0,0792481075934658	Handpicked
111	Depression_week04-imputed	(2768, 62)	symptom-cont	FALSE	None	LinearSVR	{u'epsilon': 0, u'C': 0.2, u'loss': u'epsilon_insensitive'}	0,52460581913935	0,035005628075078	Handpicked
112	Depression_week04-imputed	(2768, 62)	symptom-cont	FALSE	None	LinearRegression	{u'fit_intercept': True}	0,518518508037681	0,0345179816345676	Handpicked
113	Depression_week04-imputed	(2768, 62)	symptom-cont	FALSE	None	ElasticNet	{u'alpha': 0.1, u'l1_ratio': 0.2}	0,521939977880611	0,0318357080264852	Handpicked
114	Depression_week04-imputed	(2768, 62)	symptom-cont	FALSE	None	Ridge	{u'solver': u'saga'}	0,519802469080997	0,0343887139389007	Handpicked
115	Depression_week04-imputed	(2768, 62)	symptom-cont	FALSE	None	Lasso	{u'alpha': 0.1}	0,49341929069894	0,031006920573674	Handpicked
116	Depression_week04-imputed	(2768, 62)	symptom-cont	FALSE	None	BayesianRidge	{u'tol': 0.0001, u'alpha_2': 1e-06, u'lambda_1': 1e-06, u'lambda_2': 1e-06, u'alpha_1': 1e-06}	0,521042719348458	0,0337613964902429	Handpicked
117	Depression_week04-imputed	(2768, 62)	symptom-cont	FALSE	None	KNeighborsRegressor	{u'n_neighbors': 25, u'weights': u'distance', u'leaf_size': 30, u'algorithm': u'ball_tree'}	0,386294883323584	0,023610618112077	Handpicked
118	Depression_week04-imputed	(2768, 62)	symptom-cont	FALSE	None	RandomForestRegressor	{u'max_features': u'auto', u'min_samples_split': 10, u'n_estimators': 300, u'min_samples_leaf': 5}	0,548303613603888	0,034567435563294	Handpicked
119	Depression_week04-imputed	(2768, 62)	symptom-cont	FALSE	None	AdaBoostRegressor	{u'n_estimators': 300, u'loss': u'exponential', u'base_estimator': RandomForestRegressor(bootstrap=True, criterion='mse', max_depth=None, max_features='auto', max_leaf_nodes=None, min_impurity_decrease=0.0, min_impurity_split=None, min_samples_leaf=2, min_samples_split=5, min_weight_fraction_leaf=0.0, n_estimators='warn', n_jobs=-1, oob_score=False, random_state=0, verbose=0, warm_start=False), u…	0,539466814617666	0,0359153906643375	Handpicked
120	Depression_week04-imputed	(2768, 62)	symptom-cont	FALSE	None	GradientBoostingRegressor	{u'loss': u'lad', u'learning_rate': 1, u'min_samples_leaf': 25, u'n_estimators': 300, u'subsample': 1, u'min_samples_split': 100, u'max_depth': 3}	0,429032440061551	0,0425376228058823	Handpicked
121	Social_week04-naremove	(879, 59)	symptom-cont	FALSE	None	LinearSVR	{u'epsilon': 0, u'C': 0.2, u'loss': u'squared_epsilon_insensitive'}	0,638197457421715	0,0622831990800615	Handpicked
122	Social_week04-naremove	(879, 59)	symptom-cont	FALSE	None	LinearRegression	{u'fit_intercept': True}	0,634702955618315	0,0637805446376781	Handpicked
123	Social_week04-naremove	(879, 59)	symptom-cont	FALSE	None	ElasticNet	{u'alpha': 0.1, u'l1_ratio': 0.2}	0,651627463789716	0,0534183720051121	Handpicked
124	Social_week04-naremove	(879, 59)	symptom-cont	FALSE	None	Ridge	{u'solver': u'saga'}	0,638587262205547	0,0628714745617141	Handpicked
125	Social_week04-naremove	(879, 59)	symptom-cont	FALSE	None	Lasso	{u'alpha': 0.1}	0,634739307141538	0,0501091004677032	Handpicked
126	Social_week04-naremove	(879, 59)	symptom-cont	FALSE	None	BayesianRidge	{u'tol': 0.01, u'alpha_2': 1e-06, u'lambda_1': 1e-06, u'lambda_2': 1e-06, u'alpha_1': 1e-06}	0,640929352066046	0,0577918939105459	Handpicked
127	Social_week04-naremove	(879, 59)	symptom-cont	FALSE	None	KNeighborsRegressor	{u'n_neighbors': 25, u'weights': u'distance', u'leaf_size': 30, u'algorithm': u'ball_tree'}	0,484259487316999	0,044824566004451	Handpicked
128	Social_week04-naremove	(879, 59)	symptom-cont	FALSE	None	RandomForestRegressor	{u'max_features': u'auto', u'min_samples_split': 10, u'n_estimators': 300, u'min_samples_leaf': 5}	0,644223750667427	0,0589273030269643	Handpicked
129	Social_week04-naremove	(879, 59)	symptom-cont	FALSE	None	AdaBoostRegressor	{u'n_estimators': 300, u'loss': u'linear', u'base_estimator': RandomForestRegressor(bootstrap=True, criterion='mse', max_depth=None, max_features='auto', max_leaf_nodes=None, min_impurity_decrease=0.0, min_impurity_split=None, min_samples_leaf=2, min_samples_split=5, min_weight_fraction_leaf=0.0, n_estimators='warn', n_jobs=-1, oob_score=False, random_state=0, verbose=0, warm_start=False), u'lear…	0,644379570000354	0,0599548054127483	Handpicked
130	Social_week04-naremove	(879, 59)	symptom-cont	FALSE	None	GradientBoostingRegressor	{u'loss': u'lad', u'learning_rate': 1, u'min_samples_leaf': 50, u'n_estimators': 300, u'subsample': 1, u'min_samples_split': 100, u'max_depth': 3}	0,510780821383824	0,0571070538790868	Handpicked
131	All_week04-imputed_benchmark	(6026, 9)	symptom-cont	FALSE	None	LinearSVR	{u'epsilon': 0, u'C': 1, u'loss': u'squared_epsilon_insensitive'}	0,537935225705026	0,0298954369027493	Handpicked
132	All_week04-imputed_benchmark	(6026, 9)	symptom-cont	FALSE	None	LinearRegression	{u'fit_intercept': True}	0,537930306651835	0,0298982101627976	Handpicked
133	All_week04-imputed_benchmark	(6026, 9)	symptom-cont	FALSE	None	ElasticNet	{u'alpha': 0.1, u'l1_ratio': 0.2}	0,526627300765822	0,0289384372210864	Handpicked
134	All_week04-imputed_benchmark	(6026, 9)	symptom-cont	FALSE	None	Ridge	{u'solver': u'saga'}	0,537936833883085	0,0298821555461909	Handpicked
135	All_week04-imputed_benchmark	(6026, 9)	symptom-cont	FALSE	None	Lasso	{u'alpha': 0.1}	0,510640881242172	0,0300468624612425	Handpicked
136	All_week04-imputed_benchmark	(6026, 9)	symptom-cont	FALSE	None	BayesianRidge	{u'tol': 0.001, u'alpha_2': 1e-06, u'lambda_1': 1e-06, u'lambda_2': 1e-06, u'alpha_1': 1e-06}	0,537933029701389	0,0298361818965283	Handpicked
137	All_week04-imputed_benchmark	(6026, 9)	symptom-cont	FALSE	None	KNeighborsRegressor	{u'n_neighbors': 25, u'weights': u'distance', u'leaf_size': 30, u'algorithm': u'ball_tree'}	0,527578240399708	0,0189197824628254	Handpicked
138	All_week04-imputed_benchmark	(6026, 9)	symptom-cont	FALSE	None	RandomForestRegressor	{u'max_features': u'sqrt', u'min_samples_split': 10, u'n_estimators': 300, u'min_samples_leaf': 5}	0,582029798794737	0,0283673963541618	Handpicked
139	All_week04-imputed_benchmark	(6026, 9)	symptom-cont	FALSE	None	AdaBoostRegressor	{u'n_estimators': 300, u'loss': u'exponential', u'base_estimator': RandomForestRegressor(bootstrap=True, criterion='mse', max_depth=None, max_features='auto', max_leaf_nodes=None, min_impurity_decrease=0.0, min_impurity_split=None, min_samples_leaf=2, min_samples_split=5, min_weight_fraction_leaf=0.0, n_estimators='warn', n_jobs=-1, oob_score=False, random_state=0, verbose=0, warm_start=False), u…	0,560629013877072	0,0277090484569825	Handpicked
140	All_week04-imputed_benchmark	(6026, 9)	symptom-cont	FALSE	None	GradientBoostingRegressor	{u'loss': u'lad', u'learning_rate': 1, u'min_samples_leaf': 25, u'n_estimators': 300, u'subsample': 1, u'min_samples_split': 50, u'max_depth': 3}	0,545527502483541	0,0363000041263821	Handpicked
141	Panic_week04-naremove_benchmark	(808, 9)	symptom-cont	FALSE	None	LinearSVR	{u'epsilon': 0, u'C': 0.2, u'loss': u'squared_epsilon_insensitive'}	0,317851697600504	0,132867974840538	Handpicked
142	Panic_week04-naremove_benchmark	(808, 9)	symptom-cont	FALSE	None	LinearRegression	{u'fit_intercept': True}	0,317504773143229	0,133194850549425	Handpicked
143	Panic_week04-naremove_benchmark	(808, 9)	symptom-cont	FALSE	None	ElasticNet	{u'alpha': 0.1, u'l1_ratio': 0.2}	0,323496588340302	0,120145630745063	Handpicked
144	Panic_week04-naremove_benchmark	(808, 9)	symptom-cont	FALSE	None	Ridge	{u'solver': u'auto'}	0,317624033616552	0,133057819203751	Handpicked
145	Panic_week04-naremove_benchmark	(808, 9)	symptom-cont	FALSE	None	Lasso	{u'alpha': 0.1}	0,314469865753643	0,103884419844318	Handpicked
146	Panic_week04-naremove_benchmark	(808, 9)	symptom-cont	FALSE	None	BayesianRidge	{u'tol': 0.0001, u'alpha_2': 1e-06, u'lambda_1': 1e-06, u'lambda_2': 1e-06, u'alpha_1': 1e-06}	0,319673750660302	0,129855219444087	Handpicked
147	Panic_week04-naremove_benchmark	(808, 9)	symptom-cont	FALSE	None	KNeighborsRegressor	{u'n_neighbors': 25, u'weights': u'distance', u'leaf_size': 30, u'algorithm': u'brute'}	0,290047383486994	0,105149984601482	Handpicked
148	Panic_week04-naremove_benchmark	(808, 9)	symptom-cont	FALSE	None	RandomForestRegressor	{u'max_features': u'sqrt', u'min_samples_split': 10, u'n_estimators': 300, u'min_samples_leaf': 25}	0,310167975485912	0,102867566197774	Handpicked
149	Panic_week04-naremove_benchmark	(808, 9)	symptom-cont	FALSE	None	AdaBoostRegressor	{u'n_estimators': 300, u'loss': u'exponential', u'base_estimator': RandomForestRegressor(bootstrap=True, criterion='mse', max_depth=None, max_features='auto', max_leaf_nodes=None, min_impurity_decrease=0.0, min_impurity_split=None, min_samples_leaf=2, min_samples_split=5, min_weight_fraction_leaf=0.0, n_estimators='warn', n_jobs=-1, oob_score=False, random_state=0, verbose=0, warm_start=False), u…	0,234161994065295	0,134373286798129	Handpicked
150	Panic_week04-naremove_benchmark	(808, 9)	symptom-cont	FALSE	None	GradientBoostingRegressor	{u'loss': u'lad', u'learning_rate': 1, u'min_samples_leaf': 50, u'n_estimators': 300, u'subsample': 1, u'min_samples_split': 100, u'max_depth': 3}	0,0859713142580572	0,183710123831588	Handpicked
151	Depression_week04-naremove_benchmark	(1481, 9)	symptom-cont	FALSE	None	LinearSVR	{u'epsilon': 0, u'C': 0.2, u'loss': u'squared_epsilon_insensitive'}	0,413565342462606	0,0642493157453334	Handpicked
152	Depression_week04-naremove_benchmark	(1481, 9)	symptom-cont	FALSE	None	LinearRegression	{u'fit_intercept': True}	0,413469616988294	0,0644925347661643	Handpicked
153	Depression_week04-naremove_benchmark	(1481, 9)	symptom-cont	FALSE	None	ElasticNet	{u'alpha': 0.1, u'l1_ratio': 0.2}	0,411238965640041	0,0593732840089394	Handpicked
154	Depression_week04-naremove_benchmark	(1481, 9)	symptom-cont	FALSE	None	Ridge	{u'solver': u'saga'}	0,413509042201551	0,0644194280862883	Handpicked
155	Depression_week04-naremove_benchmark	(1481, 9)	symptom-cont	FALSE	None	Lasso	{u'alpha': 0.1}	0,394757527637765	0,058275873889599	Handpicked
156	Depression_week04-naremove_benchmark	(1481, 9)	symptom-cont	FALSE	None	BayesianRidge	{u'tol': 0.0001, u'alpha_2': 1e-06, u'lambda_1': 1e-06, u'lambda_2': 1e-06, u'alpha_1': 1e-06}	0,41382465332713	0,0635597548434895	Handpicked
157	Depression_week04-naremove_benchmark	(1481, 9)	symptom-cont	FALSE	None	KNeighborsRegressor	{u'n_neighbors': 25, u'weights': u'distance', u'leaf_size': 30, u'algorithm': u'ball_tree'}	0,379415862274458	0,0541078608179054	Handpicked
158	Depression_week04-naremove_benchmark	(1481, 9)	symptom-cont	FALSE	None	RandomForestRegressor	{u'max_features': u'sqrt', u'min_samples_split': 20, u'n_estimators': 300, u'min_samples_leaf': 10}	0,425954604143504	0,0640145812304142	Handpicked
159	Depression_week04-naremove_benchmark	(1481, 9)	symptom-cont	FALSE	None	AdaBoostRegressor	{u'n_estimators': 300, u'loss': u'exponential', u'base_estimator': RandomForestRegressor(bootstrap=True, criterion='mse', max_depth=None, max_features='auto', max_leaf_nodes=None, min_impurity_decrease=0.0, min_impurity_split=None, min_samples_leaf=2, min_samples_split=5, min_weight_fraction_leaf=0.0, n_estimators='warn', n_jobs=-1, oob_score=False, random_state=0, verbose=0, warm_start=False), u…	0,384288447177468	0,060201709802358	Handpicked
160	Depression_week04-naremove_benchmark	(1481, 9)	symptom-cont	FALSE	None	GradientBoostingRegressor	{u'loss': u'lad', u'learning_rate': 1, u'min_samples_leaf': 5, u'n_estimators': 300, u'subsample': 1, u'min_samples_split': 50, u'max_depth': 3}	0,209043860801883	0,118245791763903	Handpicked
161	Depression_week04-naremove	(587, 50)	symptom-cont	kernel	{'kernel': 'rbf', 'random_state': 0, 'n_components': 50}	LinearSVR	{u'epsilon': 0, u'C': 0.5, u'loss': u'squared_epsilon_insensitive'}	0,318370045412832	0,0706104487808946	Kernel_n_PCA
162	Depression_week04-naremove	(587, 25)	symptom-cont	kernel	{'kernel': 'rbf', 'random_state': 0, 'n_components': 25}	LinearRegression	{u'fit_intercept': True}	0,308691945898664	0,0931913332293854	Kernel_n_PCA
163	Depression_week04-naremove	(587, 5)	symptom-cont	kernel	{'kernel': 'rbf', 'random_state': 0, 'n_components': 5}	ElasticNet	{u'alpha': 0.1, u'l1_ratio': 0.2}	0,0212577086420657	0,0695392587225586	Kernel_n_PCA
164	Depression_week04-naremove	(587, 50)	symptom-cont	kernel	{'kernel': 'rbf', 'random_state': 0, 'n_components': 50}	Ridge	{u'solver': u'svd'}	0,318377177662383	0,0705708302110116	Kernel_n_PCA
165	Depression_week04-naremove	(587, 1)	symptom-cont	kernel	{'kernel': 'rbf', 'random_state': 0, 'n_components': 1}	Lasso	{u'alpha': 3}	-0,037068279313889	0,0661263304651822	Kernel_n_PCA
166	Depression_week04-naremove	(587, 50)	symptom-cont	kernel	{'kernel': 'rbf', 'random_state': 0, 'n_components': 50}	BayesianRidge	{u'tol': 0.01, u'alpha_2': 1e-06, u'lambda_1': 1e-06, u'lambda_2': 1e-06, u'alpha_1': 1e-06}	0,316929549662879	0,0728409419843404	Kernel_n_PCA
167	Depression_week04-naremove	(587, 100)	symptom-cont	kernel	{'kernel': 'rbf', 'random_state': 0, 'n_components': 100}	KNeighborsRegressor	{u'n_neighbors': 15, u'weights': u'uniform', u'leaf_size': 30, u'algorithm': u'ball_tree'}	0,282879823724511	0,108778979848347	Kernel_n_PCA
168	Depression_week04-naremove	(587, 25)	symptom-cont	kernel	{'kernel': 'rbf', 'random_state': 0, 'n_components': 25}	RandomForestRegressor	{u'max_features': u'auto', u'min_samples_split': 10, u'n_estimators': 300, u'min_samples_leaf': 5}	0,251097239108988	0,116686937475112	Kernel_n_PCA
169	Depression_week04-naremove	(587, 25)	symptom-cont	kernel	{'kernel': 'rbf', 'random_state': 0, 'n_components': 25}	AdaBoostRegressor	{u'n_estimators': 300, u'loss': u'exponential', u'base_estimator': RandomForestRegressor(bootstrap=True, criterion='mse', max_depth=None, max_features='auto', max_leaf_nodes=None, min_impurity_decrease=0.0, min_impurity_split=None, min_samples_leaf=2, min_samples_split=5, min_weight_fraction_leaf=0.0, n_estimators='warn', n_jobs=-1, oob_score=False, random_state=0, verbose=0, warm_start=False), u…	0,239974739812102	0,102555586022635	Kernel_n_PCA
170	Depression_week04-naremove	(587, 10)	symptom-cont	kernel	{'kernel': 'rbf', 'random_state': 0, 'n_components': 10}	GradientBoostingRegressor	{u'loss': u'lad', u'learning_rate': 1, u'min_samples_leaf': 50, u'n_estimators': 300, u'subsample': 1, u'min_samples_split': 100, u'max_depth': 3}	-0,0243214704913654	0,143277165698276	Kernel_n_PCA
171	Panic_week04-naremove	(332, 100)	symptom-cont	kernel	{'kernel': 'rbf', 'random_state': 0, 'n_components': 100}	LinearSVR	{u'epsilon': 0, u'C': 0.5, u'loss': u'squared_epsilon_insensitive'}	0,167710513049642	0,14036093696227	Kernel_n_PCA
172	Panic_week04-naremove	(332, 25)	symptom-cont	kernel	{'kernel': 'rbf', 'random_state': 0, 'n_components': 25}	LinearRegression	{u'fit_intercept': True}	0,116363851356485	0,229133061442255	Kernel_n_PCA
173	Panic_week04-naremove	(332, 2)	symptom-cont	kernel	{'kernel': 'rbf', 'random_state': 0, 'n_components': 2}	ElasticNet	{u'alpha': 0.1, u'l1_ratio': 0.2}	-0,0580428584893268	0,0967036672007706	Kernel_n_PCA
174	Panic_week04-naremove	(332, 100)	symptom-cont	kernel	{'kernel': 'rbf', 'random_state': 0, 'n_components': 100}	Ridge	{u'solver': u'saga'}	0,167806249704868	0,140269972954209	Kernel_n_PCA
175	Panic_week04-naremove	(332, 1)	symptom-cont	kernel	{'kernel': 'rbf', 'random_state': 0, 'n_components': 1}	Lasso	{u'alpha': 3}	-0,11955848209475	0,0983268953936119	Kernel_n_PCA
176	Panic_week04-naremove	(332, 100)	symptom-cont	kernel	{'kernel': 'rbf', 'random_state': 0, 'n_components': 100}	BayesianRidge	{u'tol': 0.001, u'alpha_2': 1e-06, u'lambda_1': 1e-06, u'lambda_2': 1e-06, u'alpha_1': 1e-06}	0,162964383731612	0,147466377128936	Kernel_n_PCA
177	Panic_week04-naremove	(332, 100)	symptom-cont	kernel	{'kernel': 'rbf', 'random_state': 0, 'n_components': 100}	KNeighborsRegressor	{u'n_neighbors': 10, u'weights': u'distance', u'leaf_size': 30, u'algorithm': u'ball_tree'}	0,0891881542270376	0,168415248696347	Kernel_n_PCA
178	Panic_week04-naremove	(332, 25)	symptom-cont	kernel	{'kernel': 'rbf', 'random_state': 0, 'n_components': 25}	RandomForestRegressor	{u'max_features': u'sqrt', u'min_samples_split': 10, u'n_estimators': 300, u'min_samples_leaf': 5}	0,0865005909896955	0,131504587202988	Kernel_n_PCA
179	Panic_week04-naremove	(332, 100)	symptom-cont	kernel	{'kernel': 'rbf', 'random_state': 0, 'n_components': 100}	AdaBoostRegressor	{u'n_estimators': 300, u'loss': u'square', u'base_estimator': RandomForestRegressor(bootstrap=True, criterion='mse', max_depth=None, max_features='auto', max_leaf_nodes=None, min_impurity_decrease=0.0, min_impurity_split=None, min_samples_leaf=2, min_samples_split=5, min_weight_fraction_leaf=0.0, n_estimators='warn', n_jobs=-1, oob_score=False, random_state=0, verbose=0, warm_start=False), u'lear…	0,0519149868920295	0,121027281035237	Kernel_n_PCA
180	Panic_week04-naremove	(332, 2)	symptom-cont	kernel	{'kernel': 'rbf', 'random_state': 0, 'n_components': 2}	GradientBoostingRegressor	{u'loss': u'lad', u'learning_rate': 1, u'min_samples_leaf': 50, u'n_estimators': 300, u'subsample': 1, u'min_samples_split': 100, u'max_depth': 3}	-0,0812405809594338	0,219895220504047	Kernel_n_PCA
181	Social_week04-imputed	(1667, 100)	symptom-cont	kernel	{'kernel': 'rbf', 'random_state': 0, 'n_components': 100}	LinearSVR	{u'epsilon': 0, u'C': 1, u'loss': u'squared_epsilon_insensitive'}	0,639423582114713	0,0747553279377763	Kernel_n_PCA
182	Social_week04-imputed	(1667, 100)	symptom-cont	kernel	{'kernel': 'rbf', 'random_state': 0, 'n_components': 100}	LinearRegression	{u'fit_intercept': True}	0,635394287066398	0,0774195427903963	Kernel_n_PCA
183	Social_week04-imputed	(1667, 100)	symptom-cont	kernel	{'kernel': 'rbf', 'random_state': 0, 'n_components': 100}	ElasticNet	{u'alpha': 0.1, u'l1_ratio': 0.2}	0,229274270502602	0,0269884323236727	Kernel_n_PCA
184	Social_week04-imputed	(1667, 100)	symptom-cont	kernel	{'kernel': 'rbf', 'random_state': 0, 'n_components': 100}	Ridge	{u'solver': u'svd'}	0,637706364756485	0,0736774208609034	Kernel_n_PCA
185	Social_week04-imputed	(1667, 1)	symptom-cont	kernel	{'kernel': 'rbf', 'random_state': 0, 'n_components': 1}	Lasso	{u'alpha': 0.1}	0,106070746406393	0,0166100776876798	Kernel_n_PCA
186	Social_week04-imputed	(1667, 100)	symptom-cont	kernel	{'kernel': 'rbf', 'random_state': 0, 'n_components': 100}	BayesianRidge	{u'tol': 0.01, u'alpha_2': 1e-06, u'lambda_1': 1e-06, u'lambda_2': 1e-06, u'alpha_1': 1e-06}	0,63926284376985	0,0750447643448667	Kernel_n_PCA
187	Social_week04-imputed	(1667, 100)	symptom-cont	kernel	{'kernel': 'rbf', 'random_state': 0, 'n_components': 100}	KNeighborsRegressor	{u'n_neighbors': 25, u'weights': u'distance', u'leaf_size': 30, u'algorithm': u'brute'}	0,583924133302795	0,0736260228150246	Kernel_n_PCA
188	Social_week04-imputed	(1667, 100)	symptom-cont	kernel	{'kernel': 'rbf', 'random_state': 0, 'n_components': 100}	RandomForestRegressor	{u'max_features': u'auto', u'min_samples_split': 10, u'n_estimators': 300, u'min_samples_leaf': 5}	0,586978966087667	0,0857235075142387	Kernel_n_PCA
189	Social_week04-imputed	(1667, 100)	symptom-cont	kernel	{'kernel': 'rbf', 'random_state': 0, 'n_components': 100}	AdaBoostRegressor	{u'n_estimators': 300, u'loss': u'linear', u'base_estimator': RandomForestRegressor(bootstrap=True, criterion='mse', max_depth=None, max_features='auto', max_leaf_nodes=None, min_impurity_decrease=0.0, min_impurity_split=None, min_samples_leaf=2, min_samples_split=5, min_weight_fraction_leaf=0.0, n_estimators='warn', n_jobs=-1, oob_score=False, random_state=0, verbose=0, warm_start=False), u'lear…	0,605751668917096	0,0759672910934133	Kernel_n_PCA
190	Social_week04-imputed	(1667, 2)	symptom-cont	kernel	{'kernel': 'rbf', 'random_state': 0, 'n_components': 2}	GradientBoostingRegressor	{u'loss': u'lad', u'learning_rate': 1, u'min_samples_leaf': 50, u'n_estimators': 300, u'subsample': 1, u'min_samples_split': 100, u'max_depth': 3}	0,504552155274172	0,0759398733114266	Kernel_n_PCA
191	Depression_week04-imputed	(2768, 100)	symptom-cont	kernel	{'kernel': 'rbf', 'random_state': 0, 'n_components': 100}	LinearSVR	{u'epsilon': 0, u'C': 0.5, u'loss': u'epsilon_insensitive'}	0,389226189802138	0,0535767454136083	Kernel_n_PCA
192	Depression_week04-imputed	(2768, 100)	symptom-cont	kernel	{'kernel': 'rbf', 'random_state': 0, 'n_components': 100}	LinearRegression	{u'fit_intercept': True}	0,384143632317079	0,0660254053440517	Kernel_n_PCA
193	Depression_week04-imputed	(2768, 5)	symptom-cont	kernel	{'kernel': 'rbf', 'random_state': 0, 'n_components': 5}	ElasticNet	{u'alpha': 0.1, u'l1_ratio': 0.2}	0,0364304266213911	0,00850538969493616	Kernel_n_PCA
194	Depression_week04-imputed	(2768, 100)	symptom-cont	kernel	{'kernel': 'rbf', 'random_state': 0, 'n_components': 100}	Ridge	{u'solver': u'auto'}	0,389192319767196	0,0613207310354158	Kernel_n_PCA
195	Depression_week04-imputed	(2768, 1)	symptom-cont	kernel	{'kernel': 'rbf', 'random_state': 0, 'n_components': 1}	Lasso	{u'alpha': 3}	-0,00573195235465852	0,00565449088718587	Kernel_n_PCA
196	Depression_week04-imputed	(2768, 100)	symptom-cont	kernel	{'kernel': 'rbf', 'random_state': 0, 'n_components': 100}	BayesianRidge	{u'tol': 0.001, u'alpha_2': 1e-06, u'lambda_1': 1e-06, u'lambda_2': 1e-06, u'alpha_1': 1e-06}	0,388877770082061	0,0626102991597728	Kernel_n_PCA
197	Depression_week04-imputed	(2768, 100)	symptom-cont	kernel	{'kernel': 'rbf', 'random_state': 0, 'n_components': 100}	KNeighborsRegressor	{u'n_neighbors': 25, u'weights': u'uniform', u'leaf_size': 30, u'algorithm': u'brute'}	0,294302592779863	0,0458919064627445	Kernel_n_PCA
198	Depression_week04-imputed	(2768, 50)	symptom-cont	kernel	{'kernel': 'rbf', 'random_state': 0, 'n_components': 50}	RandomForestRegressor	{u'max_features': u'auto', u'min_samples_split': 20, u'n_estimators': 300, u'min_samples_leaf': 5}	0,320647046125329	0,0585826226431604	Kernel_n_PCA
199	Depression_week04-imputed	(2768, 100)	symptom-cont	kernel	{'kernel': 'rbf', 'random_state': 0, 'n_components': 100}	AdaBoostRegressor	{u'n_estimators': 300, u'loss': u'exponential', u'base_estimator': RandomForestRegressor(bootstrap=True, criterion='mse', max_depth=None, max_features='auto', max_leaf_nodes=None, min_impurity_decrease=0.0, min_impurity_split=None, min_samples_leaf=2, min_samples_split=5, min_weight_fraction_leaf=0.0, n_estimators='warn', n_jobs=-1, oob_score=False, random_state=0, verbose=0, warm_start=False), u…	0,294255276982597	0,0667894297010418	Kernel_n_PCA
200	Depression_week04-imputed	(2768, 10)	symptom-cont	kernel	{'kernel': 'rbf', 'random_state': 0, 'n_components': 10}	GradientBoostingRegressor	{u'loss': u'lad', u'learning_rate': 1, u'min_samples_leaf': 50, u'n_estimators': 300, u'subsample': 1, u'min_samples_split': 100, u'max_depth': 3}	0,2041395346016	0,060532338053279	Kernel_n_PCA
201	Social_week04-naremove	(235, 50)	symptom-cont	kernel	{'kernel': 'rbf', 'random_state': 0, 'n_components': 50}	LinearSVR	{u'epsilon': 0, u'C': 1, u'loss': u'squared_epsilon_insensitive'}	0,535645533874496	0,171689977870732	Kernel_n_PCA
202	Social_week04-naremove	(235, 25)	symptom-cont	kernel	{'kernel': 'rbf', 'random_state': 0, 'n_components': 25}	LinearRegression	{u'fit_intercept': True}	0,519535669971781	0,169961094133246	Kernel_n_PCA
203	Social_week04-naremove	(235, 50)	symptom-cont	kernel	{'kernel': 'rbf', 'random_state': 0, 'n_components': 50}	ElasticNet	{u'alpha': 0.1, u'l1_ratio': 0.2}	0,214124141393681	0,0758760335865985	Kernel_n_PCA
204	Social_week04-naremove	(235, 50)	symptom-cont	kernel	{'kernel': 'rbf', 'random_state': 0, 'n_components': 50}	Ridge	{u'solver': u'auto'}	0,534017905806955	0,152427746582777	Kernel_n_PCA
205	Social_week04-naremove	(235, 10)	symptom-cont	kernel	{'kernel': 'rbf', 'random_state': 0, 'n_components': 10}	Lasso	{u'alpha': 0.1}	0,0640468382554274	0,0474625273213934	Kernel_n_PCA
206	Social_week04-naremove	(235, 25)	symptom-cont	kernel	{'kernel': 'rbf', 'random_state': 0, 'n_components': 25}	BayesianRidge	{u'tol': 0.01, u'alpha_2': 1e-06, u'lambda_1': 1e-06, u'lambda_2': 1e-06, u'alpha_1': 1e-06}	0,533469721361994	0,148741351308401	Kernel_n_PCA
207	Social_week04-naremove	(235, 25)	symptom-cont	kernel	{'kernel': 'rbf', 'random_state': 0, 'n_components': 25}	KNeighborsRegressor	{u'n_neighbors': 10, u'weights': u'distance', u'leaf_size': 30, u'algorithm': u'ball_tree'}	0,540763546273841	0,142194882629883	Kernel_n_PCA
208	Social_week04-naremove	(235, 25)	symptom-cont	kernel	{'kernel': 'rbf', 'random_state': 0, 'n_components': 25}	RandomForestRegressor	{u'max_features': u'auto', u'min_samples_split': 10, u'n_estimators': 300, u'min_samples_leaf': 5}	0,493754811099792	0,184400426284925	Kernel_n_PCA
209	Social_week04-naremove	(235, 25)	symptom-cont	kernel	{'kernel': 'rbf', 'random_state': 0, 'n_components': 25}	AdaBoostRegressor	{u'n_estimators': 300, u'loss': u'exponential', u'base_estimator': RandomForestRegressor(bootstrap=True, criterion='mse', max_depth=None, max_features='auto', max_leaf_nodes=None, min_impurity_decrease=0.0, min_impurity_split=None, min_samples_leaf=2, min_samples_split=5, min_weight_fraction_leaf=0.0, n_estimators='warn', n_jobs=-1, oob_score=False, random_state=0, verbose=0, warm_start=False), u…	0,506341900470725	0,145676773410959	Kernel_n_PCA
210	Social_week04-naremove	(235, 2)	symptom-cont	kernel	{'kernel': 'rbf', 'random_state': 0, 'n_components': 2}	GradientBoostingRegressor	{u'loss': u'lad', u'learning_rate': 1, u'min_samples_leaf': 50, u'n_estimators': 300, u'subsample': 1, u'min_samples_split': 100, u'max_depth': 20}	0,395152440839907	0,245328247974369	Kernel_n_PCA
211	Panic_week04-imputed	(1590, 100)	symptom-cont	kernel	{'kernel': 'rbf', 'random_state': 0, 'n_components': 100}	LinearSVR	{u'epsilon': 0, u'C': 0.5, u'loss': u'squared_epsilon_insensitive'}	0,378623244043894	0,0571247375509543	Kernel_n_PCA
212	Panic_week04-imputed	(1590, 50)	symptom-cont	kernel	{'kernel': 'rbf', 'random_state': 0, 'n_components': 50}	LinearRegression	{u'fit_intercept': True}	0,367164455449595	0,0603865415458185	Kernel_n_PCA
213	Panic_week04-imputed	(1590, 5)	symptom-cont	kernel	{'kernel': 'rbf', 'random_state': 0, 'n_components': 5}	ElasticNet	{u'alpha': 0.1, u'l1_ratio': 0.2}	0,073501699135397	0,0148814745915623	Kernel_n_PCA
214	Panic_week04-imputed	(1590, 100)	symptom-cont	kernel	{'kernel': 'rbf', 'random_state': 0, 'n_components': 100}	Ridge	{u'solver': u'saga'}	0,378620418591063	0,0571020468734242	Kernel_n_PCA
215	Panic_week04-imputed	(1590, 1)	symptom-cont	kernel	{'kernel': 'rbf', 'random_state': 0, 'n_components': 1}	Lasso	{u'alpha': 3}	-0,0163772227823537	0,0144550007129471	Kernel_n_PCA
216	Panic_week04-imputed	(1590, 100)	symptom-cont	kernel	{'kernel': 'rbf', 'random_state': 0, 'n_components': 100}	BayesianRidge	{u'tol': 0.0001, u'alpha_2': 1e-06, u'lambda_1': 1e-06, u'lambda_2': 1e-06, u'alpha_1': 1e-06}	0,378320946141679	0,0573120895325739	Kernel_n_PCA
217	Panic_week04-imputed	(1590, 50)	symptom-cont	kernel	{'kernel': 'rbf', 'random_state': 0, 'n_components': 50}	KNeighborsRegressor	{u'n_neighbors': 25, u'weights': u'uniform', u'leaf_size': 30, u'algorithm': u'ball_tree'}	0,305601887754873	0,0538866799532425	Kernel_n_PCA
218	Panic_week04-imputed	(1590, 25)	symptom-cont	kernel	{'kernel': 'rbf', 'random_state': 0, 'n_components': 25}	RandomForestRegressor	{u'max_features': u'auto', u'min_samples_split': 20, u'n_estimators': 300, u'min_samples_leaf': 10}	0,339084894882316	0,058368201021225	Kernel_n_PCA
219	Panic_week04-imputed	(1590, 50)	symptom-cont	kernel	{'kernel': 'rbf', 'random_state': 0, 'n_components': 50}	AdaBoostRegressor	{u'n_estimators': 300, u'loss': u'exponential', u'base_estimator': RandomForestRegressor(bootstrap=True, criterion='mse', max_depth=None, max_features='auto', max_leaf_nodes=None, min_impurity_decrease=0.0, min_impurity_split=None, min_samples_leaf=2, min_samples_split=5, min_weight_fraction_leaf=0.0, n_estimators='warn', n_jobs=-1, oob_score=False, random_state=0, verbose=0, warm_start=False), u…	0,322405192279529	0,0530146553550566	Kernel_n_PCA
220	Panic_week04-imputed	(1590, 10)	symptom-cont	kernel	{'kernel': 'rbf', 'random_state': 0, 'n_components': 10}	GradientBoostingRegressor	{u'loss': u'lad', u'learning_rate': 1, u'min_samples_leaf': 50, u'n_estimators': 300, u'subsample': 1, u'min_samples_split': 100, u'max_depth': 3}	0,170249386681591	0,0591953763281194	Kernel_n_PCA
221	Depression_week04-naremove	(587, 83)	symptom-cont	linear	{'random_state': 0, 'n_components': 0.95}	LinearSVR	{u'epsilon': 0, u'C': 0.2, u'loss': u'squared_epsilon_insensitive'}	0,287562242839426	0,118041571347703	Linear_095_PCA
222	Depression_week04-naremove	(587, 83)	symptom-cont	linear	{'random_state': 0, 'n_components': 0.95}	LinearRegression	{u'fit_intercept': True}	0,281935463800687	0,123967819875818	Linear_095_PCA
223	Depression_week04-naremove	(587, 83)	symptom-cont	linear	{'random_state': 0, 'n_components': 0.95}	ElasticNet	{u'alpha': 0.1, u'l1_ratio': 0.5}	0,36147906529295	0,107018893842759	Linear_095_PCA
224	Depression_week04-naremove	(587, 83)	symptom-cont	linear	{'random_state': 0, 'n_components': 0.95}	Ridge	{u'solver': u'saga'}	0,298199259499167	0,125215277928442	Linear_095_PCA
225	Depression_week04-naremove	(587, 83)	symptom-cont	linear	{'random_state': 0, 'n_components': 0.95}	Lasso	{u'alpha': 0.1}	0,355565782978435	0,1035184062884	Linear_095_PCA
226	Depression_week04-naremove	(587, 83)	symptom-cont	linear	{'random_state': 0, 'n_components': 0.95}	BayesianRidge	{u'tol': 0.0001, u'alpha_2': 1e-06, u'lambda_1': 1e-06, u'lambda_2': 1e-06, u'alpha_1': 1e-06}	0,354524604859726	0,107240373437762	Linear_095_PCA
227	Depression_week04-naremove	(587, 83)	symptom-cont	linear	{'random_state': 0, 'n_components': 0.95}	KNeighborsRegressor	{u'n_neighbors': 25, u'weights': u'distance', u'leaf_size': 30, u'algorithm': u'ball_tree'}	0,235208843366724	0,069167341344019	Linear_095_PCA
228	Depression_week04-naremove	(587, 83)	symptom-cont	linear	{'random_state': 0, 'n_components': 0.95}	RandomForestRegressor	{u'max_features': u'auto', u'min_samples_split': 20, u'n_estimators': 300, u'min_samples_leaf': 10}	0,26800854574161	0,0668384857852346	Linear_095_PCA
229	Depression_week04-naremove	(587, 83)	symptom-cont	linear	{'random_state': 0, 'n_components': 0.95}	AdaBoostRegressor	{u'n_estimators': 300, u'loss': u'exponential', u'base_estimator': RandomForestRegressor(bootstrap=True, criterion='mse', max_depth=None, max_features='auto', max_leaf_nodes=None, min_impurity_decrease=0.0, min_impurity_split=None, min_samples_leaf=2, min_samples_split=5, min_weight_fraction_leaf=0.0, n_estimators='warn', n_jobs=-1, oob_score=False, random_state=0, verbose=0, warm_start=False), u…	0,28735072107709	0,0798744137238314	Linear_095_PCA
230	Depression_week04-naremove	(587, 83)	symptom-cont	linear	{'random_state': 0, 'n_components': 0.95}	GradientBoostingRegressor	{u'loss': u'lad', u'learning_rate': 1, u'min_samples_leaf': 50, u'n_estimators': 300, u'subsample': 1, u'min_samples_split': 100, u'max_depth': 3}	-0,0977340075491275	0,299320861951689	Linear_095_PCA
231	Panic_week04-naremove	(332, 88)	symptom-cont	linear	{'random_state': 0, 'n_components': 0.95}	LinearSVR	{u'epsilon': 0, u'C': 0.2, u'loss': u'epsilon_insensitive'}	-0,0969035399424619	0,34107602415522	Linear_095_PCA
232	Panic_week04-naremove	(332, 88)	symptom-cont	linear	{'random_state': 0, 'n_components': 0.95}	LinearRegression	{u'fit_intercept': True}	-0,11299324191911	0,33852081448998	Linear_095_PCA
233	Panic_week04-naremove	(332, 88)	symptom-cont	linear	{'random_state': 0, 'n_components': 0.95}	ElasticNet	{u'alpha': 0.1, u'l1_ratio': 0.8}	0,229816485354199	0,19753997177971	Linear_095_PCA
234	Panic_week04-naremove	(332, 88)	symptom-cont	linear	{'random_state': 0, 'n_components': 0.95}	Ridge	{u'solver': u'saga'}	-0,0673423984621857	0,323234557727315	Linear_095_PCA
235	Panic_week04-naremove	(332, 88)	symptom-cont	linear	{'random_state': 0, 'n_components': 0.95}	Lasso	{u'alpha': 0.1}	0,220180809626967	0,194513037223785	Linear_095_PCA
236	Panic_week04-naremove	(332, 88)	symptom-cont	linear	{'random_state': 0, 'n_components': 0.95}	BayesianRidge	{u'tol': 0.0001, u'alpha_2': 1e-06, u'lambda_1': 1e-06, u'lambda_2': 1e-06, u'alpha_1': 1e-06}	0,186237593967512	0,205995094374852	Linear_095_PCA
237	Panic_week04-naremove	(332, 88)	symptom-cont	linear	{'random_state': 0, 'n_components': 0.95}	KNeighborsRegressor	{u'n_neighbors': 15, u'weights': u'uniform', u'leaf_size': 30, u'algorithm': u'ball_tree'}	0,084448766604963	0,122579108246833	Linear_095_PCA
238	Panic_week04-naremove	(332, 88)	symptom-cont	linear	{'random_state': 0, 'n_components': 0.95}	RandomForestRegressor	{u'max_features': u'auto', u'min_samples_split': 20, u'n_estimators': 300, u'min_samples_leaf': 10}	0,0392029187224947	0,207607738634333	Linear_095_PCA
239	Panic_week04-naremove	(332, 88)	symptom-cont	linear	{'random_state': 0, 'n_components': 0.95}	AdaBoostRegressor	{u'n_estimators': 300, u'loss': u'linear', u'base_estimator': RandomForestRegressor(bootstrap=True, criterion='mse', max_depth=None, max_features='auto', max_leaf_nodes=None, min_impurity_decrease=0.0, min_impurity_split=None, min_samples_leaf=2, min_samples_split=5, min_weight_fraction_leaf=0.0, n_estimators='warn', n_jobs=-1, oob_score=False, random_state=0, verbose=0, warm_start=False), u'lear…	0,0535753081871277	0,1481630959762	Linear_095_PCA
240	Panic_week04-naremove	(332, 88)	symptom-cont	linear	{'random_state': 0, 'n_components': 0.95}	GradientBoostingRegressor	{u'loss': u'huber', u'learning_rate': 1, u'min_samples_leaf': 25, u'n_estimators': 300, u'subsample': 1, u'min_samples_split': 50, u'max_depth': 5}	-0,417967783934678	0,346823398896508	Linear_095_PCA
241	Social_week04-imputed	(1667, 113)	symptom-cont	linear	{'random_state': 0, 'n_components': 0.95}	LinearSVR	{u'epsilon': 0, u'C': 0.2, u'loss': u'squared_epsilon_insensitive'}	0,67259775489522	0,0786806456706948	Linear_095_PCA
242	Social_week04-imputed	(1667, 113)	symptom-cont	linear	{'random_state': 0, 'n_components': 0.95}	LinearRegression	{u'fit_intercept': True}	0,67281003386649	0,0775002598524205	Linear_095_PCA
243	Social_week04-imputed	(1667, 113)	symptom-cont	linear	{'random_state': 0, 'n_components': 0.95}	ElasticNet	{u'alpha': 0.1, u'l1_ratio': 0.2}	0,679988135660361	0,0775574764511455	Linear_095_PCA
244	Social_week04-imputed	(1667, 113)	symptom-cont	linear	{'random_state': 0, 'n_components': 0.95}	Ridge	{u'solver': u'saga'}	0,674921122226678	0,0770996628529432	Linear_095_PCA
245	Social_week04-imputed	(1667, 113)	symptom-cont	linear	{'random_state': 0, 'n_components': 0.95}	Lasso	{u'alpha': 0.1}	0,647649483135367	0,0800694855564165	Linear_095_PCA
246	Social_week04-imputed	(1667, 113)	symptom-cont	linear	{'random_state': 0, 'n_components': 0.95}	BayesianRidge	{u'tol': 0.0001, u'alpha_2': 1e-06, u'lambda_1': 1e-06, u'lambda_2': 1e-06, u'alpha_1': 1e-06}	0,682514013029816	0,0775411266114498	Linear_095_PCA
247	Social_week04-imputed	(1667, 113)	symptom-cont	linear	{'random_state': 0, 'n_components': 0.95}	KNeighborsRegressor	{u'n_neighbors': 15, u'weights': u'distance', u'leaf_size': 30, u'algorithm': u'ball_tree'}	0,591575549396549	0,0641905085939611	Linear_095_PCA
248	Social_week04-imputed	(1667, 113)	symptom-cont	linear	{'random_state': 0, 'n_components': 0.95}	RandomForestRegressor	{u'max_features': u'auto', u'min_samples_split': 10, u'n_estimators': 300, u'min_samples_leaf': 5}	0,620810066712544	0,0724898432545492	Linear_095_PCA
249	Social_week04-imputed	(1667, 113)	symptom-cont	linear	{'random_state': 0, 'n_components': 0.95}	AdaBoostRegressor	{u'n_estimators': 300, u'loss': u'exponential', u'base_estimator': RandomForestRegressor(bootstrap=True, criterion='mse', max_depth=None, max_features='auto', max_leaf_nodes=None, min_impurity_decrease=0.0, min_impurity_split=None, min_samples_leaf=2, min_samples_split=5, min_weight_fraction_leaf=0.0, n_estimators='warn', n_jobs=-1, oob_score=False, random_state=0, verbose=0, warm_start=False), u…	0,625597623205585	0,0652599451594425	Linear_095_PCA
250	Social_week04-imputed	(1667, 113)	symptom-cont	linear	{'random_state': 0, 'n_components': 0.95}	GradientBoostingRegressor	{u'loss': u'lad', u'learning_rate': 1, u'min_samples_leaf': 25, u'n_estimators': 300, u'subsample': 1, u'min_samples_split': 100, u'max_depth': 3}	0,521275265507354	0,0786072849930664	Linear_095_PCA
251	Depression_week04-imputed	(2768, 22)	symptom-cont	linear	{'random_state': 0, 'n_components': 0.95}	LinearSVR	{u'epsilon': 0, u'C': 0.2, u'loss': u'squared_epsilon_insensitive'}	0,479722574534421	0,0479501872833797	Linear_095_PCA
252	Depression_week04-imputed	(2768, 22)	symptom-cont	linear	{'random_state': 0, 'n_components': 0.95}	LinearRegression	{u'fit_intercept': True}	0,485459887998789	0,0509954706140571	Linear_095_PCA
253	Depression_week04-imputed	(2768, 22)	symptom-cont	linear	{'random_state': 0, 'n_components': 0.95}	ElasticNet	{u'alpha': 0.1, u'l1_ratio': 0.2}	0,47141026570587	0,041159333603196	Linear_095_PCA
254	Depression_week04-imputed	(2768, 22)	symptom-cont	linear	{'random_state': 0, 'n_components': 0.95}	Ridge	{u'solver': u'saga'}	0,485590511158822	0,050724220965104	Linear_095_PCA
255	Depression_week04-imputed	(2768, 22)	symptom-cont	linear	{'random_state': 0, 'n_components': 0.95}	Lasso	{u'alpha': 0.1}	0,421435425729974	0,0939844558037541	Linear_095_PCA
256	Depression_week04-imputed	(2768, 22)	symptom-cont	linear	{'random_state': 0, 'n_components': 0.95}	BayesianRidge	{u'tol': 0.0001, u'alpha_2': 1e-06, u'lambda_1': 1e-06, u'lambda_2': 1e-06, u'alpha_1': 1e-06}	0,485655775833775	0,05016614277327	Linear_095_PCA
257	Depression_week04-imputed	(2768, 22)	symptom-cont	linear	{'random_state': 0, 'n_components': 0.95}	KNeighborsRegressor	{u'n_neighbors': 15, u'weights': u'distance', u'leaf_size': 30, u'algorithm': u'ball_tree'}	0,32351471402925	0,0408231403662432	Linear_095_PCA
258	Depression_week04-imputed	(2768, 22)	symptom-cont	linear	{'random_state': 0, 'n_components': 0.95}	RandomForestRegressor	{u'max_features': u'auto', u'min_samples_split': 10, u'n_estimators': 300, u'min_samples_leaf': 5}	0,43962344096625	0,0482786509053451	Linear_095_PCA
259	Depression_week04-imputed	(2768, 22)	symptom-cont	linear	{'random_state': 0, 'n_components': 0.95}	AdaBoostRegressor	{u'n_estimators': 300, u'loss': u'linear', u'base_estimator': RandomForestRegressor(bootstrap=True, criterion='mse', max_depth=None, max_features='auto', max_leaf_nodes=None, min_impurity_decrease=0.0, min_impurity_split=None, min_samples_leaf=2, min_samples_split=5, min_weight_fraction_leaf=0.0, n_estimators='warn', n_jobs=-1, oob_score=False, random_state=0, verbose=0, warm_start=False), u'lear…	0,439226490144299	0,0484734668069295	Linear_095_PCA
260	Depression_week04-imputed	(2768, 22)	symptom-cont	linear	{'random_state': 0, 'n_components': 0.95}	GradientBoostingRegressor	{u'loss': u'lad', u'learning_rate': 1, u'min_samples_leaf': 50, u'n_estimators': 300, u'subsample': 1, u'min_samples_split': 100, u'max_depth': 3}	0,303747254883338	0,087073190839429	Linear_095_PCA
261	Social_week04-naremove	(235, 97)	symptom-cont	linear	{'random_state': 0, 'n_components': 0.95}	LinearSVR	{u'epsilon': 1, u'C': 1.5, u'loss': u'epsilon_insensitive'}	0,50601215882845	0,179053706668462	Linear_095_PCA
262	Social_week04-naremove	(235, 97)	symptom-cont	linear	{'random_state': 0, 'n_components': 0.95}	LinearRegression	{u'fit_intercept': True}	0,265196044449375	0,237489614833092	Linear_095_PCA
263	Social_week04-naremove	(235, 97)	symptom-cont	linear	{'random_state': 0, 'n_components': 0.95}	ElasticNet	{u'alpha': 0.1, u'l1_ratio': 0.8}	0,563542394893995	0,208453596956481	Linear_095_PCA
264	Social_week04-naremove	(235, 97)	symptom-cont	linear	{'random_state': 0, 'n_components': 0.95}	Ridge	{u'solver': u'saga'}	0,415487101686444	0,229114395905349	Linear_095_PCA
265	Social_week04-naremove	(235, 97)	symptom-cont	linear	{'random_state': 0, 'n_components': 0.95}	Lasso	{u'alpha': 0.1}	0,562342705364523	0,209167035049518	Linear_095_PCA
266	Social_week04-naremove	(235, 97)	symptom-cont	linear	{'random_state': 0, 'n_components': 0.95}	BayesianRidge	{u'tol': 0.0001, u'alpha_2': 1e-06, u'lambda_1': 1e-06, u'lambda_2': 1e-06, u'alpha_1': 1e-06}	0,576891244678303	0,201348207681104	Linear_095_PCA
267	Social_week04-naremove	(235, 97)	symptom-cont	linear	{'random_state': 0, 'n_components': 0.95}	KNeighborsRegressor	{u'n_neighbors': 10, u'weights': u'distance', u'leaf_size': 30, u'algorithm': u'ball_tree'}	0,490155102519862	0,139996655340104	Linear_095_PCA
268	Social_week04-naremove	(235, 97)	symptom-cont	linear	{'random_state': 0, 'n_components': 0.95}	RandomForestRegressor	{u'max_features': u'auto', u'min_samples_split': 50, u'n_estimators': 300, u'min_samples_leaf': 5}	0,50300426402635	0,190068509298233	Linear_095_PCA
269	Social_week04-naremove	(235, 97)	symptom-cont	linear	{'random_state': 0, 'n_components': 0.95}	AdaBoostRegressor	{u'n_estimators': 300, u'loss': u'exponential', u'base_estimator': RandomForestRegressor(bootstrap=True, criterion='mse', max_depth=None, max_features='auto', max_leaf_nodes=None, min_impurity_decrease=0.0, min_impurity_split=None, min_samples_leaf=2, min_samples_split=5, min_weight_fraction_leaf=0.0, n_estimators='warn', n_jobs=-1, oob_score=False, random_state=0, verbose=0, warm_start=False), u…	0,478127568642557	0,195055402455324	Linear_095_PCA
270	Social_week04-naremove	(235, 97)	symptom-cont	linear	{'random_state': 0, 'n_components': 0.95}	GradientBoostingRegressor	{u'loss': u'ls', u'learning_rate': 1, u'min_samples_leaf': 5, u'n_estimators': 300, u'subsample': 1, u'min_samples_split': 20, u'max_depth': 5}	0,325182813192944	0,26083122486743	Linear_095_PCA
271	Panic_week04-imputed	(1590, 88)	symptom-cont	linear	{'random_state': 0, 'n_components': 0.95}	LinearSVR	{u'epsilon': 0, u'C': 0.2, u'loss': u'squared_epsilon_insensitive'}	0,395909493383828	0,0561927829861186	Linear_095_PCA
272	Panic_week04-imputed	(1590, 88)	symptom-cont	linear	{'random_state': 0, 'n_components': 0.95}	LinearRegression	{u'fit_intercept': True}	0,395657374949399	0,0567511723430757	Linear_095_PCA
273	Panic_week04-imputed	(1590, 88)	symptom-cont	linear	{'random_state': 0, 'n_components': 0.95}	ElasticNet	{u'alpha': 0.1, u'l1_ratio': 0.2}	0,416478589622747	0,0553438733472334	Linear_095_PCA
274	Panic_week04-imputed	(1590, 88)	symptom-cont	linear	{'random_state': 0, 'n_components': 0.95}	Ridge	{u'solver': u'saga'}	0,400692198106547	0,0559900689995414	Linear_095_PCA
275	Panic_week04-imputed	(1590, 88)	symptom-cont	linear	{'random_state': 0, 'n_components': 0.95}	Lasso	{u'alpha': 0.1}	0,392073719054799	0,0484077793676964	Linear_095_PCA
276	Panic_week04-imputed	(1590, 88)	symptom-cont	linear	{'random_state': 0, 'n_components': 0.95}	BayesianRidge	{u'tol': 0.0001, u'alpha_2': 1e-06, u'lambda_1': 1e-06, u'lambda_2': 1e-06, u'alpha_1': 1e-06}	0,415057913194921	0,0553852424160579	Linear_095_PCA
277	Panic_week04-imputed	(1590, 88)	symptom-cont	linear	{'random_state': 0, 'n_components': 0.95}	KNeighborsRegressor	{u'n_neighbors': 25, u'weights': u'distance', u'leaf_size': 30, u'algorithm': u'ball_tree'}	0,299379247947885	0,0604725477479788	Linear_095_PCA
278	Panic_week04-imputed	(1590, 88)	symptom-cont	linear	{'random_state': 0, 'n_components': 0.95}	RandomForestRegressor	{u'max_features': u'auto', u'min_samples_split': 20, u'n_estimators': 300, u'min_samples_leaf': 10}	0,354437148822488	0,0624160835241589	Linear_095_PCA
279	Panic_week04-imputed	(1590, 88)	symptom-cont	linear	{'random_state': 0, 'n_components': 0.95}	AdaBoostRegressor	{u'n_estimators': 300, u'loss': u'exponential', u'base_estimator': RandomForestRegressor(bootstrap=True, criterion='mse', max_depth=None, max_features='auto', max_leaf_nodes=None, min_impurity_decrease=0.0, min_impurity_split=None, min_samples_leaf=2, min_samples_split=5, min_weight_fraction_leaf=0.0, n_estimators='warn', n_jobs=-1, oob_score=False, random_state=0, verbose=0, warm_start=False), u…	0,34642259749041	0,0542967326785405	Linear_095_PCA
280	Panic_week04-imputed	(1590, 88)	symptom-cont	linear	{'random_state': 0, 'n_components': 0.95}	GradientBoostingRegressor	{u'loss': u'lad', u'learning_rate': 1, u'min_samples_leaf': 50, u'n_estimators': 300, u'subsample': 1, u'min_samples_split': 100, u'max_depth': 3}	0,174204510255211	0,117179595554853	Linear_095_PCA
