# Supplementary material for: Methodological choices and clinical usefulness for machine learning predictions of outcome in Internet-based cognitive behavioural therapy
Source: Commun Med (Lond). 2024 Oct 10;4:196. doi: 10.1038/s43856-024-00626-4 (PMC11464669; doi:10.1038/s43856-024-00626-4)
Supplement: Supplementary file 6 — Supplementary Data 3 [file 43856_2024_626_MOESM6_ESM.csv]

Data_amount	Data_shape	FN	FN_ho	FN_std	FP	FP_ho	FP_std	Method	Outcome	PCA	PCA_params	Params	TN	TN_ho	TN_std	TP	TP_ho	TP_std	Time	Treatment	b.acc	b.acc_ho	b.acc_std	f1	f1_ho	f1_std	feat-imp_Depression	feat-imp_Depression_std	feat-imp_Edu_1843_2	feat-imp_Edu_1843_2_std	feat-imp_Edu_1843_3	feat-imp_Edu_1843_3_std	feat-imp_Edu_1843_4	feat-imp_Edu_1843_4_std	feat-imp_Edu_1843_5	feat-imp_Edu_1843_5_std	feat-imp_Edu_1843_6	feat-imp_Edu_1843_6_std	feat-imp_Edu_1843_7	feat-imp_Edu_1843_7_std	feat-imp_HW-01	feat-imp_HW-01_std	feat-imp_HW-02	feat-imp_HW-02_std	feat-imp_HW-03	feat-imp_HW-03_std	feat-imp_LSAS-2241_SCREEN_DateCompleted_day	feat-imp_LSAS-2241_SCREEN_DateCompleted_day_std	feat-imp_LSAS-2241_SCREEN_DateCompleted_time
imputed	26	25,4	23	4,22163738639668	6,3	4	1,76698110409314	LinearSVR	symptom-cont	Handpicked	FALSE	LinearSVR(C=0.2, dual=True, epsilon=0, fit_intercept=True, intercept_scaling=1.0, loss=u'squared_epsilon_insensitive', max_iter=1500, random_state=0, tol=0.0001, verbose=0)	115,6	135	4,81202198203162	19,4	23	4,00555170287995	pre	Social	0,690207910698356	0,735611510791367	0,0377839866841439	0,546223436403629	0,63013698630137	0,0735824949427021	NA	NA	NA	NA	NA	NA	NA	NA	NA	NA	NA	NA	NA	NA	NA	NA	NA	NA	NA	NA	NA	NA	NA
imputed	26	25,3	23	4,27005074130663	6,3	4	1,76698110409314	LinearRegression	symptom-cont	Handpicked	FALSE	LinearRegression(copy_X=True, fit_intercept=True, n_jobs=None, normalize=False)	115,6	135	4,81202198203162	19,5	23	4,06201920231798	pre	Social	0,691319021809467	0,735611510791367	0,038676359816456	0,548179617937275	0,63013698630137	0,0751643845900672	NA	NA	NA	NA	NA	NA	NA	NA	NA	NA	NA	NA	NA	NA	NA	NA	NA	NA	NA	NA	NA	NA	NA
imputed	26	27,9	23	3,66515120197426	4,5	2	1,64991582276861	ElasticNet	symptom-cont	Handpicked	FALSE	ElasticNet(alpha=0.1, copy_X=True, fit_intercept=True, l1_ratio=0.2, max_iter=1000, normalize=False, positive=False, precompute=False, random_state=0, selection='cyclic', tol=0.0001, warm_start=False)	117,4	137	4,47710223743488	16,9	23	4,14862761779255	pre	Social	0,668742390689427	0,742805755395683	0,0392807572744789	0,50364400360952	0,647887323943662	0,0855870604448848	NA	NA	NA	NA	NA	NA	NA	NA	NA	NA	NA	NA	NA	NA	NA	NA	NA	NA	NA	NA	NA	NA	NA
imputed	26	25,2	23	4,02216083439956	6,4	4	2,01108041719978	Ridge	symptom-cont	Handpicked	FALSE	Ridge(alpha=1.0, copy_X=True, fit_intercept=True, max_iter=None, normalize=False, random_state=0, solver=u'saga', tol=0.001)	115,5	135	4,76678321535836	19,6	23	3,97771570404701	pre	Social	0,69190878896633	0,735611510791367	0,0376910600675214	0,549595503000421	0,63013698630137	0,0731256014365611	NA	NA	NA	NA	NA	NA	NA	NA	NA	NA	NA	NA	NA	NA	NA	NA	NA	NA	NA	NA	NA	NA	NA
imputed	26	30,1	24	3,28125992061992	2,9	1	1,96920739836559	Lasso	symptom-cont	Handpicked	FALSE	Lasso(alpha=0.1, copy_X=True, fit_intercept=True, max_iter=1000, normalize=False, positive=False, precompute=False, random_state=0, selection='cyclic', tol=0.0001, warm_start=False)	119	138	4,39696865275764	14,7	22	3,65300485141266	pre	Social	0,650682869720112	0,73553331248045	0,0364674742892171	0,464367517560515	0,63768115942029	0,0857708037429916	NA	NA	NA	NA	NA	NA	NA	NA	NA	NA	NA	NA	NA	NA	NA	NA	NA	NA	NA	NA	NA	NA	NA
imputed	26	25,2	23	4,26354052141853	6,2	4	1,68654808542314	BayesianRidge	symptom-cont	Handpicked	FALSE	BayesianRidge(alpha_1=1e-06, alpha_2=1e-06, compute_score=False, copy_X=True, fit_intercept=True, lambda_1=1e-06, lambda_2=1e-06, n_iter=300, normalize=False, tol=0.001, verbose=False)	115,7	135	4,76211904279784	19,6	23	4,16866618689693	pre	Social	0,692752653113229	0,735611510791367	0,0394533689134933	0,550744562628802	0,63013698630137	0,0767225084000921	NA	NA	NA	NA	NA	NA	NA	NA	NA	NA	NA	NA	NA	NA	NA	NA	NA	NA	NA	NA	NA	NA	NA
imputed	26	31,4	30	4,74224513167433	3	4	1,15470053837925	KNN	symptom-cont	Handpicked	FALSE	KNeighborsRegressor(algorithm=u'ball_tree', leaf_size=30, metric='minkowski', metric_params=None, n_jobs=-1, n_neighbors=15, p=2, weights=u'distance')	118,9	135	5,25885496620277	13,4	16	2,83627298482435	pre	Social	0,637478294887251	0,659524554269628	0,0281388414065151	0,435239246620276	0,484848484848485	0,0641663116120931	NA	NA	NA	NA	NA	NA	NA	NA	NA	NA	NA	NA	NA	NA	NA	NA	NA	NA	NA	NA	NA	NA	NA
imputed	26	23,4	22	4,37670601657863	6,6	6	2,75680975041804	RF	symptom-cont	Handpicked	FALSE	RandomForestRegressor(bootstrap=True, criterion='mse', max_depth=None, max_features=u'auto', max_leaf_nodes=None, min_impurity_decrease=0.0, min_impurity_split=None, min_samples_leaf=5, min_samples_split=10, min_weight_fraction_leaf=0.0, n_estimators=300, n_jobs=-1, oob_score=False, random_state=0, verbose=0, warm_start=False)	115,3	133	4,98998997994986	21,4	24	5,3582750126427	pre	Social	0,710204307499328	0,739286831404442	0,0454720715920469	0,579852681260044	0,631578947368421	0,0866782534705181	NA	NA	0,0007593256733552	0,000264741433964622	0,0005442954584713	0,000237606229609333	0,00028306995989012	0,000151838618932364	0,00434763753140147	0,000545840956606393	0,00199777877328281	0,000323171824255786	0,00376358531488905	0,000411113264255099	NA	NA	NA	NA	NA	NA	0,00437247526421433	0,000405434667990255	0,016016048387372
imputed	26	23,9	26	3,95671019352638	7,1	6	3,5418137224372	Ada	symptom-cont	Handpicked	FALSE	AdaBoostRegressor(base_estimator=RandomForestRegressor(bootstrap=True, criterion='mse', max_depth=None, max_features='auto', max_leaf_nodes=None, min_impurity_decrease=0.0, min_impurity_split=None, min_samples_leaf=2, min_samples_split=5, min_weight_fraction_leaf=0.0, n_estimators='warn', n_jobs=-1, oob_score=False, random_state=0, verbose=0, warm_start=False), learning_rate=1, loss=u'exponential…	114,8	133	5,43241300999023	20,9	20	4,84079883214881	pre	Social	0,702815181847091	0,695808570534876	0,0397355694351358	0,568153934849284	0,555555555555555	0,0758199177687982	NA	NA	0,00412153419083318	0,000497317008146304	0,00255566711702073	0,000492352004363473	0,00234113077304009	0,000559425705196848	0,0082530050769826	0,000644552878088944	0,00612078738745054	0,000630358483276859	0,00633951979466878	0,000289374647691228	NA	NA	NA	NA	NA	NA	0,00905671030716673	0,000309508523780057	0,0338525052689023
imputed	26	26,7	26	4,66785699104941	11,1	12	3,5418137224372	GradientBoost	symptom-cont	Handpicked	FALSE	GradientBoostingRegressor(alpha=0.9, criterion='friedman_mse', init=None, learning_rate=1, loss=u'lad', max_depth=3, max_features=None, max_leaf_nodes=None, min_impurity_decrease=0.0, min_impurity_split=None, min_samples_leaf=10, min_samples_split=100, min_weight_fraction_leaf=0.0, n_estimators=300, n_iter_no_change=None, presort='auto', random_state=0, subsample=1, tol=0.0001, validation_fractio…	110,8	127	5,24510353673892	18,1	20	4,25440947723653	pre	Social	0,656086941893648	0,674225836721927	0,0457547364223953	0,485125717356757	0,512820512820513	0,0849120428918385	NA	NA	0,00136124458262438	0,00127728550623369	0,00432799669137384	0,00171799880055462	0,00110261273744297	0,000893188509507934	0,00384514782839849	0,00128318528617144	0,00292460491662143	0,00256610005586896	0,00346713227068299	0,00128011305332172	NA	NA	NA	NA	NA	NA	0,00693623140768051	0,00156709741327447	0,0821625584248355
naremove	8	64,6	63	8,18127944354264	32,9	56	7,01506315802724	LinearSVR	symptom-cont	Benchmark	FALSE	LinearSVR(C=0.2, dual=True, epsilon=0, fit_intercept=True, intercept_scaling=1.0, loss=u'squared_epsilon_insensitive', max_iter=1500, random_state=0, tol=0.0001, verbose=0)	136,4	138	6,1680178699842	106	120	6,2893207547044	week03	All	0,714408273474296	0,6835389555518	0,0126653274289769	0,684549796881857	0,668523676880223	0,0188666736581202	NA	NA	NA	NA	NA	NA	NA	NA	NA	NA	NA	NA	NA	NA	NA	NA	NA	NA	NA	NA	NA	NA	NA
naremove	8	64,4	63	8,03049742474829	32,9	57	7,01506315802724	LinearRegression	symptom-cont	Benchmark	FALSE	LinearRegression(copy_X=True, fit_intercept=True, n_jobs=None, normalize=False)	136,4	137	6,1680178699842	106,2	120	6,28578643537236	week03	All	0,714977944942172	0,680961635964171	0,0124548365982292	0,685396945581612	0,666666666666667	0,0186123073732121	NA	NA	NA	NA	NA	NA	NA	NA	NA	NA	NA	NA	NA	NA	NA	NA	NA	NA	NA	NA	NA	NA	NA
naremove	8	68,8	65	8,23002632640585	30,8	51	6,12463150818979	ElasticNet	symptom-cont	Benchmark	FALSE	ElasticNet(alpha=0.1, copy_X=True, fit_intercept=True, l1_ratio=0.2, max_iter=1000, normalize=False, positive=False, precompute=False, random_state=0, selection='cyclic', tol=0.0001, warm_start=False)	138,5	143	6,51920240520265	101,8	118	6,35609943282828	week03	All	0,708145395849636	0,690961072615627	0,0150384137262328	0,671076296134843	0,670454545454546	0,0218650357001082	NA	NA	NA	NA	NA	NA	NA	NA	NA	NA	NA	NA	NA	NA	NA	NA	NA	NA	NA	NA	NA	NA	NA
naremove	8	64,4	63	8,03049742474829	32,9	57	7,01506315802724	Ridge	symptom-cont	Benchmark	FALSE	Ridge(alpha=1.0, copy_X=True, fit_intercept=True, max_iter=None, normalize=False, random_state=0, solver=u'auto', tol=0.001)	136,4	137	6,1680178699842	106,2	120	6,28578643537236	week03	All	0,714977944942172	0,680961635964171	0,0124548365982292	0,685396945581612	0,666666666666667	0,0186123073732121	NA	NA	NA	NA	NA	NA	NA	NA	NA	NA	NA	NA	NA	NA	NA	NA	NA	NA	NA	NA	NA	NA	NA
naremove	8	72,2	72	9,05293077160958	30	50	6,2893207547044	Lasso	symptom-cont	Benchmark	FALSE	Lasso(alpha=0.1, copy_X=True, fit_intercept=True, max_iter=1000, normalize=False, positive=False, precompute=False, random_state=0, selection='cyclic', tol=0.0001, warm_start=False)	139,3	144	6,36046818682049	98,4	111	7,4565407529229	week03	All	0,70053055745831	0,674412709143147	0,0168747958687979	0,657479606990383	0,645348837209302	0,0270792664869416	NA	NA	NA	NA	NA	NA	NA	NA	NA	NA	NA	NA	NA	NA	NA	NA	NA	NA	NA	NA	NA	NA	NA
naremove	8	64,7	62	8,30060238777885	32,8	56	7,09929573971954	BayesianRidge	symptom-cont	Benchmark	FALSE	BayesianRidge(alpha_1=1e-06, alpha_2=1e-06, compute_score=False, copy_X=True, fit_intercept=True, lambda_1=1e-06, lambda_2=1e-06, n_iter=300, normalize=False, tol=0.0001, verbose=False)	136,5	138	6,13278983099137	105,9	121	6,33245607959503	week03	All	0,714434429573899	0,686271195988958	0,0126494270540231	0,684336858222949	0,672222222222222	0,0190211535845453	NA	NA	NA	NA	NA	NA	NA	NA	NA	NA	NA	NA	NA	NA	NA	NA	NA	NA	NA	NA	NA	NA	NA
naremove	8	62,5	60	9,19238815542512	36,6	61	7,56012933457858	KNN	symptom-cont	Benchmark	FALSE	KNeighborsRegressor(algorithm=u'ball_tree', leaf_size=30, metric='minkowski', metric_params=None, n_jobs=-1, n_neighbors=25, p=2, weights=u'distance')	132,7	133	6,03784361801095	108,1	123	7,20262297901103	week03	All	0,709736760709777	0,678849078925131	0,015298196813632	0,68513314747926	0,670299727520436	0,0232715147302595	NA	NA	NA	NA	NA	NA	NA	NA	NA	NA	NA	NA	NA	NA	NA	NA	NA	NA	NA	NA	NA	NA	NA
naremove	8	58,6	55	8,36925590745345	35,6	57	6,81827609362432	RF	symptom-cont	Benchmark	FALSE	RandomForestRegressor(bootstrap=True, criterion='mse', max_depth=None, max_features=u'sqrt', max_leaf_nodes=None, min_impurity_decrease=0.0, min_impurity_split=None, min_samples_leaf=10, min_samples_split=20, min_weight_fraction_leaf=0.0, n_estimators=300, n_jobs=-1, oob_score=False, random_state=0, verbose=0, warm_start=False)	133,7	137	4,78539444560216	112	128	7,1956777149743	week03	All	0,724074253480053	0,702819559461439	0,0180561224223231	0,703407934030059	0,695652173913044	0,025197610614224	NA	NA	NA	NA	NA	NA	NA	NA	NA	NA	NA	NA	NA	NA	NA	NA	NA	NA	NA	NA	NA	NA	NA
naremove	8	60	61	8,05536398239638	37,7	67	8,68011776673822	Ada	symptom-cont	Benchmark	FALSE	AdaBoostRegressor(base_estimator=RandomForestRegressor(bootstrap=True, criterion='mse', max_depth=None, max_features='auto', max_leaf_nodes=None, min_impurity_decrease=0.0, min_impurity_split=None, min_samples_leaf=2, min_samples_split=5, min_weight_fraction_leaf=0.0, n_estimators='warn', n_jobs=-1, oob_score=False, random_state=0, verbose=0, warm_start=False), learning_rate=1, loss=u'linear', n_…	131,6	127	4,2478752858864	110,6	122	6,51835016617617	week03	All	0,714023638292245	0,660652920962199	0,0182215105239818	0,693183756118498	0,655913978494624	0,0242013322349717	NA	NA	NA	NA	NA	NA	NA	NA	NA	NA	NA	NA	NA	NA	NA	NA	NA	NA	NA	NA	NA	NA	NA
naremove	8	54,9	50	9,6775800464556	46,1	66	8,14384566542258	GradientBoost	symptom-cont	Benchmark	FALSE	GradientBoostingRegressor(alpha=0.9, criterion='friedman_mse', init=None, learning_rate=1, loss=u'lad', max_depth=3, max_features=None, max_leaf_nodes=None, min_impurity_decrease=0.0, min_impurity_split=None, min_samples_leaf=10, min_samples_split=100, min_weight_fraction_leaf=0.0, n_estimators=300, n_iter_no_change=None, presort='auto', random_state=0, subsample=1, tol=0.0001, validation_fractio…	123,2	128	5,28730134903956	115,7	133	7,33409086996397	week03	All	0,704150985757298	0,693284885358571	0,0126185567515826	0,695592239038632	0,696335078534031	0,0207825968502388	NA	NA	NA	NA	NA	NA	NA	NA	NA	NA	NA	NA	NA	NA	NA	NA	NA	NA	NA	NA	NA	NA	NA
imputed	34	117,3	128	11,116054455906	50,4	59	4,67142614436129	LinearSVR	symptom-cont	Handpicked	FALSE	LinearSVR(C=0.5, dual=True, epsilon=0, fit_intercept=True, intercept_scaling=1.0, loss=u'squared_epsilon_insensitive', max_iter=1500, random_state=0, tol=0.0001, verbose=0)	279,1	321	8,06156863698926	155,8	161	9,16272642588196	week01	All	0,708955270322233	0,7009151338554	0,0166622968154269	0,649765130962257	0,632612966601179	0,0246551179149991	NA	NA	NA	NA	NA	NA	NA	NA	NA	NA	NA	NA	NA	NA	NA	NA	NA	NA	NA	NA	NA	NA	NA
imputed	34	117,1	127	10,9994949379001	50,4	59	4,42718872423573	LinearRegression	symptom-cont	Handpicked	FALSE	LinearRegression(copy_X=True, fit_intercept=True, n_jobs=None, normalize=False)	279,1	321	8,19823829314025	156	162	9,07989231458416	week01	All	0,709309262923127	0,702645237661628	0,0167325395578084	0,650343269219592	0,635294117647059	0,0245980853386261	NA	NA	NA	NA	NA	NA	NA	NA	NA	NA	NA	NA	NA	NA	NA	NA	NA	NA	NA	NA	NA	NA	NA
imputed	34	125,8	133	9,0160350980289	48,3	63	3,46570499481867	ElasticNet	symptom-cont	Handpicked	FALSE	ElasticNet(alpha=0.1, copy_X=True, fit_intercept=True, l1_ratio=0.2, max_iter=1000, normalize=False, positive=False, precompute=False, random_state=0, selection='cyclic', tol=0.0001, warm_start=False)	281,2	317	8,66410218468519	147,3	156	8,92001494767058	week01	All	0,696411544830695	0,687001456929521	0,0152760205241877	0,628192212713048	0,614173228346457	0,0234874981304305	NA	NA	NA	NA	NA	NA	NA	NA	NA	NA	NA	NA	NA	NA	NA	NA	NA	NA	NA	NA	NA	NA	NA
imputed	34	117,1	128	11,1000500499372	50,6	59	4,35124503255486	Ridge	symptom-cont	Handpicked	FALSE	Ridge(alpha=1.0, copy_X=True, fit_intercept=True, max_iter=None, normalize=False, random_state=0, solver=u'saga', tol=0.001)	278,9	321	7,72370089759796	156	161	9,00617072407086	week01	All	0,709030595941329	0,7009151338554	0,016681283776113	0,650070840424896	0,632612966601179	0,0246199207676364	NA	NA	NA	NA	NA	NA	NA	NA	NA	NA	NA	NA	NA	NA	NA	NA	NA	NA	NA	NA	NA	NA	NA
imputed	34	136,5	137	8,98455464796237	50,3	66	4,96767327606977	Lasso	symptom-cont	Handpicked	FALSE	Lasso(alpha=0.1, copy_X=True, fit_intercept=True, max_iter=1000, normalize=False, positive=False, precompute=False, random_state=0, selection='cyclic', tol=0.0001, warm_start=False)	279,2	314	8,65126837200445	136,6	152	9,89051172701505	week01	All	0,673732390007503	0,676133673283555	0,0162470287466144	0,593373679668949	0,599605522682446	0,0266535131020732	NA	NA	NA	NA	NA	NA	NA	NA	NA	NA	NA	NA	NA	NA	NA	NA	NA	NA	NA	NA	NA	NA	NA
imputed	34	116,6	128	11,4523166021358	49,9	59	4,62961481479111	BayesianRidge	symptom-cont	Handpicked	FALSE	BayesianRidge(alpha_1=1e-06, alpha_2=1e-06, compute_score=False, copy_X=True, fit_intercept=True, lambda_1=1e-06, lambda_2=1e-06, n_iter=300, normalize=False, tol=0.001, verbose=False)	279,6	321	7,5306779981029	156,5	161	9,04617783007461	week01	All	0,711043657211522	0,7009151338554	0,0170022215290195	0,652425237301662	0,632612966601179	0,0251179150506388	NA	NA	NA	NA	NA	NA	NA	NA	NA	NA	NA	NA	NA	NA	NA	NA	NA	NA	NA	NA	NA	NA	NA
imputed	34	106	114	6,79869268479038	76,8	89	7,02060459568041	KNN	symptom-cont	Handpicked	FALSE	KNeighborsRegressor(algorithm=u'ball_tree', leaf_size=30, metric='minkowski', metric_params=None, n_jobs=-1, n_neighbors=25, p=2, weights=u'distance')	252,7	291	8,32733117177673	167,1	175	8,69802020896454	week01	All	0,689407837083142	0,685662902932071	0,00806720012585273	0,646078758800178	0,632911392405063	0,0146745246624495	NA	NA	NA	NA	NA	NA	NA	NA	NA	NA	NA	NA	NA	NA	NA	NA	NA	NA	NA	NA	NA	NA	NA
imputed	34	102,9	121	8,71078514129339	56,2	71	7,2541176046589	RF	symptom-cont	Handpicked	FALSE	RandomForestRegressor(bootstrap=True, criterion='mse', max_depth=None, max_features=u'auto', max_leaf_nodes=None, min_impurity_decrease=0.0, min_impurity_split=None, min_samples_leaf=5, min_samples_split=10, min_weight_fraction_leaf=0.0, n_estimators=300, n_jobs=-1, oob_score=False, random_state=0, verbose=0, warm_start=False)	273,3	309	7,80384520605067	170,2	168	9,9196774141098	week01	All	0,726420670752237	0,697236386814788	0,0154583865533992	0,68106652391571	0,636363636363636	0,0221788493583803	0,00812431569412942	0,000585247667583273	0,00055960774192094	0,000178909878344261	0,00097012985987526	0,000263927360989229	0,00065370111901562	0,000130584054203454	0,00380977613768377	0,000235351471088945	0,00268229718382247	0,00029906291438656	0,0072249683313513	0,000623368739916839	NA	NA	NA	NA	NA	NA	0,00778252718704223	0,000415910504555779	0,0213601957181965
imputed	34	108,1	126	9,1706052144883	53,5	70	6,39878460681749	Ada	symptom-cont	Handpicked	FALSE	AdaBoostRegressor(base_estimator=RandomForestRegressor(bootstrap=True, criterion='mse', max_depth=None, max_features='auto', max_leaf_nodes=None, min_impurity_decrease=0.0, min_impurity_split=None, min_samples_leaf=2, min_samples_split=5, min_weight_fraction_leaf=0.0, n_estimators='warn', n_jobs=-1, oob_score=False, random_state=0, verbose=0, warm_start=False), learning_rate=1, loss=u'exponential…	276	310	8,43274042711568	165	163	10,9544511501033	week01	All	0,720909198718687	0,68990165725733	0,0145584197435685	0,670720681793399	0,624521072796935	0,0228349740141625	0,00719566130898319	0,000382422689049273	0,00237010744020972	0,000405985673767256	0,00302533189936615	0,000376796139597407	0,00330592888636344	0,000284032844742358	0,00666225147961145	0,000304880958517001	0,00581953460140789	0,000390344358316765	0,00879736512680429	0,000623352596175243	NA	NA	NA	NA	NA	NA	0,0129350287798516	0,000519908283873506	0,0343924176876292
imputed	34	94,8	109	10,1083024181995	80,7	105	8,45970842681157	GradientBoost	symptom-cont	Handpicked	FALSE	GradientBoostingRegressor(alpha=0.9, criterion='friedman_mse', init=None, learning_rate=1, loss=u'lad', max_depth=3, max_features=None, max_leaf_nodes=None, min_impurity_decrease=0.0, min_impurity_split=None, min_samples_leaf=25, min_samples_split=50, min_weight_fraction_leaf=0.0, n_estimators=300, n_iter_no_change=None, presort='auto', random_state=0, subsample=1, tol=0.0001, validation_fraction…	248,8	275	11,7454482909575	178,3	180	11,1858044959771	week01	All	0,703939795431139	0,673260790384265	0,0190850087960701	0,669797342903461	0,627177700348432	0,0245662160040149	0,00913288570352522	0,00157733189451877	0,00121035472096947	0,000625200962314695	0,00248849126897533	0,000911776060783809	0,00182071797505929	0,000940461449372374	0,00314891225431556	0,00144776028559099	0,00251581606133059	0,00145685792736998	0,00531484177285386	0,00134577028723938	NA	NA	NA	NA	NA	NA	0,00828335029212674	0,000955243463162537	0,0566636057414904
imputed	6	85	89	9,70681318570736	16,8	17	4,9620784175809	LinearSVR	symptom-cont	Benchmark	FALSE	LinearSVR(C=0.2, dual=True, epsilon=0, fit_intercept=True, intercept_scaling=1.0, loss=u'squared_epsilon_insensitive', max_iter=1500, random_state=0, tol=0.0001, verbose=0)	135,5	155	9,41924743396319	39,5	47	5,33853912601566	pre	Depression	0,603941117091024	0,623375512995896	0,0270760717899731	0,436309259395142	0,47	0,0471211825110846	NA	NA	NA	NA	NA	NA	NA	NA	NA	NA	NA	NA	NA	NA	NA	NA	NA	NA	NA	NA	NA	NA	NA
imputed	6	85	89	9,70681318570736	16,8	17	4,9620784175809	LinearRegression	symptom-cont	Benchmark	FALSE	LinearRegression(copy_X=True, fit_intercept=True, n_jobs=None, normalize=False)	135,5	155	9,41924743396319	39,5	47	5,33853912601566	pre	Depression	0,603941117091024	0,623375512995896	0,0270760717899731	0,436309259395142	0,47	0,0471211825110846	NA	NA	NA	NA	NA	NA	NA	NA	NA	NA	NA	NA	NA	NA	NA	NA	NA	NA	NA	NA	NA	NA	NA
imputed	6	90,6	93	8,98393628155894	12,7	14	3,97352348538283	ElasticNet	symptom-cont	Benchmark	FALSE	ElasticNet(alpha=0.1, copy_X=True, fit_intercept=True, l1_ratio=0.2, max_iter=1000, normalize=False, positive=False, precompute=False, random_state=0, selection='cyclic', tol=0.0001, warm_start=False)	139,6	158	9,1796877216312	33,9	43	5,83952052826257	pre	Depression	0,594526472647685	0,617390560875513	0,0217338529106665	0,394293442886954	0,44559585492228	0,0505833954315484	NA	NA	NA	NA	NA	NA	NA	NA	NA	NA	NA	NA	NA	NA	NA	NA	NA	NA	NA	NA	NA	NA	NA
imputed	6	85	89	9,70681318570736	16,8	17	4,9620784175809	Ridge	symptom-cont	Benchmark	FALSE	Ridge(alpha=1.0, copy_X=True, fit_intercept=True, max_iter=None, normalize=False, random_state=0, solver=u'saga', tol=0.001)	135,5	155	9,41924743396319	39,5	47	5,33853912601566	pre	Depression	0,603941117091024	0,623375512995896	0,0270760717899731	0,436309259395142	0,47	0,0471211825110846	NA	NA	NA	NA	NA	NA	NA	NA	NA	NA	NA	NA	NA	NA	NA	NA	NA	NA	NA	NA	NA	NA	NA
imputed	6	100,5	110	8,98455464796237	7,9	11	2,68535120814971	Lasso	symptom-cont	Benchmark	FALSE	Lasso(alpha=0.1, copy_X=True, fit_intercept=True, max_iter=1000, normalize=False, positive=False, precompute=False, random_state=0, selection='cyclic', tol=0.0001, warm_start=False)	144,4	161	9,47745863732584	24	26	4,44722135470878	pre	Depression	0,570455369850101	0,563611491108071	0,0201142753593036	0,305877346516771	0,300578034682081	0,045440318540686	NA	NA	NA	NA	NA	NA	NA	NA	NA	NA	NA	NA	NA	NA	NA	NA	NA	NA	NA	NA	NA	NA	NA
imputed	6	85,1	90	9,72339675444977	16,8	17	4,9620784175809	BayesianRidge	symptom-cont	Benchmark	FALSE	BayesianRidge(alpha_1=1e-06, alpha_2=1e-06, compute_score=False, copy_X=True, fit_intercept=True, lambda_1=1e-06, lambda_2=1e-06, n_iter=300, normalize=False, tol=0.01, verbose=False)	135,5	155	9,41924743396319	39,4	46	5,39958846168442	pre	Depression	0,603534613025983	0,619699042407661	0,0274195906468112	0,435421611971182	0,462311557788945	0,0477282895553081	NA	NA	NA	NA	NA	NA	NA	NA	NA	NA	NA	NA	NA	NA	NA	NA	NA	NA	NA	NA	NA	NA	NA
imputed	6	72,6	78	10,0686532256195	29,2	29	6,7954232964384	KNN	symptom-cont	Benchmark	FALSE	KNeighborsRegressor(algorithm=u'ball_tree', leaf_size=30, metric='minkowski', metric_params=None, n_jobs=-1, n_neighbors=25, p=2, weights=u'distance')	123,1	143	12,0041659435381	51,9	58	8,9374368684639	pre	Depression	0,612088742507335	0,628932968536252	0,0474265624043977	0,503490594684473	0,520179372197309	0,0692006822238788	NA	NA	NA	NA	NA	NA	NA	NA	NA	NA	NA	NA	NA	NA	NA	NA	NA	NA	NA	NA	NA	NA	NA
imputed	6	66,7	83	10,1549112365506	26,4	40	7,18331399842719	RF	symptom-cont	Benchmark	FALSE	RandomForestRegressor(bootstrap=True, criterion='mse', max_depth=None, max_features=u'auto', max_leaf_nodes=None, min_impurity_decrease=0.0, min_impurity_split=None, min_samples_leaf=5, min_samples_split=10, min_weight_fraction_leaf=0.0, n_estimators=300, n_jobs=-1, oob_score=False, random_state=0, verbose=0, warm_start=False)	125,9	132	9,30292666016692	57,8	53	5,41192099802731	pre	Depression	0,646620558153513	0,578573871409029	0,0357298105432142	0,554135869059031	0,462882096069869	0,0465724632411418	NA	NA	NA	NA	NA	NA	NA	NA	NA	NA	NA	NA	NA	NA	NA	NA	NA	NA	NA	NA	NA	NA	NA
imputed	6	71,5	87	8,9473770209797	30,5	40	6,13278983099137	Ada	symptom-cont	Benchmark	FALSE	AdaBoostRegressor(base_estimator=RandomForestRegressor(bootstrap=True, criterion='mse', max_depth=None, max_features='auto', max_leaf_nodes=None, min_impurity_decrease=0.0, min_impurity_split=None, min_samples_leaf=2, min_samples_split=5, min_weight_fraction_leaf=0.0, n_estimators='warn', n_jobs=-1, oob_score=False, random_state=0, verbose=0, warm_start=False), learning_rate=1, loss=u'exponential…	121,8	132	8,96660470858396	53	49	6,41179468722378	pre	Depression	0,613144402565236	0,563867989056088	0,0304755305890152	0,508872218676448	0,435555555555556	0,0438683821224062	NA	NA	NA	NA	NA	NA	NA	NA	NA	NA	NA	NA	NA	NA	NA	NA	NA	NA	NA	NA	NA	NA	NA
imputed	6	63	70	9,47511360236793	39,3	50	7,81807023646003	GradientBoost	symptom-cont	Benchmark	FALSE	GradientBoostingRegressor(alpha=0.9, criterion='friedman_mse', init=None, learning_rate=1, loss=u'lad', max_depth=3, max_features=None, max_leaf_nodes=None, min_impurity_decrease=0.0, min_impurity_split=None, min_samples_leaf=50, min_samples_split=100, min_weight_fraction_leaf=0.0, n_estimators=300, n_iter_no_change=None, presort='auto', random_state=0, subsample=1, tol=0.0001, validation_fractio…	113	122	7,1336448530109	61,5	66	4,71993408616877	pre	Depression	0,619417877587121	0,597298221614227	0,0260276681805136	0,545794017773128	0,523809523809524	0,0330160812802628	NA	NA	NA	NA	NA	NA	NA	NA	NA	NA	NA	NA	NA	NA	NA	NA	NA	NA	NA	NA	NA	NA	NA
naremove	43	65,9	73	8,54335349197778	35,4	54	6,50128192487194	LinearSVR	symptom-cont	Handpicked	FALSE	LinearSVR(C=1.5, dual=True, epsilon=0, fit_intercept=True, intercept_scaling=1.0, loss=u'squared_epsilon_insensitive', max_iter=1500, random_state=0, tol=0.0001, verbose=0)	138,2	150	5,88406511029766	108,7	111	6,0562181085045	week02	All	0,710149110321519	0,669277493606138	0,0145211620673646	0,681806130397906	0,636103151862464	0,0206999510604721	NA	NA	NA	NA	NA	NA	NA	NA	NA	NA	NA	NA	NA	NA	NA	NA	NA	NA	NA	NA	NA	NA	NA
naremove	43	66	71	8,67947771086102	35,4	59	6,46701030014815	LinearRegression	symptom-cont	Handpicked	FALSE	LinearRegression(copy_X=True, fit_intercept=True, n_jobs=None, normalize=False)	138,2	145	5,75036230742609	108,6	113	6,43255608430877	week02	All	0,709851520404974	0,662457374254049	0,0155003018872672	0,68132565567448	0,634831460674157	0,0223506589760745	NA	NA	NA	NA	NA	NA	NA	NA	NA	NA	NA	NA	NA	NA	NA	NA	NA	NA	NA	NA	NA	NA	NA
naremove	43	74,6	73	9,29994026265163	31,1	48	5,40473043833928	ElasticNet	symptom-cont	Handpicked	FALSE	ElasticNet(alpha=0.1, copy_X=True, fit_intercept=True, l1_ratio=0.2, max_iter=1000, normalize=False, positive=False, precompute=False, random_state=0, selection='cyclic', tol=0.0001, warm_start=False)	142,5	156	6,11464544261471	100	111	7,08676387515643	week02	All	0,697461845746466	0,683983375959079	0,0216169873053405	0,653744657812015	0,647230320699708	0,0305977951888549	NA	NA	NA	NA	NA	NA	NA	NA	NA	NA	NA	NA	NA	NA	NA	NA	NA	NA	NA	NA	NA	NA	NA
naremove	43	66,3	71	8,57710129744698	35	59	6,35959467611297	Ridge	symptom-cont	Handpicked	FALSE	Ridge(alpha=1.0, copy_X=True, fit_intercept=True, max_iter=None, normalize=False, random_state=0, solver=u'svd', tol=0.001)	138,6	145	5,77735041154488	108,3	113	6,32543366980566	week02	All	0,710129630235217	0,662457374254049	0,0155837982374281	0,680958216335839	0,634831460674157	0,0223215369901688	NA	NA	NA	NA	NA	NA	NA	NA	NA	NA	NA	NA	NA	NA	NA	NA	NA	NA	NA	NA	NA	NA	NA
naremove	43	80,9	82	10,1044544632553	29,9	45	6,00832755431992	Lasso	symptom-cont	Handpicked	FALSE	Lasso(alpha=0.1, copy_X=True, fit_intercept=True, max_iter=1000, normalize=False, positive=False, precompute=False, random_state=0, selection='cyclic', tol=0.0001, warm_start=False)	143,7	159	6,56675126849055	93,7	102	8,24688493378628	week02	All	0,68283615490524	0,666879795396419	0,0208159232216282	0,627519072069063	0,61631419939577	0,0340865713175584	NA	NA	NA	NA	NA	NA	NA	NA	NA	NA	NA	NA	NA	NA	NA	NA	NA	NA	NA	NA	NA	NA	NA
naremove	43	66,7	71	7,78959419853036	34,2	57	6,46013415753368	BayesianRidge	symptom-cont	Handpicked	FALSE	BayesianRidge(alpha_1=1e-06, alpha_2=1e-06, compute_score=False, copy_X=True, fit_intercept=True, lambda_1=1e-06, lambda_2=1e-06, n_iter=300, normalize=False, tol=0.01, verbose=False)	139,4	147	5,54176065083211	107,9	113	5,76290821643995	week02	All	0,711276909546911	0,667359335038363	0,01413252262131	0,681077084705132	0,638418079096045	0,0197016112626923	NA	NA	NA	NA	NA	NA	NA	NA	NA	NA	NA	NA	NA	NA	NA	NA	NA	NA	NA	NA	NA	NA	NA
naremove	43	69,4	68	9,51256479025972	50	71	8,93184067131618	KNN	symptom-cont	Handpicked	FALSE	KNeighborsRegressor(algorithm=u'ball_tree', leaf_size=30, metric='minkowski', metric_params=None, n_jobs=-1, n_neighbors=25, p=2, weights=u'distance')	123,6	133	7,27552976307109	105,2	116	8,68971294756686	week02	All	0,657922909665772	0,641197783461211	0,0176003736076549	0,637058897353701	0,62533692722372	0,0291144401396969	NA	NA	NA	NA	NA	NA	NA	NA	NA	NA	NA	NA	NA	NA	NA	NA	NA	NA	NA	NA	NA	NA	NA
naremove	43	60,8	65	7,99722173980161	39,9	58	6,5565912552857	RF	symptom-cont	Handpicked	FALSE	RandomForestRegressor(bootstrap=True, criterion='mse', max_depth=None, max_features=u'auto', max_leaf_nodes=None, min_impurity_decrease=0.0, min_impurity_split=None, min_samples_leaf=10, min_samples_split=20, min_weight_fraction_leaf=0.0, n_estimators=300, n_jobs=-1, oob_score=False, random_state=0, verbose=0, warm_start=False)	133,7	146	6,84835746730557	113,8	119	6,42564307201146	week02	All	0,711605350319056	0,681212702472293	0,0138324471111306	0,692911697673244	0,659279778393352	0,0196169520035839	0,0104350926304672	0,0015352621520738	2,72747762068497e-05	2,64987691287249e-05	7,1559201224483e-05	3,54706448469178e-05	4,22989175278246e-05	2,1029201319805e-05	0,00202966784110495	0,000409975591186702	0,00168900883076897	0,000179784412163635	0,00330902770543849	0,000394278033310631	NA	NA	NA	NA	NA	NA	0,00430465852703535	0,000403994534942717	0,0126323409427962
naremove	43	64,5	68	7,53141568513	36,3	58	7,54320886625844	Ada	symptom-cont	Handpicked	FALSE	AdaBoostRegressor(base_estimator=RandomForestRegressor(bootstrap=True, criterion='mse', max_depth=None, max_features='auto', max_leaf_nodes=None, min_impurity_decrease=0.0, min_impurity_split=None, min_samples_leaf=2, min_samples_split=5, min_weight_fraction_leaf=0.0, n_estimators='warn', n_jobs=-1, oob_score=False, random_state=0, verbose=0, warm_start=False), learning_rate=1, loss=u'exponential…	137,3	146	6,78314905564599	110,1	116	5,23768396653839	week02	All	0,711546577255652	0,67306052855925	0,015654765070839	0,68581573748374	0,64804469273743	0,0181238914452618	0,00521287307212258	0,000333589934558982	0,00194745617130285	0,000601275870574088	0,00118578092567205	0,000129479730165735	0,00145332012509453	0,000110261610952816	0,00494908512994316	0,00041810961227516	0,00446378871852242	0,000344111862904503	0,00534859146185032	0,000444330650240219	NA	NA	NA	NA	NA	NA	0,00848807898662371	0,000666345591112621	0,0241490840777094
naremove	43	60,7	68	9,08050414655241	54,2	78	9,41393765765539	GradientBoost	symptom-cont	Handpicked	FALSE	GradientBoostingRegressor(alpha=0.9, criterion='friedman_mse', init=None, learning_rate=1, loss=u'lad', max_depth=3, max_features=None, max_leaf_nodes=None, min_impurity_decrease=0.0, min_impurity_split=None, min_samples_leaf=25, min_samples_split=100, min_weight_fraction_leaf=0.0, n_estimators=300, n_iter_no_change=None, presort='auto', random_state=0, subsample=1, tol=0.0001, validation_fractio…	119,4	126	8,18127944354264	113,9	116	9,39799032890661	week02	All	0,670573701449093	0,624040920716113	0,0295095297876493	0,663996248037741	0,613756613756614	0,0356916035615144	0,00475112752428803	0,00137536781961256	0,00079812534763757	0,000750992496696263	0,00153603409334341	0,000993526273689224	0,00126366649820002	0,000964451175510662	0,00281459993697345	0,00149052367389186	0,00144429016740065	0,00113962979709229	0,00228609750678194	0,00139091868938385	NA	NA	NA	NA	NA	NA	0,00487473779715206	0,00200286433812561	0,0417700009395685
naremove	41	13	12	5,47722557505166	14,8	4	11,4678293984132	LinearSVR	symptom-cont	Handpicked	FALSE	LinearSVR(C=0.2, dual=True, epsilon=0, fit_intercept=True, intercept_scaling=1.0, loss=u'squared_epsilon_insensitive', max_iter=1500, random_state=0, tol=0.0001, verbose=0)	44,9	77	11,0900355675214	14,8	14	5,55377749324227	week02	Social	0,642654128770116	0,744539411206078	0,0542212609792934	0,507572801840746	0,636363636363636	0,0969021494178682	NA	NA	NA	NA	NA	NA	NA	NA	NA	NA	NA	NA	NA	NA	NA	NA	NA	NA	NA	NA	NA	NA	NA
naremove	41	16,7	15	3,46570499481867	5,1	3	2,46981780704569	LinearRegression	symptom-cont	Handpicked	FALSE	LinearRegression(copy_X=True, fit_intercept=True, n_jobs=None, normalize=False)	54,6	78	2,59058123036339	11,1	11	2,92308816911917	week02	Social	0,656999035409084	0,693019943019943	0,0475444913739588	0,497743698313511	0,55	0,0909089401527157	NA	NA	NA	NA	NA	NA	NA	NA	NA	NA	NA	NA	NA	NA	NA	NA	NA	NA	NA	NA	NA	NA	NA
naremove	41	17,5	15	3,20589734361189	3,6	2	2,17050941281329	ElasticNet	symptom-cont	Handpicked	FALSE	ElasticNet(alpha=0.1, copy_X=True, fit_intercept=True, l1_ratio=0.2, max_iter=1000, normalize=False, positive=False, precompute=False, random_state=0, selection='cyclic', tol=0.0001, warm_start=False)	56,1	79	2,99814757623585	10,3	11	2,66874918683308	week02	Social	0,654843275192269	0,699192782526116	0,0386955242474796	0,487718744186514	0,564102564102564	0,077442452586517	NA	NA	NA	NA	NA	NA	NA	NA	NA	NA	NA	NA	NA	NA	NA	NA	NA	NA	NA	NA	NA	NA	NA
naremove	41	16,8	15	3,67574633389073	5	3	2,44948974278318	Ridge	symptom-cont	Handpicked	FALSE	Ridge(alpha=1.0, copy_X=True, fit_intercept=True, max_iter=None, normalize=False, random_state=0, solver=u'saga', tol=0.001)	54,7	78	2,75075747143703	11	11	2,90593262902712	week02	Social	0,656339597028102	0,693019943019943	0,0489301057116959	0,496017600122296	0,55	0,0927864836378493	NA	NA	NA	NA	NA	NA	NA	NA	NA	NA	NA	NA	NA	NA	NA	NA	NA	NA	NA	NA	NA	NA	NA
naremove	41	18,7	16	2,62678510731274	2,6	3	2,36643191323985	Lasso	symptom-cont	Handpicked	FALSE	Lasso(alpha=0.1, copy_X=True, fit_intercept=True, max_iter=1000, normalize=False, positive=False, precompute=False, random_state=0, selection='cyclic', tol=0.0001, warm_start=False)	57,1	78	3,6040101122068	9,1	10	2,96085573216033	week02	Social	0,639293309895935	0,673789173789174	0,0445776883868222	0,447994111264358	0,512820512820513	0,1025372423929	NA	NA	NA	NA	NA	NA	NA	NA	NA	NA	NA	NA	NA	NA	NA	NA	NA	NA	NA	NA	NA	NA	NA
naremove	41	17,5	15	3,37474278855276	4,4	3	2,36643191323985	BayesianRidge	symptom-cont	Handpicked	FALSE	BayesianRidge(alpha_1=1e-06, alpha_2=1e-06, compute_score=False, copy_X=True, fit_intercept=True, lambda_1=1e-06, lambda_2=1e-06, n_iter=300, normalize=False, tol=0.01, verbose=False)	55,3	78	2,58413965910857	10,3	11	2,49666444147653	week02	Social	0,648834542035504	0,693019943019943	0,0387563125372875	0,479330357882542	0,55	0,077321020754464	NA	NA	NA	NA	NA	NA	NA	NA	NA	NA	NA	NA	NA	NA	NA	NA	NA	NA	NA	NA	NA	NA	NA
naremove	41	23,9	23	3,81371792932362	1	2	1,15470053837925	KNN	symptom-cont	Handpicked	FALSE	KNeighborsRegressor(algorithm=u'ball_tree', leaf_size=30, metric='minkowski', metric_params=None, n_jobs=-1, n_neighbors=25, p=2, weights=u'distance')	58,7	79	3,77270901784558	3,9	3	1,91195071996	week02	Social	0,561169764897134	0,545346628679962	0,0350905406878185	0,231514309348158	0,193548387096774	0,0993860097246924	NA	NA	NA	NA	NA	NA	NA	NA	NA	NA	NA	NA	NA	NA	NA	NA	NA	NA	NA	NA	NA	NA	NA
naremove	41	16,9	13	2,28278582243519	4,4	2	2,95145914949049	RF	symptom-cont	Handpicked	FALSE	RandomForestRegressor(bootstrap=True, criterion='mse', max_depth=None, max_features=u'auto', max_leaf_nodes=None, min_impurity_decrease=0.0, min_impurity_split=None, min_samples_leaf=5, min_samples_split=10, min_weight_fraction_leaf=0.0, n_estimators=300, n_jobs=-1, oob_score=False, random_state=0, verbose=0, warm_start=False)	55,3	79	2,94580681270476	10,9	13	2,7264140062238	week02	Social	0,657888940571176	0,737654320987654	0,0369505816761489	0,498835024636357	0,634146341463415	0,0748586924468732	NA	NA	3,39058546917876e-05	3,75326799578205e-05	0,00032539822009853	0,000158627236912868	0,00034667333799967	0,000196089049372676	0,00301615535120748	0,000510717353966489	0,00163750605987854	0,000473080865548624	0,00303027501456122	0,000569741532566783	0,0115040885660178	0,00111701801210574	NA	NA	NA	NA	0,00336116558537858	0,000663256876223794	0,00911421584148056
naremove	41	17	15	2,78886675511359	3,8	4	2,89827534923789	Ada	symptom-cont	Handpicked	FALSE	AdaBoostRegressor(base_estimator=RandomForestRegressor(bootstrap=True, criterion='mse', max_depth=None, max_features='auto', max_leaf_nodes=None, min_impurity_decrease=0.0, min_impurity_split=None, min_samples_leaf=2, min_samples_split=5, min_weight_fraction_leaf=0.0, n_estimators='warn', n_jobs=-1, oob_score=False, random_state=0, verbose=0, warm_start=False), learning_rate=1, loss=u'linear', n_…	55,9	77	2,92308816911917	10,8	11	3,48966728754731	week02	Social	0,660155777986363	0,68684710351377	0,0504133267875766	0,496351148319684	0,536585365853658	0,105749547292859	NA	NA	0,00077436983872614	0,00017104562310688	0,00171049084409188	0,000470889323823495	0,00142220416997497	0,000363205346641017	0,00477875587135489	0,000601169834761424	0,00347005761430645	0,00036689420194839	0,00383520127915569	0,0003434341705283	0,0171812871053754	0,00107396112448074	NA	NA	NA	NA	0,00542362560477109	0,000621210595422573	0,0172411746558811
naremove	41	16,1	13	3,92852813828962	10,9	10	2,88482620312251	GradientBoost	symptom-cont	Handpicked	FALSE	GradientBoostingRegressor(alpha=0.9, criterion='friedman_mse', init=None, learning_rate=1, loss=u'lad', max_depth=3, max_features=None, max_leaf_nodes=None, min_impurity_decrease=0.0, min_impurity_split=None, min_samples_leaf=50, min_samples_split=100, min_weight_fraction_leaf=0.0, n_estimators=300, n_iter_no_change=None, presort='auto', random_state=0, subsample=1, tol=0.0001, validation_fractio…	48,8	71	3,48966728754731	11,7	13	3,59165699921359	week02	Social	0,618641242324551	0,688271604938272	0,0574072219067679	0,455952572112913	0,530612244897959	0,101389481447131	NA	NA	0	0	0	0	0	0	0,00343987992771966	0,000749912481598637	0,00374620033742213	0,00180505803231447	0,00568606405933537	0,00181911307334967	0,0418820108396277	0,0052987030983113	NA	NA	NA	NA	0,00779757288619786	0,00271093918774552	0,0374317621367177
naremove	6	21,4	19	3,89301368550838	4,8	4	1,87379590967403	LinearSVR	symptom-cont	Benchmark	FALSE	LinearSVR(C=0.2, dual=True, epsilon=0, fit_intercept=True, intercept_scaling=1.0, loss=u'squared_epsilon_insensitive', max_iter=1500, random_state=0, tol=0.0001, verbose=0)	71,4	98	4,2478752858864	13,4	15	4,11501316320292	week01	Social	0,659129826373715	0,700980392156863	0,0513506932015158	0,494322661146348	0,566037735849057	0,109094203583151	NA	NA	NA	NA	NA	NA	NA	NA	NA	NA	NA	NA	NA	NA	NA	NA	NA	NA	NA	NA	NA	NA	NA
naremove	6	21,4	19	3,89301368550838	4,8	4	1,87379590967403	LinearRegression	symptom-cont	Benchmark	FALSE	LinearRegression(copy_X=True, fit_intercept=True, n_jobs=None, normalize=False)	71,4	98	4,2478752858864	13,4	15	4,11501316320292	week01	Social	0,659129826373715	0,700980392156863	0,0513506932015158	0,494322661146348	0,566037735849057	0,109094203583151	NA	NA	NA	NA	NA	NA	NA	NA	NA	NA	NA	NA	NA	NA	NA	NA	NA	NA	NA	NA	NA	NA	NA
naremove	6	23,5	20	3,59783885748715	3,3	1	1,70293863659264	ElasticNet	symptom-cont	Benchmark	FALSE	ElasticNet(alpha=0.1, copy_X=True, fit_intercept=True, l1_ratio=0.5, max_iter=1000, normalize=False, positive=False, precompute=False, random_state=0, selection='cyclic', tol=0.0001, warm_start=False)	72,9	101	3,78447119452933	11,3	14	4,3728963196287	week01	Social	0,637724550371147	0,700980392156863	0,0581198122574165	0,440578323404124	0,571428571428571	0,138154618371711	NA	NA	NA	NA	NA	NA	NA	NA	NA	NA	NA	NA	NA	NA	NA	NA	NA	NA	NA	NA	NA	NA	NA
naremove	6	21,4	19	3,89301368550838	4,8	4	1,87379590967403	Ridge	symptom-cont	Benchmark	FALSE	Ridge(alpha=1.0, copy_X=True, fit_intercept=True, max_iter=None, normalize=False, random_state=0, solver=u'saga', tol=0.001)	71,4	98	4,2478752858864	13,4	15	4,11501316320292	week01	Social	0,659129826373715	0,700980392156863	0,0513506932015158	0,494322661146348	0,566037735849057	0,109094203583151	NA	NA	NA	NA	NA	NA	NA	NA	NA	NA	NA	NA	NA	NA	NA	NA	NA	NA	NA	NA	NA	NA	NA
naremove	6	24,3	21	3,52924291535105	2,5	1	1,43372087784044	Lasso	symptom-cont	Benchmark	FALSE	Lasso(alpha=0.1, copy_X=True, fit_intercept=True, max_iter=1000, normalize=False, positive=False, precompute=False, random_state=0, selection='cyclic', tol=0.0001, warm_start=False)	73,7	101	4,00138864784603	10,5	13	3,97911212877111	week01	Social	0,631866155576994	0,686274509803922	0,0558850756490928	0,424846207953741	0,541666666666667	0,133980298084943	NA	NA	NA	NA	NA	NA	NA	NA	NA	NA	NA	NA	NA	NA	NA	NA	NA	NA	NA	NA	NA	NA	NA
naremove	6	21,5	19	3,89444048184931	4,7	4	1,82878222991269	BayesianRidge	symptom-cont	Benchmark	FALSE	BayesianRidge(alpha_1=1e-06, alpha_2=1e-06, compute_score=False, copy_X=True, fit_intercept=True, lambda_1=1e-06, lambda_2=1e-06, n_iter=300, normalize=False, tol=0.01, verbose=False)	71,5	98	4,24918292799399	13,3	15	4,16466618643613	week01	Social	0,658264025507914	0,700980392156863	0,0524474720377951	0,492220101004246	0,566037735849057	0,110853530861052	NA	NA	NA	NA	NA	NA	NA	NA	NA	NA	NA	NA	NA	NA	NA	NA	NA	NA	NA	NA	NA	NA	NA
naremove	6	22,3	19	4,76211904279783	5,1	3	1,96920739836559	KNN	symptom-cont	Benchmark	FALSE	KNeighborsRegressor(algorithm=u'ball_tree', leaf_size=30, metric='minkowski', metric_params=None, n_jobs=-1, n_neighbors=15, p=2, weights=u'uniform')	71,1	99	3,78447119452933	12,5	15	3,47211110933328	week01	Social	0,646515386649083	0,705882352941176	0,0412258275033635	0,4697995824245	0,576923076923077	0,090213582906495	NA	NA	NA	NA	NA	NA	NA	NA	NA	NA	NA	NA	NA	NA	NA	NA	NA	NA	NA	NA	NA	NA	NA
naremove	6	20,7	17	4,76211904279784	6,5	4	3,37474278855276	RF	symptom-cont	Benchmark	FALSE	RandomForestRegressor(bootstrap=True, criterion='mse', max_depth=None, max_features=u'auto', max_leaf_nodes=None, min_impurity_decrease=0.0, min_impurity_split=None, min_samples_leaf=10, min_samples_split=20, min_weight_fraction_leaf=0.0, n_estimators=300, n_jobs=-1, oob_score=False, random_state=0, verbose=0, warm_start=False)	69,7	98	4,83160888777687	14,1	17	4,62961481479111	week01	Social	0,658610734164737	0,730392156862745	0,0547795345184968	0,496556871035716	0,618181818181818	0,113338164487103	NA	NA	NA	NA	NA	NA	NA	NA	NA	NA	NA	NA	NA	NA	NA	NA	NA	NA	NA	NA	NA	NA	NA
naremove	6	20,8	19	4,13118223595458	7,3	7	3,16403399335581	Ada	symptom-cont	Benchmark	FALSE	AdaBoostRegressor(base_estimator=RandomForestRegressor(bootstrap=True, criterion='mse', max_depth=None, max_features='auto', max_leaf_nodes=None, min_impurity_decrease=0.0, min_impurity_split=None, min_samples_leaf=2, min_samples_split=5, min_weight_fraction_leaf=0.0, n_estimators='warn', n_jobs=-1, oob_score=False, random_state=0, verbose=0, warm_start=False), learning_rate=1, loss=u'exponential…	68,9	95	4,25440947723653	14	15	4,02768199119819	week01	Social	0,652045235661211	0,686274509803922	0,0521761569826559	0,489892128815538	0,535714285714286	0,107057374078867	NA	NA	NA	NA	NA	NA	NA	NA	NA	NA	NA	NA	NA	NA	NA	NA	NA	NA	NA	NA	NA	NA	NA
naremove	6	21,1	16	3,8715486421959	10,2	10	2,97396106975939	GradientBoost	symptom-cont	Benchmark	FALSE	GradientBoostingRegressor(alpha=0.9, criterion='friedman_mse', init=None, learning_rate=1, loss=u'lad', max_depth=3, max_features=None, max_leaf_nodes=None, min_impurity_decrease=0.0, min_impurity_split=None, min_samples_leaf=50, min_samples_split=100, min_weight_fraction_leaf=0.0, n_estimators=300, n_iter_no_change=None, presort='auto', random_state=0, subsample=1, tol=0.0001, validation_fractio…	66	92	5,1207638319124	13,7	18	3,30151480384384	week01	Social	0,629250461150654	0,715686274509804	0,0440030294308777	0,462878791149529	0,580645161290323	0,0782992608838667	NA	NA	NA	NA	NA	NA	NA	NA	NA	NA	NA	NA	NA	NA	NA	NA	NA	NA	NA	NA	NA	NA	NA
imputed	7	110,5	116	9,85731538841416	46	62	6,54896090146283	LinearSVR	symptom-cont	Benchmark	FALSE	LinearSVR(C=1, dual=True, epsilon=0, fit_intercept=True, intercept_scaling=1.0, loss=u'squared_epsilon_insensitive', max_iter=1500, random_state=0, tol=0.0001, verbose=0)	266,4	291	9,9017394655911	179,7	200	11,1060544048931	week02	All	0,736040294447984	0,728636999318679	0,0176192548512808	0,696256117038384	0,692041522491349	0,024236946666908	NA	NA	NA	NA	NA	NA	NA	NA	NA	NA	NA	NA	NA	NA	NA	NA	NA	NA	NA	NA	NA	NA	NA
imputed	7	110,5	116	9,85731538841416	45,9	62	6,62403032735945	LinearRegression	symptom-cont	Benchmark	FALSE	LinearRegression(copy_X=True, fit_intercept=True, n_jobs=None, normalize=False)	266,5	291	9,86858089539164	179,7	200	11,1060544048931	week02	All	0,736204228874214	0,728636999318679	0,0175797244153913	0,696389280755363	0,692041522491349	0,0242010926267512	NA	NA	NA	NA	NA	NA	NA	NA	NA	NA	NA	NA	NA	NA	NA	NA	NA	NA	NA	NA	NA	NA	NA
imputed	7	118,3	126	10,8223020759089	44,9	57	7,14065045278712	ElasticNet	symptom-cont	Benchmark	FALSE	ElasticNet(alpha=0.1, copy_X=True, fit_intercept=True, l1_ratio=0.2, max_iter=1000, normalize=False, positive=False, precompute=False, random_state=0, selection='cyclic', tol=0.0001, warm_start=False)	267,5	296	10,4056608525253	171,9	190	10,6296231771822	week02	All	0,724421267379447	0,719896367483057	0,0188395388880109	0,677765274045209	0,674955595026643	0,025738474705941	NA	NA	NA	NA	NA	NA	NA	NA	NA	NA	NA	NA	NA	NA	NA	NA	NA	NA	NA	NA	NA	NA	NA
imputed	7	110,5	116	9,85731538841416	45,9	62	6,62403032735945	Ridge	symptom-cont	Benchmark	FALSE	Ridge(alpha=1.0, copy_X=True, fit_intercept=True, max_iter=None, normalize=False, random_state=0, solver=u'saga', tol=0.001)	266,5	291	9,86858089539164	179,7	200	11,1060544048931	week02	All	0,736204228874214	0,728636999318679	0,0175797244153913	0,696389280755363	0,692041522491349	0,0242010926267512	NA	NA	NA	NA	NA	NA	NA	NA	NA	NA	NA	NA	NA	NA	NA	NA	NA	NA	NA	NA	NA	NA	NA
imputed	7	126,3	131	10,9853437714883	45,2	58	6,67998669326685	Lasso	symptom-cont	Benchmark	FALSE	Lasso(alpha=0.1, copy_X=True, fit_intercept=True, max_iter=1000, normalize=False, positive=False, precompute=False, random_state=0, selection='cyclic', tol=0.0001, warm_start=False)	267,2	295	9,9196774141098	163,9	185	9,38616002420585	week02	All	0,710221590684414	0,710568544483092	0,0171402633773364	0,656245542496173	0,661896243291592	0,0242143158040097	NA	NA	NA	NA	NA	NA	NA	NA	NA	NA	NA	NA	NA	NA	NA	NA	NA	NA	NA	NA	NA	NA	NA
imputed	7	110,9	117	9,79171985801155	45,8	61	6,67998669326685	BayesianRidge	symptom-cont	Benchmark	FALSE	BayesianRidge(alpha_1=1e-06, alpha_2=1e-06, compute_score=False, copy_X=True, fit_intercept=True, lambda_1=1e-06, lambda_2=1e-06, n_iter=300, normalize=False, tol=0.001, verbose=False)	266,6	292	9,78888258292141	179,3	199	10,6463347892335	week02	All	0,735702325619724	0,728471151432567	0,0170081994400022	0,695552680451503	0,690972222222222	0,0233692702900923	NA	NA	NA	NA	NA	NA	NA	NA	NA	NA	NA	NA	NA	NA	NA	NA	NA	NA	NA	NA	NA	NA	NA
imputed	7	99,7	114	11,5667146973066	53,2	73	6,01479656994131	KNN	symptom-cont	Benchmark	FALSE	KNeighborsRegressor(algorithm=u'ball_tree', leaf_size=30, metric='minkowski', metric_params=None, n_jobs=-1, n_neighbors=25, p=2, weights=u'distance')	259,2	280	7,14609450445953	190,5	202	11,8813579470811	week02	All	0,743278506315626	0,716220819736795	0,0160261697535541	0,71307568663888	0,683587140439932	0,0234938856331773	NA	NA	NA	NA	NA	NA	NA	NA	NA	NA	NA	NA	NA	NA	NA	NA	NA	NA	NA	NA	NA	NA	NA
imputed	7	91,9	100	12,169634341261	51,5	72	6,8677992593455	RF	symptom-cont	Benchmark	FALSE	RandomForestRegressor(bootstrap=True, criterion='mse', max_depth=None, max_features=u'sqrt', max_leaf_nodes=None, min_impurity_decrease=0.0, min_impurity_split=None, min_samples_leaf=5, min_samples_split=10, min_weight_fraction_leaf=0.0, n_estimators=300, n_jobs=-1, oob_score=False, random_state=0, verbose=0, warm_start=False)	260,9	281	7,51960400848638	198,3	216	13,0303065539107	week02	All	0,759432426982299	0,739789149065873	0,0188393763857206	0,733855019493301	0,71523178807947	0,0260575047336492	NA	NA	NA	NA	NA	NA	NA	NA	NA	NA	NA	NA	NA	NA	NA	NA	NA	NA	NA	NA	NA	NA	NA
imputed	7	94	103	10,4880884817015	54,3	68	8,05605362444913	Ada	symptom-cont	Benchmark	FALSE	AdaBoostRegressor(base_estimator=RandomForestRegressor(bootstrap=True, criterion='mse', max_depth=None, max_features='auto', max_leaf_nodes=None, min_impurity_decrease=0.0, min_impurity_split=None, min_samples_leaf=2, min_samples_split=5, min_weight_fraction_leaf=0.0, n_estimators='warn', n_jobs=-1, oob_score=False, random_state=0, verbose=0, warm_start=False), learning_rate=1, loss=u'exponential…	258,1	285	9,02404196207738	196,2	213	13,1216530123982	week02	All	0,751198745979423	0,740708036002439	0,0171445798188422	0,725145235526204	0,71356783919598	0,0239452771893631	NA	NA	NA	NA	NA	NA	NA	NA	NA	NA	NA	NA	NA	NA	NA	NA	NA	NA	NA	NA	NA	NA	NA
imputed	7	84	102	9,01849950564579	63,6	85	7,98888116210413	GradientBoost	symptom-cont	Benchmark	FALSE	GradientBoostingRegressor(alpha=0.9, criterion='friedman_mse', init=None, learning_rate=1, loss=u'lad', max_depth=3, max_features=None, max_leaf_nodes=None, min_impurity_decrease=0.0, min_impurity_split=None, min_samples_leaf=25, min_samples_split=50, min_weight_fraction_leaf=0.0, n_estimators=300, n_iter_no_change=None, presort='auto', random_state=0, subsample=1, tol=0.0001, validation_fraction…	248,8	268	9,44927980794774	206,2	214	9,90847000186092	week02	All	0,753643644431072	0,718210994370137	0,0138278225484213	0,736196327850515	0,695934959349593	0,0171944720864821	NA	NA	NA	NA	NA	NA	NA	NA	NA	NA	NA	NA	NA	NA	NA	NA	NA	NA	NA	NA	NA	NA	NA
imputed	6	5,6	1	2,41292814278051	37,3	49	5,27151675411251	LinearSVR	symptom-cont	Benchmark	FALSE	LinearSVR(C=0.2, dual=True, epsilon=0, fit_intercept=True, intercept_scaling=1.0, loss=u'epsilon_insensitive', max_iter=1500, random_state=0, tol=0.0001, verbose=0)	8,8	7	2,78088714861523	107,3	120	5,07827617296351	pre	Panic	0,571344295284341	0,558367768595041	0,0351077163529296	0,833086745559005	0,827586206896552	0,0254505407066384	NA	NA	NA	NA	NA	NA	NA	NA	NA	NA	NA	NA	NA	NA	NA	NA	NA	NA	NA	NA	NA	NA	NA
imputed	6	10	8	3,43187671366233	31,6	42	4,42718872423573	LinearRegression	symptom-cont	Benchmark	FALSE	LinearRegression(copy_X=True, fit_intercept=True, n_jobs=None, normalize=False)	14,5	14	3,24037034920393	102,9	113	5,74359546703012	pre	Panic	0,612909822536889	0,591942148760331	0,0371945734525478	0,831388910187329	0,818840579710145	0,025773322845874	NA	NA	NA	NA	NA	NA	NA	NA	NA	NA	NA	NA	NA	NA	NA	NA	NA	NA	NA	NA	NA	NA	NA
imputed	6	6,6	2	2,87518115371304	35,6	47	4,59951688284276	ElasticNet	symptom-cont	Benchmark	FALSE	ElasticNet(alpha=0.1, copy_X=True, fit_intercept=True, l1_ratio=0.2, max_iter=1000, normalize=False, positive=False, precompute=False, random_state=0, selection='cyclic', tol=0.0001, warm_start=False)	10,5	9	2,50554939639548	106,3	119	5,29255241930688	pre	Panic	0,584900646398243	0,572092680047226	0,0273364602436493	0,833982833802656	0,829268292682927	0,0228168734124526	NA	NA	NA	NA	NA	NA	NA	NA	NA	NA	NA	NA	NA	NA	NA	NA	NA	NA	NA	NA	NA	NA	NA
imputed	6	9,9	8	3,21282153600573	31,6	42	4,42718872423573	Ridge	symptom-cont	Benchmark	FALSE	Ridge(alpha=1.0, copy_X=True, fit_intercept=True, max_iter=None, normalize=False, random_state=0, solver=u'svd', tol=0.001)	14,5	14	3,24037034920393	103	113	5,61743318211757	pre	Panic	0,613352300412995	0,591942148760331	0,0364508206135173	0,831884761229628	0,818840579710145	0,0249249435888212	NA	NA	NA	NA	NA	NA	NA	NA	NA	NA	NA	NA	NA	NA	NA	NA	NA	NA	NA	NA	NA	NA	NA
imputed	6	1,1	0	1,66332999331662	44,4	55	4,92612085384298	Lasso	symptom-cont	Benchmark	FALSE	Lasso(alpha=0.1, copy_X=True, fit_intercept=True, max_iter=1000, normalize=False, positive=False, precompute=False, random_state=0, selection='cyclic', tol=0.0001, warm_start=False)	1,7	1	1,49443411809733	111,8	121	4,75628239512986	pre	Panic	0,513900801196127	0,508928571428571	0,0109154880226187	0,830611494415626	0,814814814814815	0,0200608495612404	NA	NA	NA	NA	NA	NA	NA	NA	NA	NA	NA	NA	NA	NA	NA	NA	NA	NA	NA	NA	NA	NA	NA
imputed	6	9,7	6	3,05686840482943	31,7	42	4,5227818381562	BayesianRidge	symptom-cont	Benchmark	FALSE	BayesianRidge(alpha_1=1e-06, alpha_2=1e-06, compute_score=False, copy_X=True, fit_intercept=True, lambda_1=1e-06, lambda_2=1e-06, n_iter=300, normalize=False, tol=0.0001, verbose=False)	14,4	14	3,3065591380366	103,2	115	5,63323471314069	pre	Panic	0,613176177084698	0,600206611570248	0,0389399298861193	0,832500900527836	0,827338129496403	0,0260205951504059	NA	NA	NA	NA	NA	NA	NA	NA	NA	NA	NA	NA	NA	NA	NA	NA	NA	NA	NA	NA	NA	NA	NA
imputed	6	10,8	8	2,78088714861523	30,2	42	4,61398839279954	KNN	symptom-cont	Benchmark	FALSE	KNeighborsRegressor(algorithm=u'ball_tree', leaf_size=30, metric='minkowski', metric_params=None, n_jobs=-1, n_neighbors=25, p=2, weights=u'distance')	15,9	14	2,55821118057999	102,1	113	5,04314716554389	pre	Panic	0,625356487987487	0,591942148760331	0,032517636885192	0,832414465818662	0,818840579710145	0,0244429382284993	NA	NA	NA	NA	NA	NA	NA	NA	NA	NA	NA	NA	NA	NA	NA	NA	NA	NA	NA	NA	NA	NA	NA
imputed	6	10	14	3,12694383988229	29,4	42	3,9214509786274	RF	symptom-cont	Benchmark	FALSE	RandomForestRegressor(bootstrap=True, criterion='mse', max_depth=None, max_features=u'sqrt', max_leaf_nodes=None, min_impurity_decrease=0.0, min_impurity_split=None, min_samples_leaf=5, min_samples_split=10, min_weight_fraction_leaf=0.0, n_estimators=300, n_jobs=-1, oob_score=False, random_state=0, verbose=0, warm_start=False)	16,7	14	2,66874918683308	102,9	107	5,68526360182377	pre	Panic	0,636823561375276	0,567148760330578	0,0351695030434174	0,838824566893481	0,792592592592593	0,0266689056212885	NA	NA	NA	NA	NA	NA	NA	NA	NA	NA	NA	NA	NA	NA	NA	NA	NA	NA	NA	NA	NA	NA	NA
imputed	6	14,8	17	4,73286382647969	24,9	41	3,38132124077754	Ada	symptom-cont	Benchmark	FALSE	AdaBoostRegressor(base_estimator=RandomForestRegressor(bootstrap=True, criterion='mse', max_depth=None, max_features='auto', max_leaf_nodes=None, min_impurity_decrease=0.0, min_impurity_split=None, min_samples_leaf=2, min_samples_split=5, min_weight_fraction_leaf=0.0, n_estimators='warn', n_jobs=-1, oob_score=False, random_state=0, verbose=0, warm_start=False), learning_rate=1, loss=u'exponential…	21,2	15	3,70585122924995	98,1	104	6,19049450546741	pre	Panic	0,663726288828911	0,563680637544274	0,0329584700035479	0,831087770557237	0,781954887218045	0,0254915043765415	NA	NA	NA	NA	NA	NA	NA	NA	NA	NA	NA	NA	NA	NA	NA	NA	NA	NA	NA	NA	NA	NA	NA
imputed	6	13	10	3,19722101554181	27	45	3,4960294939005	GradientBoost	symptom-cont	Benchmark	FALSE	GradientBoostingRegressor(alpha=0.9, criterion='friedman_mse', init=None, learning_rate=1, loss=u'lad', max_depth=3, max_features=None, max_leaf_nodes=None, min_impurity_decrease=0.0, min_impurity_split=None, min_samples_leaf=50, min_samples_split=100, min_weight_fraction_leaf=0.0, n_estimators=300, n_iter_no_change=None, presort='auto', random_state=0, subsample=1, tol=0.0001, validation_fractio…	19,1	11	3,57304725222976	99,9	111	6,5565912552857	pre	Panic	0,648666316542235	0,556891971664699	0,0344927156050562	0,832516276085437	0,8014440433213	0,0274373461118136	NA	NA	NA	NA	NA	NA	NA	NA	NA	NA	NA	NA	NA	NA	NA	NA	NA	NA	NA	NA	NA	NA	NA
naremove	31	56,4	60	7,54541803569115	16,6	13	4,19523539268061	LinearSVR	symptom-cont	Handpicked	FALSE	LinearSVR(C=0.2, dual=True, epsilon=0, fit_intercept=True, intercept_scaling=1.0, loss=u'squared_epsilon_insensitive', max_iter=1500, random_state=0, tol=0.0001, verbose=0)	78,3	75	5,57872944515346	32,1	33	3,75499667110372	week01	Depression	0,595189878748029	0,603555718475073	0,0302701808243802	0,467519305410478	0,474820143884892	0,0444731584728686	NA	NA	NA	NA	NA	NA	NA	NA	NA	NA	NA	NA	NA	NA	NA	NA	NA	NA	NA	NA	NA	NA	NA
naremove	31	56,1	60	7,40045043674145	16,7	13	4,27005074130663	LinearRegression	symptom-cont	Handpicked	FALSE	LinearRegression(copy_X=True, fit_intercept=True, n_jobs=None, normalize=False)	78,2	75	5,57374799095426	32,4	33	3,65756445982539	week01	Depression	0,596355989714314	0,603555718475073	0,0284240880677999	0,47049309167212	0,474820143884892	0,0416276062769768	NA	NA	NA	NA	NA	NA	NA	NA	NA	NA	NA	NA	NA	NA	NA	NA	NA	NA	NA	NA	NA	NA	NA
naremove	31	65	68	6,20035841257942	11,2	10	3,29309040939426	ElasticNet	symptom-cont	Handpicked	FALSE	ElasticNet(alpha=0.1, copy_X=True, fit_intercept=True, l1_ratio=0.2, max_iter=1000, normalize=False, positive=False, precompute=False, random_state=0, selection='cyclic', tol=0.0001, warm_start=False)	83,7	78	5,43752394630742	23,5	25	3,62859017617954	week01	Depression	0,574330218028343	0,577590420332356	0,0189141164009706	0,379860682167641	0,390625	0,0391233863862772	NA	NA	NA	NA	NA	NA	NA	NA	NA	NA	NA	NA	NA	NA	NA	NA	NA	NA	NA	NA	NA	NA	NA
naremove	31	56,4	60	7,47142705393168	16,7	13	4,19126074906664	Ridge	symptom-cont	Handpicked	FALSE	Ridge(alpha=1.0, copy_X=True, fit_intercept=True, max_iter=None, normalize=False, random_state=0, solver=u'saga', tol=0.001)	78,2	75	5,59364719024081	32,1	33	3,95671019352638	week01	Depression	0,594580122650468	0,603555718475073	0,0309043892886609	0,467027421232998	0,474820143884892	0,045889893003108	NA	NA	NA	NA	NA	NA	NA	NA	NA	NA	NA	NA	NA	NA	NA	NA	NA	NA	NA	NA	NA	NA	NA
naremove	31	75,1	79	6,11827862501646	5,2	6	2,0976176963403	Lasso	symptom-cont	Handpicked	FALSE	Lasso(alpha=0.1, copy_X=True, fit_intercept=True, max_iter=1000, normalize=False, positive=False, precompute=False, random_state=0, selection='cyclic', tol=0.0001, warm_start=False)	89,7	82	7,40945342113708	13,4	14	3,37309617084627	week01	Depression	0,547915666255242	0,541177908113392	0,0191064651058942	0,247808975120663	0,247787610619469	0,046427114833057	NA	NA	NA	NA	NA	NA	NA	NA	NA	NA	NA	NA	NA	NA	NA	NA	NA	NA	NA	NA	NA	NA	NA
naremove	31	58,3	61	6,83211371229854	15,4	13	4,32563418600222	BayesianRidge	symptom-cont	Handpicked	FALSE	BayesianRidge(alpha_1=1e-06, alpha_2=1e-06, compute_score=False, copy_X=True, fit_intercept=True, lambda_1=1e-06, lambda_2=1e-06, n_iter=300, normalize=False, tol=0.0001, verbose=False)	79,5	75	5,66176258382101	30,2	32	3,32665998663324	week01	Depression	0,590568098449841	0,598179374389052	0,0308153600018097	0,450178172576538	0,463768115942029	0,0413549916073301	NA	NA	NA	NA	NA	NA	NA	NA	NA	NA	NA	NA	NA	NA	NA	NA	NA	NA	NA	NA	NA	NA	NA
naremove	31	51	47	7,10242525088751	30,3	33	5,55877684387492	KNN	symptom-cont	Handpicked	FALSE	KNeighborsRegressor(algorithm=u'ball_tree', leaf_size=30, metric='minkowski', metric_params=None, n_jobs=-1, n_neighbors=25, p=2, weights=u'distance')	64,6	55	5,91044273581373	37,5	46	5,79750904364203	week01	Depression	0,552879074821778	0,559811827956989	0,0369069211809484	0,478178450706401	0,534883720930233	0,0549043462094586	NA	NA	NA	NA	NA	NA	NA	NA	NA	NA	NA	NA	NA	NA	NA	NA	NA	NA	NA	NA	NA	NA	NA
naremove	31	56	57	7,21110255092798	18,7	15	3,59165699921359	RF	symptom-cont	Handpicked	FALSE	RandomForestRegressor(bootstrap=True, criterion='mse', max_depth=None, max_features=u'auto', max_leaf_nodes=None, min_impurity_decrease=0.0, min_impurity_split=None, min_samples_leaf=10, min_samples_split=20, min_weight_fraction_leaf=0.0, n_estimators=300, n_jobs=-1, oob_score=False, random_state=0, verbose=0, warm_start=False)	76,2	73	6,42564307201146	32,5	36	3,62859017617954	week01	Depression	0,585943295767363	0,608321114369502	0,0260407538525131	0,464847372652098	0,5	0,0391522382638058	NA	NA	3,65007025671638e-05	5,12221060204314e-05	0,00010791515862611	0,000100493278644996	0,00137834794419907	0,00062581471549325	0,00391243991663553	0,000682014901111718	0,00229354534653145	0,000726034119648816	0,00825272832364027	0,00100143855281046	NA	NA	NA	NA	NA	NA	0,00735459853171829	0,000832842675847319	0,0257449125056789
naremove	31	59,7	66	6,4644326037858	16,7	14	4,44847039878753	Ada	symptom-cont	Handpicked	FALSE	AdaBoostRegressor(base_estimator=RandomForestRegressor(bootstrap=True, criterion='mse', max_depth=None, max_features='auto', max_leaf_nodes=None, min_impurity_decrease=0.0, min_impurity_split=None, min_samples_leaf=2, min_samples_split=5, min_weight_fraction_leaf=0.0, n_estimators='warn', n_jobs=-1, oob_score=False, random_state=0, verbose=0, warm_start=False), learning_rate=1, loss=u'exponential…	78,2	74	7,0836274448744	28,8	27	4,5898438608156	week01	Depression	0,574942251386502	0,565615835777126	0,0233020173641744	0,427980561856719	0,402985074626866	0,0434314646058971	NA	NA	0,00137201248862674	0,000321959835630506	0,00190657249217881	0,000273511701468042	0,00560355311774522	0,000780012414062431	0,00807607055388288	0,000441192644350764	0,00583973484177479	0,000462467334430335	0,0079888290261521	0,000639400102345421	NA	NA	NA	NA	NA	NA	0,0119285982988782	0,000384937745614939	0,0360774453315848
naremove	31	47,3	44	6,32543366980566	38,4	33	6,94742158406028	GradientBoost	symptom-cont	Handpicked	FALSE	GradientBoostingRegressor(alpha=0.9, criterion='friedman_mse', init=None, learning_rate=1, loss=u'lad', max_depth=3, max_features=None, max_leaf_nodes=None, min_impurity_decrease=0.0, min_impurity_split=None, min_samples_leaf=5, min_samples_split=20, min_weight_fraction_leaf=0.0, n_estimators=300, n_iter_no_change=None, presort='auto', random_state=0, subsample=1, tol=0.0001, validation_fraction=…	56,5	55	5,19080383413248	41,2	49	6,23253114267746	week01	Depression	0,53121465829044	0,575940860215054	0,0335268269702006	0,488174223528076	0,56	0,050758209751065	NA	NA	0,00269849103129145	0,000879977986432569	0,00246446500323058	0,000858770975682825	0,0027791103098621	0,00120612710131796	0,00541104568981063	0,00184115958713292	0,003915443674553	0,00145647471370389	0,00424924182483676	0,00218501556263957	NA	NA	NA	NA	NA	NA	0,00836527681502278	0,00233089820605203	0,0700789252067733
naremove	50	6,3	5	2,31180545125329	15,7	26	3,86005181312376	LinearSVR	symptom-cont	Handpicked	FALSE	LinearSVR(C=0.2, dual=True, epsilon=0, fit_intercept=True, intercept_scaling=1.0, loss=u'squared_epsilon_insensitive', max_iter=1500, random_state=0, tol=0.0001, verbose=0)	7,8	7	3,4253953543107	53,1	52	4,77144282860716	week03	Panic	0,612373606227832	0,562200956937799	0,0448943921239925	0,827165406349985	0,77037037037037	0,031412870460028	NA	NA	NA	NA	NA	NA	NA	NA	NA	NA	NA	NA	NA	NA	NA	NA	NA	NA	NA	NA	NA	NA	NA
naremove	50	6,8	6	2,85968141193696	15,2	26	3,58391468152416	LinearRegression	symptom-cont	Handpicked	FALSE	LinearRegression(copy_X=True, fit_intercept=True, n_jobs=None, normalize=False)	8,3	7	3,33499958354154	52,6	51	4,76561760017641	week03	Panic	0,618594612848454	0,553429027113238	0,0507880622681251	0,825812834139817	0,761194029850746	0,0344289499346903	NA	NA	NA	NA	NA	NA	NA	NA	NA	NA	NA	NA	NA	NA	NA	NA	NA	NA	NA	NA	NA	NA	NA
naremove	50	4,2	2	1,98885785202351	18	27	4,64279609239471	ElasticNet	symptom-cont	Handpicked	FALSE	ElasticNet(alpha=0.1, copy_X=True, fit_intercept=True, l1_ratio=0.2, max_iter=1000, normalize=False, positive=False, precompute=False, random_state=0, selection='cyclic', tol=0.0001, warm_start=False)	5,5	6	2,12132034355964	55,2	55	4,75628239512986	week03	Panic	0,582301524855726	0,573365231259968	0,0310962235641011	0,831241171329443	0,79136690647482	0,0346297907523672	NA	NA	NA	NA	NA	NA	NA	NA	NA	NA	NA	NA	NA	NA	NA	NA	NA	NA	NA	NA	NA	NA	NA
naremove	50	6,3	5	2,31180545125329	15,7	26	3,86005181312376	Ridge	symptom-cont	Handpicked	FALSE	Ridge(alpha=1.0, copy_X=True, fit_intercept=True, max_iter=None, normalize=False, random_state=0, solver=u'saga', tol=0.001)	7,8	7	3,4253953543107	53,1	52	4,77144282860716	week03	Panic	0,612373606227832	0,562200956937799	0,0448943921239925	0,827165406349985	0,77037037037037	0,031412870460028	NA	NA	NA	NA	NA	NA	NA	NA	NA	NA	NA	NA	NA	NA	NA	NA	NA	NA	NA	NA	NA	NA	NA
naremove	50	2,1	1	1,44913767461894	19,9	30	5,17365119298418	Lasso	symptom-cont	Handpicked	FALSE	Lasso(alpha=0.1, copy_X=True, fit_intercept=True, max_iter=1000, normalize=False, positive=False, precompute=False, random_state=0, selection='cyclic', tol=0.0001, warm_start=False)	3,6	3	1,7763883459299	57,3	56	5,056349144063	week03	Panic	0,55939040097393	0,536682615629984	0,0368595089345579	0,837524835395227	0,783216783216783	0,0410057467850253	NA	NA	NA	NA	NA	NA	NA	NA	NA	NA	NA	NA	NA	NA	NA	NA	NA	NA	NA	NA	NA	NA	NA
naremove	50	5,6	2	2,36643191323985	17,2	27	4,54116969758037	BayesianRidge	symptom-cont	Handpicked	FALSE	BayesianRidge(alpha_1=1e-06, alpha_2=1e-06, compute_score=False, copy_X=True, fit_intercept=True, lambda_1=1e-06, lambda_2=1e-06, n_iter=300, normalize=False, tol=0.0001, verbose=False)	6,3	6	2,31180545125329	53,8	55	4,5898438608156	week03	Panic	0,587724535627303	0,573365231259968	0,0353435947882217	0,82387617242703	0,79136690647482	0,0332847561113386	NA	NA	NA	NA	NA	NA	NA	NA	NA	NA	NA	NA	NA	NA	NA	NA	NA	NA	NA	NA	NA	NA	NA
naremove	50	1,1	0	1,10050493461461	22,1	32	5,62632700396587	KNN	symptom-cont	Handpicked	FALSE	KNeighborsRegressor(algorithm=u'ball_tree', leaf_size=30, metric='minkowski', metric_params=None, n_jobs=-1, n_neighbors=25, p=2, weights=u'distance')	1,4	1	0,843274042711568	58,3	57	5,96377956221276	week03	Panic	0,52035443836119	0,515151515151515	0,0213887077568742	0,832090393352749	0,780821917808219	0,050042760969893	NA	NA	NA	NA	NA	NA	NA	NA	NA	NA	NA	NA	NA	NA	NA	NA	NA	NA	NA	NA	NA	NA	NA
naremove	50	6	2	1,76383420737639	17,1	26	4,20185144377518	RF	symptom-cont	Handpicked	FALSE	RandomForestRegressor(bootstrap=True, criterion='mse', max_depth=None, max_features=u'auto', max_leaf_nodes=None, min_impurity_decrease=0.0, min_impurity_split=None, min_samples_leaf=25, min_samples_split=100, min_weight_fraction_leaf=0.0, n_estimators=300, n_jobs=-1, oob_score=False, random_state=0, verbose=0, warm_start=False)	6,4	7	3,09838667696593	53,4	55	5,66078125742767	week03	Panic	0,5824056648089	0,588516746411483	0,0370069702974215	0,820214004095552	0,797101449275362	0,0386768678267852	NA	NA	0	0	0	0	0	0	0,0006378274725067	0,000393714701448809	0	0	0,00204468983542201	0,00103458166365604	NA	NA	NA	NA	NA	NA	0,00046167179917551	0,000287192733233902	0,00203227207147351
naremove	50	6,9	2	1,66332999331662	15,5	25	3,34165627596057	Ada	symptom-cont	Handpicked	FALSE	AdaBoostRegressor(base_estimator=RandomForestRegressor(bootstrap=True, criterion='mse', max_depth=None, max_features='auto', max_leaf_nodes=None, min_impurity_decrease=0.0, min_impurity_split=None, min_samples_leaf=2, min_samples_split=5, min_weight_fraction_leaf=0.0, n_estimators='warn', n_jobs=-1, oob_score=False, random_state=0, verbose=0, warm_start=False), learning_rate=1, loss=u'linear', n_…	8	8	4,24264068711928	52,5	55	5,64210362660359	week03	Panic	0,606483742510424	0,603668261562998	0,0458569185548256	0,822361605048638	0,802919708029197	0,0327922477413245	NA	NA	0,00058495395491099	0,000224967581854104	0,00357344295212621	0,000968317305136236	0,00155679534676704	0,000225565675708793	0,00264730313958379	0,000302835870021465	0,00404381196503984	0,000711971615970745	0,00640344811847365	0,00136270210935215	NA	NA	NA	NA	NA	NA	0,00680021358868423	0,000951401614113713	0,0193162659232267
naremove	50	12,8	11	2,39443799947573	15,6	21	4,42718872423573	GradientBoost	symptom-cont	Handpicked	FALSE	GradientBoostingRegressor(alpha=0.9, criterion='friedman_mse', init=None, learning_rate=1, loss=u'huber', max_depth=3, max_features=None, max_leaf_nodes=None, min_impurity_decrease=0.0, min_impurity_split=None, min_samples_leaf=25, min_samples_split=50, min_weight_fraction_leaf=0.0, n_estimators=300, n_iter_no_change=None, presort='auto', random_state=0, subsample=1, tol=0.0001, validation_fracti…	7,9	12	2,88482620312251	46,6	46	4,74224513167433	week03	Panic	0,560200295824016	0,585326953748006	0,0453563983572751	0,764824566424252	0,741935483870968	0,0393740134603252	NA	NA	0	0	0,00481657746387527	0,00136649227264446	0,00028033699596123	0,000372037688857169	0,00119694076728488	0,00174705526211426	0,00182117698614536	0,00211868748882252	0,00147310600713161	0,00138984671397063	NA	NA	NA	NA	NA	NA	0,00512925526810291	0,00456153039594082	0,0326861035244598
imputed	7	63,9	62	7,73807326004205	19	24	5,67646212197547	LinearSVR	symptom-cont	Benchmark	FALSE	LinearSVR(C=0.2, dual=True, epsilon=0, fit_intercept=True, intercept_scaling=1.0, loss=u'squared_epsilon_insensitive', max_iter=1500, random_state=0, tol=0.0001, verbose=0)	127	136	6,83130051063973	66,9	86	7,3703610645763	week02	Depression	0,691201233923008	0,715540540540541	0,0290343551799477	0,616141628227024	0,666666666666667	0,0440499769596309	NA	NA	NA	NA	NA	NA	NA	NA	NA	NA	NA	NA	NA	NA	NA	NA	NA	NA	NA	NA	NA	NA	NA
imputed	7	63,7	62	7,98679465673739	19	25	5,67646212197547	LinearRegression	symptom-cont	Benchmark	FALSE	LinearRegression(copy_X=True, fit_intercept=True, n_jobs=None, normalize=False)	127	135	6,83130051063973	67,1	86	7,59312554588396	week02	Depression	0,691973722589197	0,712415540540541	0,0301858896977591	0,617343966510007	0,664092664092664	0,0457658498567897	NA	NA	NA	NA	NA	NA	NA	NA	NA	NA	NA	NA	NA	NA	NA	NA	NA	NA	NA	NA	NA	NA	NA
imputed	7	70,3	72	6,94502219818867	15,7	20	6,03784361801095	ElasticNet	symptom-cont	Benchmark	FALSE	ElasticNet(alpha=0.1, copy_X=True, fit_intercept=True, l1_ratio=0.2, max_iter=1000, normalize=False, positive=False, precompute=False, random_state=0, selection='cyclic', tol=0.0001, warm_start=False)	130,3	140	7,24262076568666	60,5	76	6,05988632089928	week02	Depression	0,67804274452326	0,694256756756757	0,0276230341640519	0,583742046185876	0,622950819672131	0,0395982308215074	NA	NA	NA	NA	NA	NA	NA	NA	NA	NA	NA	NA	NA	NA	NA	NA	NA	NA	NA	NA	NA	NA	NA
imputed	7	63,7	62	7,98679465673739	19	25	5,67646212197547	Ridge	symptom-cont	Benchmark	FALSE	Ridge(alpha=1.0, copy_X=True, fit_intercept=True, max_iter=None, normalize=False, random_state=0, solver=u'saga', tol=0.001)	127	135	6,83130051063973	67,1	86	7,59312554588396	week02	Depression	0,691973722589197	0,712415540540541	0,0301858896977591	0,617343966510007	0,664092664092664	0,0457658498567897	NA	NA	NA	NA	NA	NA	NA	NA	NA	NA	NA	NA	NA	NA	NA	NA	NA	NA	NA	NA	NA	NA	NA
imputed	7	71,7	76	7,86059087403033	15	22	6,37704215656966	Lasso	symptom-cont	Benchmark	FALSE	Lasso(alpha=0.1, copy_X=True, fit_intercept=True, max_iter=1000, normalize=False, positive=False, precompute=False, random_state=0, selection='cyclic', tol=0.0001, warm_start=False)	131	138	7,34846922834953	59,1	72	5,66568618968612	week02	Depression	0,675340631327714	0,674493243243243	0,0314712020586172	0,576460247708734	0,595041322314049	0,0433363995886174	NA	NA	NA	NA	NA	NA	NA	NA	NA	NA	NA	NA	NA	NA	NA	NA	NA	NA	NA	NA	NA	NA	NA
imputed	7	64,3	62	8,01457006540796	18,9	24	5,46605687655899	BayesianRidge	symptom-cont	Benchmark	FALSE	BayesianRidge(alpha_1=1e-06, alpha_2=1e-06, compute_score=False, copy_X=True, fit_intercept=True, lambda_1=1e-06, lambda_2=1e-06, n_iter=300, normalize=False, tol=0.01, verbose=False)	127,1	136	6,72392081386382	66,5	86	7,45728577373237	week02	Depression	0,690023296957914	0,715540540540541	0,0299979294890129	0,613828770672512	0,666666666666667	0,0458835928784731	NA	NA	NA	NA	NA	NA	NA	NA	NA	NA	NA	NA	NA	NA	NA	NA	NA	NA	NA	NA	NA	NA	NA
imputed	7	59,4	58	10,0022219753635	24,2	26	6,77905270340595	KNN	symptom-cont	Benchmark	FALSE	KNeighborsRegressor(algorithm=u'ball_tree', leaf_size=30, metric='minkowski', metric_params=None, n_jobs=-1, n_neighbors=25, p=2, weights=u'distance')	121,8	134	8,33733237379386	71,4	90	9,0455636763124	week02	Depression	0,690570104631596	0,722804054054054	0,0462316499154887	0,629437429188585	0,681818181818182	0,0632251278220839	NA	NA	NA	NA	NA	NA	NA	NA	NA	NA	NA	NA	NA	NA	NA	NA	NA	NA	NA	NA	NA	NA	NA
imputed	7	49,2	64	8,28385310240484	25,1	27	6,15449248742557	RF	symptom-cont	Benchmark	FALSE	RandomForestRegressor(bootstrap=True, criterion='mse', max_depth=None, max_features=u'auto', max_leaf_nodes=None, min_impurity_decrease=0.0, min_impurity_split=None, min_samples_leaf=5, min_samples_split=10, min_weight_fraction_leaf=0.0, n_estimators=300, n_jobs=-1, oob_score=False, random_state=0, verbose=0, warm_start=False)	120,9	133	5,40473043833928	81,6	84	9,39503414930817	week02	Depression	0,726545640842466	0,699408783783784	0,0339918356801255	0,685289169722747	0,648648648648649	0,0494270561790965	NA	NA	NA	NA	NA	NA	NA	NA	NA	NA	NA	NA	NA	NA	NA	NA	NA	NA	NA	NA	NA	NA	NA
imputed	7	52,9	63	7,56380268853644	25,8	29	6,0882400303098	Ada	symptom-cont	Benchmark	FALSE	AdaBoostRegressor(base_estimator=RandomForestRegressor(bootstrap=True, criterion='mse', max_depth=None, max_features='auto', max_leaf_nodes=None, min_impurity_decrease=0.0, min_impurity_split=None, min_samples_leaf=2, min_samples_split=5, min_weight_fraction_leaf=0.0, n_estimators='warn', n_jobs=-1, oob_score=False, random_state=0, verbose=0, warm_start=False), learning_rate=1, loss=u'exponential…	120,2	131	6,12463150818979	77,9	85	8,21178015617402	week02	Depression	0,710051607825538	0,696537162162162	0,0333617684038765	0,663069243010642	0,648854961832061	0,0454916741443014	NA	NA	NA	NA	NA	NA	NA	NA	NA	NA	NA	NA	NA	NA	NA	NA	NA	NA	NA	NA	NA	NA	NA
imputed	7	45,3	60	6,71730766172149	33,9	36	6,36745195855017	GradientBoost	symptom-cont	Benchmark	FALSE	GradientBoostingRegressor(alpha=0.9, criterion='friedman_mse', init=None, learning_rate=1, loss=u'lad', max_depth=3, max_features=None, max_leaf_nodes=None, min_impurity_decrease=0.0, min_impurity_split=None, min_samples_leaf=50, min_samples_split=100, min_weight_fraction_leaf=0.0, n_estimators=300, n_iter_no_change=None, presort='auto', random_state=0, subsample=1, tol=0.0001, validation_fractio…	112,1	124	6,85484419143783	85,5	88	8,4885543854979	week02	Depression	0,711053450694376	0,684797297297297	0,0289884794050751	0,682169441650806	0,647058823529412	0,0404143394337638	NA	NA	NA	NA	NA	NA	NA	NA	NA	NA	NA	NA	NA	NA	NA	NA	NA	NA	NA	NA	NA	NA	NA
imputed	41	25	23	4,02768199119819	5,7	3	2,83039062871384	LinearSVR	symptom-cont	Handpicked	FALSE	LinearSVR(C=0.2, dual=True, epsilon=0, fit_intercept=True, intercept_scaling=1.0, loss=u'squared_epsilon_insensitive', max_iter=1500, random_state=0, tol=0.0001, verbose=0)	113,8	134	2,85968141193696	22,2	25	4,44222166638871	week02	Social	0,711032834599063	0,749467761557178	0,0387328438212854	0,587028996395107	0,657894736842105	0,0699817986662103	NA	NA	NA	NA	NA	NA	NA	NA	NA	NA	NA	NA	NA	NA	NA	NA	NA	NA	NA	NA	NA	NA	NA
imputed	41	25	25	4,39696865275764	5,9	4	3,21282153600573	LinearRegression	symptom-cont	Handpicked	FALSE	LinearRegression(copy_X=True, fit_intercept=True, n_jobs=None, normalize=False)	113,6	133	3,16929715306792	22,2	23	5,18116246072679	week02	Social	0,709661887914248	0,724984793187348	0,0478560233129674	0,583505906396117	0,613333333333333	0,0883516257573864	NA	NA	NA	NA	NA	NA	NA	NA	NA	NA	NA	NA	NA	NA	NA	NA	NA	NA	NA	NA	NA	NA	NA
imputed	41	27,3	25	4,76211904279784	4,8	3	2,85968141193696	ElasticNet	symptom-cont	Handpicked	FALSE	ElasticNet(alpha=0.1, copy_X=True, fit_intercept=True, l1_ratio=0.2, max_iter=1000, normalize=False, positive=False, precompute=False, random_state=0, selection='cyclic', tol=0.0001, warm_start=False)	114,7	134	3,52924291535105	19,9	23	5,0651313463281	week02	Social	0,69009272467779	0,728634428223844	0,0481917879116738	0,546108106802419	0,621621621621622	0,0969313406742022	NA	NA	NA	NA	NA	NA	NA	NA	NA	NA	NA	NA	NA	NA	NA	NA	NA	NA	NA	NA	NA	NA	NA
imputed	41	25,4	24	4,42718872423573	5,9	3	3,17804971641414	Ridge	symptom-cont	Handpicked	FALSE	Ridge(alpha=1.0, copy_X=True, fit_intercept=True, max_iter=None, normalize=False, random_state=0, solver=u'saga', tol=0.001)	113,6	134	3,43834585552737	21,8	24	5,63323471314069	week02	Social	0,704868312061313	0,739051094890511	0,0512681591739604	0,574723325059534	0,64	0,0934414749524383	NA	NA	NA	NA	NA	NA	NA	NA	NA	NA	NA	NA	NA	NA	NA	NA	NA	NA	NA	NA	NA	NA	NA
imputed	41	29,1	28	3,57304725222976	3,1	2	2,64365067451978	Lasso	symptom-cont	Handpicked	FALSE	Lasso(alpha=0.1, copy_X=True, fit_intercept=True, max_iter=1000, normalize=False, positive=False, precompute=False, random_state=0, selection='cyclic', tol=0.0001, warm_start=False)	116,4	135	4,03319558993445	18,1	20	3,900142447541	week02	Social	0,677977543485258	0,701034063260341	0,0320174158108369	0,524156547127111	0,571428571428572	0,0679464398137378	NA	NA	NA	NA	NA	NA	NA	NA	NA	NA	NA	NA	NA	NA	NA	NA	NA	NA	NA	NA	NA	NA	NA
imputed	41	25,5	24	4,64877522699378	5,8	3	3,39280283999986	BayesianRidge	symptom-cont	Handpicked	FALSE	BayesianRidge(alpha_1=1e-06, alpha_2=1e-06, compute_score=False, copy_X=True, fit_intercept=True, lambda_1=1e-06, lambda_2=1e-06, n_iter=300, normalize=False, tol=0.001, verbose=False)	113,7	134	3,05686840482943	21,7	24	5,67744073798515	week02	Social	0,704423460502722	0,739051094890511	0,0519752319197654	0,573396377241952	0,64	0,0951691310271583	NA	NA	NA	NA	NA	NA	NA	NA	NA	NA	NA	NA	NA	NA	NA	NA	NA	NA	NA	NA	NA	NA	NA
imputed	41	37,3	37	3,68329562574967	3,1	6	1,52388392675499	KNN	symptom-cont	Handpicked	FALSE	KNeighborsRegressor(algorithm=u'ball_tree', leaf_size=30, metric='minkowski', metric_params=None, n_jobs=-1, n_neighbors=15, p=2, weights=u'distance')	116,4	131	4,2478752858864	9,9	11	2,7264140062238	week02	Social	0,591241838318533	0,592685523114355	0,0287797245028799	0,325152326724086	0,338461538461538	0,0711230858072244	NA	NA	NA	NA	NA	NA	NA	NA	NA	NA	NA	NA	NA	NA	NA	NA	NA	NA	NA	NA	NA	NA	NA
imputed	41	22,6	19	2,06559111797729	6,3	7	1,94650684275419	RF	symptom-cont	Handpicked	FALSE	RandomForestRegressor(bootstrap=True, criterion='mse', max_depth=None, max_features=u'auto', max_leaf_nodes=None, min_impurity_decrease=0.0, min_impurity_split=None, min_samples_leaf=5, min_samples_split=10, min_weight_fraction_leaf=0.0, n_estimators=300, n_jobs=-1, oob_score=False, random_state=0, verbose=0, warm_start=False)	113,2	130	3,82390143992	24,6	29	4,29987079909256	week02	Social	0,732847807998404	0,776535888077859	0,0296140059719777	0,625741473584096	0,69047619047619	0,0563107085604609	NA	NA	0,00023353803914893	0,000163168241935411	0,00017533198645183	9,35344439168195e-05	0,00030296852571331	0,000173780289027426	0,00208166423044446	0,000279161818076077	0,00101589497492065	0,000266727952003363	0,00196203047559069	0,000172436290411913	0,0159998387464254	0,00114676067656644	NA	NA	NA	NA	0,00232415141369704	0,000192641121868606	0,00772314792332639
imputed	41	24,4	22	3,13404247294484	5,9	5	3,03498123735734	Ada	symptom-cont	Handpicked	FALSE	AdaBoostRegressor(base_estimator=RandomForestRegressor(bootstrap=True, criterion='mse', max_depth=None, max_features='auto', max_leaf_nodes=None, min_impurity_decrease=0.0, min_impurity_split=None, min_samples_leaf=2, min_samples_split=5, min_weight_fraction_leaf=0.0, n_estimators='warn', n_jobs=-1, oob_score=False, random_state=0, verbose=0, warm_start=False), learning_rate=1, loss=u'exponential…	113,6	132	3,68781778291716	22,8	26	4,02216083439956	week02	Social	0,716198129013451	0,752585158150852	0,0285998412287566	0,597118190834768	0,658227848101266	0,0533846948347029	NA	NA	0,00275855699538514	0,000577223009998498	0,0011191108760326	0,000223636881745865	0,00164287891554141	0,000476179455501583	0,00444771233494798	0,000553091629265493	0,00277413334340875	0,000359297166826637	0,00364516673014767	0,000222594893939227	0,0218973466244127	0,00119331600131065	NA	NA	NA	NA	0,00528353235281852	0,000226308507754754	0,0185038294531598
imputed	41	24,2	26	2,85968141193696	10,1	14	3,57304725222976	GradientBoost	symptom-cont	Handpicked	FALSE	GradientBoostingRegressor(alpha=0.9, criterion='friedman_mse', init=None, learning_rate=1, loss=u'lad', max_depth=3, max_features=None, max_leaf_nodes=None, min_impurity_decrease=0.0, min_impurity_split=None, min_samples_leaf=10, min_samples_split=100, min_weight_fraction_leaf=0.0, n_estimators=300, n_iter_no_change=None, presort='auto', random_state=0, subsample=1, tol=0.0001, validation_fractio…	109,4	123	5,27467745196066	23	22	3,80058475033046	week02	Social	0,700650750546493	0,678071776155718	0,0283061658007116	0,570203752472324	0,523809523809524	0,0527593243732264	NA	NA	0,00093666060539634	0,000630433559439785	0,00271683833063127	0,00139622984474563	0,00070066887540001	0,00070205660619877	0,00324972554845175	0,00214677844390505	0,00196726272867144	0,00147219142769838	0,00265442590066663	0,00165532891895194	0,0293229375056404	0,00467463168087943	NA	NA	NA	NA	0,00397949743251922	0,00254906269840919	0,0401663951834078
naremove	9	13,1	16	2,23358207570013	4,6	5	2,22111083319436	LinearSVR	symptom-cont	Benchmark	FALSE	LinearSVR(C=0.2, dual=True, epsilon=0, fit_intercept=True, intercept_scaling=1.0, loss=u'squared_epsilon_insensitive', max_iter=1500, random_state=0, tol=0.0001, verbose=0)	57,3	76	2,83039062871384	15,1	16	1,91195071996	week04	Social	0,73169752333941	0,719135802469136	0,021282177478202	0,629035639412998	0,60377358490566	0,0367429435522695	NA	NA	NA	NA	NA	NA	NA	NA	NA	NA	NA	NA	NA	NA	NA	NA	NA	NA	NA	NA	NA	NA	NA
naremove	9	12,9	16	2,07899548393502	4,7	5	2,26323269290239	LinearRegression	symptom-cont	Benchmark	FALSE	LinearRegression(copy_X=True, fit_intercept=True, n_jobs=None, normalize=False)	57,2	76	2,65832027165025	15,3	16	2,05750658160146	week04	Social	0,734231677963117	0,719135802469136	0,0250582748676044	0,633066394153351	0,60377358490566	0,044173297445686	NA	NA	NA	NA	NA	NA	NA	NA	NA	NA	NA	NA	NA	NA	NA	NA	NA	NA	NA	NA	NA	NA	NA
naremove	9	14,8	15	2,34757558155453	3	3	2,10818510677892	ElasticNet	symptom-cont	Benchmark	FALSE	ElasticNet(alpha=0.1, copy_X=True, fit_intercept=True, l1_ratio=0.5, max_iter=1000, normalize=False, positive=False, precompute=False, random_state=0, selection='cyclic', tol=0.0001, warm_start=False)	58,9	78	2,96085573216033	13,4	17	2,11869981094276	week04	Social	0,713816815722475	0,747106481481481	0,0267987368768544	0,598407813074674	0,653846153846154	0,0504280179702266	NA	NA	NA	NA	NA	NA	NA	NA	NA	NA	NA	NA	NA	NA	NA	NA	NA	NA	NA	NA	NA	NA	NA
naremove	9	13	16	2,26077666104176	4,7	5	2,26323269290239	Ridge	symptom-cont	Benchmark	FALSE	Ridge(alpha=1.0, copy_X=True, fit_intercept=True, max_iter=None, normalize=False, random_state=0, solver=u'saga', tol=0.001)	57,2	76	2,65832027165025	15,2	16	1,87379590967403	week04	Social	0,732803106534546	0,719135802469136	0,023026939147983	0,630620552084867	0,60377358490566	0,040338237590443	NA	NA	NA	NA	NA	NA	NA	NA	NA	NA	NA	NA	NA	NA	NA	NA	NA	NA	NA	NA	NA	NA	NA
naremove	9	14,8	16	2,85968141193696	2,4	2	1,71269767715535	Lasso	symptom-cont	Benchmark	FALSE	Lasso(alpha=0.1, copy_X=True, fit_intercept=True, max_iter=1000, normalize=False, positive=False, precompute=False, random_state=0, selection='cyclic', tol=0.0001, warm_start=False)	59,5	79	2,87711275027201	13,4	16	1,83787316694536	week04	Social	0,719560338166846	0,737654320987654	0,0226492306201612	0,607318246966664	0,64	0,0429320988157037	NA	NA	NA	NA	NA	NA	NA	NA	NA	NA	NA	NA	NA	NA	NA	NA	NA	NA	NA	NA	NA	NA	NA
naremove	9	13,2	16	2,25092573548455	4,6	5	2,22111083319436	BayesianRidge	symptom-cont	Benchmark	FALSE	BayesianRidge(alpha_1=1e-06, alpha_2=1e-06, compute_score=False, copy_X=True, fit_intercept=True, lambda_1=1e-06, lambda_2=1e-06, n_iter=300, normalize=False, tol=0.01, verbose=False)	57,3	76	2,83039062871384	15	16	2	week04	Social	0,729845671487558	0,719135802469136	0,0224143407779007	0,625904326281685	0,60377358490566	0,038671773995612	NA	NA	NA	NA	NA	NA	NA	NA	NA	NA	NA	NA	NA	NA	NA	NA	NA	NA	NA	NA	NA	NA	NA
naremove	9	15,4	16	2,67498701969852	4,1	2	2,60128173535022	KNN	symptom-cont	Benchmark	FALSE	KNeighborsRegressor(algorithm=u'ball_tree', leaf_size=30, metric='minkowski', metric_params=None, n_jobs=-1, n_neighbors=15, p=2, weights=u'uniform')	57,8	79	3,55277669185979	12,8	16	2,34757558155453	week04	Social	0,694031095407083	0,737654320987654	0,0314408809985924	0,564248916877669	0,64	0,0578068421839733	NA	NA	NA	NA	NA	NA	NA	NA	NA	NA	NA	NA	NA	NA	NA	NA	NA	NA	NA	NA	NA	NA	NA
naremove	9	12,8	16	2,34757558155453	4,6	5	2,17050941281329	RF	symptom-cont	Benchmark	FALSE	RandomForestRegressor(bootstrap=True, criterion='mse', max_depth=None, max_features=u'auto', max_leaf_nodes=None, min_impurity_decrease=0.0, min_impurity_split=None, min_samples_leaf=10, min_samples_split=20, min_weight_fraction_leaf=0.0, n_estimators=300, n_jobs=-1, oob_score=False, random_state=0, verbose=0, warm_start=False)	57,3	76	2,90784379834192	15,4	16	2,41292814278051	week04	Social	0,736586050762775	0,719135802469136	0,0367246963644067	0,636838225498091	0,60377358490566	0,0622659638981523	NA	NA	NA	NA	NA	NA	NA	NA	NA	NA	NA	NA	NA	NA	NA	NA	NA	NA	NA	NA	NA	NA	NA
naremove	9	12,7	14	2,11081869319834	5,6	7	2,67498701969852	Ada	symptom-cont	Benchmark	FALSE	AdaBoostRegressor(base_estimator=RandomForestRegressor(bootstrap=True, criterion='mse', max_depth=None, max_features='auto', max_leaf_nodes=None, min_impurity_decrease=0.0, min_impurity_split=None, min_samples_leaf=2, min_samples_split=5, min_weight_fraction_leaf=0.0, n_estimators='warn', n_jobs=-1, oob_score=False, random_state=0, verbose=0, warm_start=False), learning_rate=1, loss=u'exponential…	56,3	74	2,16281709300111	15,5	18	2,99072640748773	week04	Social	0,729658357833106	0,73804012345679	0,0424387272596051	0,624591413230757	0,631578947368421	0,0723530049224802	NA	NA	NA	NA	NA	NA	NA	NA	NA	NA	NA	NA	NA	NA	NA	NA	NA	NA	NA	NA	NA	NA	NA
naremove	9	12,7	12	2,90784379834192	7,9	9	2,37814119756493	GradientBoost	symptom-cont	Benchmark	FALSE	GradientBoostingRegressor(alpha=0.9, criterion='friedman_mse', init=None, learning_rate=1, loss=u'lad', max_depth=3, max_features=None, max_leaf_nodes=None, min_impurity_decrease=0.0, min_impurity_split=None, min_samples_leaf=50, min_samples_split=100, min_weight_fraction_leaf=0.0, n_estimators=300, n_iter_no_change=None, presort='auto', random_state=0, subsample=1, tol=0.0001, validation_fractio…	54	72	2,82842712474619	15,5	20	2,36877840059198	week04	Social	0,712580644037252	0,756944444444444	0,0386070267140671	0,599177317784936	0,655737704918033	0,0599700004409252	NA	NA	NA	NA	NA	NA	NA	NA	NA	NA	NA	NA	NA	NA	NA	NA	NA	NA	NA	NA	NA	NA	NA
imputed	6	85	89	9,70681318570736	16,8	17	4,9620784175809	LinearSVR	symptom-cont	Benchmark	FALSE	LinearSVR(C=0.2, dual=True, epsilon=0, fit_intercept=True, intercept_scaling=1.0, loss=u'squared_epsilon_insensitive', max_iter=1500, random_state=0, tol=0.0001, verbose=0)	135,5	155	9,41924743396319	39,5	47	5,33853912601566	week01	Depression	0,603941117091024	0,623375512995896	0,0270760717899731	0,436309259395142	0,47	0,0471211825110846	NA	NA	NA	NA	NA	NA	NA	NA	NA	NA	NA	NA	NA	NA	NA	NA	NA	NA	NA	NA	NA	NA	NA
imputed	6	85	89	9,70681318570736	16,8	17	4,9620784175809	LinearRegression	symptom-cont	Benchmark	FALSE	LinearRegression(copy_X=True, fit_intercept=True, n_jobs=None, normalize=False)	135,5	155	9,41924743396319	39,5	47	5,33853912601566	week01	Depression	0,603941117091024	0,623375512995896	0,0270760717899731	0,436309259395142	0,47	0,0471211825110846	NA	NA	NA	NA	NA	NA	NA	NA	NA	NA	NA	NA	NA	NA	NA	NA	NA	NA	NA	NA	NA	NA	NA
imputed	6	90,6	93	8,98393628155894	12,7	14	3,97352348538283	ElasticNet	symptom-cont	Benchmark	FALSE	ElasticNet(alpha=0.1, copy_X=True, fit_intercept=True, l1_ratio=0.2, max_iter=1000, normalize=False, positive=False, precompute=False, random_state=0, selection='cyclic', tol=0.0001, warm_start=False)	139,6	158	9,1796877216312	33,9	43	5,83952052826257	week01	Depression	0,594526472647685	0,617390560875513	0,0217338529106665	0,394293442886954	0,44559585492228	0,0505833954315484	NA	NA	NA	NA	NA	NA	NA	NA	NA	NA	NA	NA	NA	NA	NA	NA	NA	NA	NA	NA	NA	NA	NA
imputed	6	85	89	9,70681318570736	16,8	17	4,9620784175809	Ridge	symptom-cont	Benchmark	FALSE	Ridge(alpha=1.0, copy_X=True, fit_intercept=True, max_iter=None, normalize=False, random_state=0, solver=u'saga', tol=0.001)	135,5	155	9,41924743396319	39,5	47	5,33853912601566	week01	Depression	0,603941117091024	0,623375512995896	0,0270760717899731	0,436309259395142	0,47	0,0471211825110846	NA	NA	NA	NA	NA	NA	NA	NA	NA	NA	NA	NA	NA	NA	NA	NA	NA	NA	NA	NA	NA	NA	NA
imputed	6	100,5	110	8,98455464796237	7,9	11	2,68535120814971	Lasso	symptom-cont	Benchmark	FALSE	Lasso(alpha=0.1, copy_X=True, fit_intercept=True, max_iter=1000, normalize=False, positive=False, precompute=False, random_state=0, selection='cyclic', tol=0.0001, warm_start=False)	144,4	161	9,47745863732584	24	26	4,44722135470878	week01	Depression	0,570455369850101	0,563611491108071	0,0201142753593036	0,305877346516771	0,300578034682081	0,045440318540686	NA	NA	NA	NA	NA	NA	NA	NA	NA	NA	NA	NA	NA	NA	NA	NA	NA	NA	NA	NA	NA	NA	NA
imputed	6	85,1	90	9,72339675444977	16,8	17	4,9620784175809	BayesianRidge	symptom-cont	Benchmark	FALSE	BayesianRidge(alpha_1=1e-06, alpha_2=1e-06, compute_score=False, copy_X=True, fit_intercept=True, lambda_1=1e-06, lambda_2=1e-06, n_iter=300, normalize=False, tol=0.01, verbose=False)	135,5	155	9,41924743396319	39,4	46	5,39958846168442	week01	Depression	0,603534613025983	0,619699042407661	0,0274195906468112	0,435421611971182	0,462311557788945	0,0477282895553081	NA	NA	NA	NA	NA	NA	NA	NA	NA	NA	NA	NA	NA	NA	NA	NA	NA	NA	NA	NA	NA	NA	NA
imputed	6	72,6	78	10,0686532256195	29,2	29	6,7954232964384	KNN	symptom-cont	Benchmark	FALSE	KNeighborsRegressor(algorithm=u'ball_tree', leaf_size=30, metric='minkowski', metric_params=None, n_jobs=-1, n_neighbors=25, p=2, weights=u'distance')	123,1	143	12,0041659435381	51,9	58	8,9374368684639	week01	Depression	0,612088742507335	0,628932968536252	0,0474265624043977	0,503490594684473	0,520179372197309	0,0692006822238788	NA	NA	NA	NA	NA	NA	NA	NA	NA	NA	NA	NA	NA	NA	NA	NA	NA	NA	NA	NA	NA	NA	NA
imputed	6	66,7	83	10,1549112365506	26,4	40	7,18331399842719	RF	symptom-cont	Benchmark	FALSE	RandomForestRegressor(bootstrap=True, criterion='mse', max_depth=None, max_features=u'auto', max_leaf_nodes=None, min_impurity_decrease=0.0, min_impurity_split=None, min_samples_leaf=5, min_samples_split=10, min_weight_fraction_leaf=0.0, n_estimators=300, n_jobs=-1, oob_score=False, random_state=0, verbose=0, warm_start=False)	125,9	132	9,30292666016692	57,8	53	5,41192099802731	week01	Depression	0,646620558153513	0,578573871409029	0,0357298105432142	0,554135869059031	0,462882096069869	0,0465724632411418	NA	NA	NA	NA	NA	NA	NA	NA	NA	NA	NA	NA	NA	NA	NA	NA	NA	NA	NA	NA	NA	NA	NA
imputed	6	71,9	87	8,67243397848096	30,4	37	5,89161362540952	Ada	symptom-cont	Benchmark	FALSE	AdaBoostRegressor(base_estimator=RandomForestRegressor(bootstrap=True, criterion='mse', max_depth=None, max_features='auto', max_leaf_nodes=None, min_impurity_decrease=0.0, min_impurity_split=None, min_samples_leaf=2, min_samples_split=5, min_weight_fraction_leaf=0.0, n_estimators='warn', n_jobs=-1, oob_score=False, random_state=0, verbose=0, warm_start=False), learning_rate=1, loss=u'exponential…	121,9	135	9,90454441153151	52,6	49	5,33749837366616	week01	Depression	0,611761564695754	0,572588919288646	0,0283981344108671	0,506784522917131	0,441441441441441	0,0372681627053703	NA	NA	NA	NA	NA	NA	NA	NA	NA	NA	NA	NA	NA	NA	NA	NA	NA	NA	NA	NA	NA	NA	NA
imputed	6	63,8	71	8,53489569030837	38,3	53	6,86456278449125	GradientBoost	symptom-cont	Benchmark	FALSE	GradientBoostingRegressor(alpha=0.9, criterion='friedman_mse', init=None, learning_rate=1, loss=u'lad', max_depth=3, max_features=None, max_leaf_nodes=None, min_impurity_decrease=0.0, min_impurity_split=None, min_samples_leaf=50, min_samples_split=100, min_weight_fraction_leaf=0.0, n_estimators=300, n_iter_no_change=None, presort='auto', random_state=0, subsample=1, tol=0.0001, validation_fractio…	114	119	9,2255683353987	60,7	65	6,79950978625175	week01	Depression	0,618351649524724	0,584900820793434	0,034724862629102	0,542458681437762	0,511811023622047	0,0463159559173294	NA	NA	NA	NA	NA	NA	NA	NA	NA	NA	NA	NA	NA	NA	NA	NA	NA	NA	NA	NA	NA	NA	NA
imputed	26	6,2	9	1,54919333848297	34,2	47	5,00666222813829	LinearSVR	symptom-cont	Handpicked	FALSE	LinearSVR(C=1.5, dual=True, epsilon=0, fit_intercept=True, intercept_scaling=1.0, loss=u'epsilon_insensitive', max_iter=1500, random_state=0, tol=0.0001, verbose=0)	11,5	8	2,12132034355964	107,1	113	3,9846929339383	pre	Panic	0,599812449418483	0,535842026825633	0,0316017776934797	0,841129968693598	0,801418439716312	0,0211597993080945	NA	NA	NA	NA	NA	NA	NA	NA	NA	NA	NA	NA	NA	NA	NA	NA	NA	NA	NA	NA	NA	NA	NA
imputed	26	10,6	13	3,77712412645741	30	42	4,94413232473044	LinearRegression	symptom-cont	Handpicked	FALSE	LinearRegression(copy_X=True, fit_intercept=True, n_jobs=None, normalize=False)	15,7	13	3,33499958354154	102,7	109	5,53875236653326	pre	Panic	0,625814867955834	0,564903129657228	0,0426719519620405	0,834550396961046	0,798534798534799	0,0268928002798249	NA	NA	NA	NA	NA	NA	NA	NA	NA	NA	NA	NA	NA	NA	NA	NA	NA	NA	NA	NA	NA	NA	NA
imputed	26	5,8	2	3,5213633723318	34,9	49	5,08702052067591	ElasticNet	symptom-cont	Handpicked	FALSE	ElasticNet(alpha=0.1, copy_X=True, fit_intercept=True, l1_ratio=0.2, max_iter=1000, normalize=False, positive=False, precompute=False, random_state=0, selection='cyclic', tol=0.0001, warm_start=False)	10,8	6	2,29975844142138	107,5	120	5,77831194111991	pre	Panic	0,593698476817632	0,546348733233979	0,0345010149754021	0,840361243533902	0,824742268041237	0,0279599014156112	NA	NA	NA	NA	NA	NA	NA	NA	NA	NA	NA	NA	NA	NA	NA	NA	NA	NA	NA	NA	NA	NA	NA
imputed	26	10,1	13	3,95671019352638	30	44	5,3748384988657	Ridge	symptom-cont	Handpicked	FALSE	Ridge(alpha=1.0, copy_X=True, fit_intercept=True, max_iter=None, normalize=False, random_state=0, solver=u'saga', tol=0.001)	15,7	11	3,8020462326957	103,2	109	5,80804040389987	pre	Panic	0,628116041315982	0,54672131147541	0,0468445168464883	0,836907863572415	0,792727272727273	0,0284597689462371	NA	NA	NA	NA	NA	NA	NA	NA	NA	NA	NA	NA	NA	NA	NA	NA	NA	NA	NA	NA	NA	NA	NA
imputed	26	0,7	0	1,56702123647242	43,9	54	4,90917508345343	Lasso	symptom-cont	Handpicked	FALSE	Lasso(alpha=0.1, copy_X=True, fit_intercept=True, max_iter=1000, normalize=False, positive=False, precompute=False, random_state=0, selection='cyclic', tol=0.0001, warm_start=False)	1,8	1	1,47572957474524	112,6	122	4,7187568984497	pre	Panic	0,517100590621543	0,509090909090909	0,0165326317718812	0,834401573154424	0,818791946308725	0,0211268542821802	NA	NA	NA	NA	NA	NA	NA	NA	NA	NA	NA	NA	NA	NA	NA	NA	NA	NA	NA	NA	NA	NA	NA
imputed	26	9	10	3,43187671366233	31	44	4,80740170061865	BayesianRidge	symptom-cont	Handpicked	FALSE	BayesianRidge(alpha_1=1e-06, alpha_2=1e-06, compute_score=False, copy_X=True, fit_intercept=True, lambda_1=1e-06, lambda_2=1e-06, n_iter=300, normalize=False, tol=0.0001, verbose=False)	14,7	11	2,98328677803526	104,3	112	5,35516365555506	pre	Panic	0,621879674246951	0,559016393442623	0,0390237500239955	0,838711545077753	0,805755395683453	0,0257652999261327	NA	NA	NA	NA	NA	NA	NA	NA	NA	NA	NA	NA	NA	NA	NA	NA	NA	NA	NA	NA	NA	NA	NA
imputed	26	5,6	8	2,17050941281329	36	48	6,20035841257942	KNN	symptom-cont	Handpicked	FALSE	KNeighborsRegressor(algorithm=u'brute', leaf_size=30, metric='minkowski', metric_params=None, n_jobs=-1, n_neighbors=25, p=2, weights=u'distance')	9,7	7	3,91719854544602	107,7	114	4,57165178026498	pre	Panic	0,582753944941267	0,530849478390462	0,047104255796491	0,837991285077814	0,802816901408451	0,0257231096119469	NA	NA	NA	NA	NA	NA	NA	NA	NA	NA	NA	NA	NA	NA	NA	NA	NA	NA	NA	NA	NA	NA	NA
imputed	26	10,8	18	4,10419839243237	27,9	40	3,92852813828962	RF	symptom-cont	Handpicked	FALSE	RandomForestRegressor(bootstrap=True, criterion='mse', max_depth=None, max_features=u'auto', max_leaf_nodes=None, min_impurity_decrease=0.0, min_impurity_split=None, min_samples_leaf=5, min_samples_split=10, min_weight_fraction_leaf=0.0, n_estimators=300, n_jobs=-1, oob_score=False, random_state=0, verbose=0, warm_start=False)	17,8	15	2,7406406388126	102,5	104	5,16935413975694	pre	Panic	0,647546578325597	0,562593144560358	0,0296673391480654	0,840793341326655	0,781954887218045	0,0222773473981972	NA	NA	0,00024679612732298	0,000155316537215936	0,00267003150444476	0,000600599462879762	0,00043838696845957	0,00016008917800634	0,00532401484666655	0,000445930012360083	0,00669187215676796	0,000845237902782098	0,00935691254403858	0,0015398280453215	NA	NA	NA	NA	NA	NA	0,0107669409654715	0,000745779835144687	0,0355965185039283
imputed	26	12,9	19	3,57304725222976	26,4	39	4,42718872423573	Ada	symptom-cont	Handpicked	FALSE	AdaBoostRegressor(base_estimator=RandomForestRegressor(bootstrap=True, criterion='mse', max_depth=None, max_features='auto', max_leaf_nodes=None, min_impurity_decrease=0.0, min_impurity_split=None, min_samples_leaf=2, min_samples_split=5, min_weight_fraction_leaf=0.0, n_estimators='warn', n_jobs=-1, oob_score=False, random_state=0, verbose=0, warm_start=False), learning_rate=1, loss=u'exponential…	19,3	16	3,30151480384384	100,4	103	4,40201973845845	pre	Panic	0,655127302356246	0,567585692995529	0,0364557183574641	0,836078394235494	0,78030303030303	0,0209676677854737	NA	NA	0,0050358971353339	0,00151881055629195	0,00572824979502586	0,00102783729156622	0,00303648530544578	0,000537534675342705	0,00652157914703057	0,0003781236003824	0,0123583417945833	0,00142241248411561	0,0132612855852814	0,00144937020668601	NA	NA	NA	NA	NA	NA	0,0189245881561156	0,00115093402418915	0,046056468905745
imputed	26	13	20	3,55902608401044	27,8	44	3,32665998663324	GradientBoost	symptom-cont	Handpicked	FALSE	GradientBoostingRegressor(alpha=0.9, criterion='friedman_mse', init=None, learning_rate=1, loss=u'lad', max_depth=3, max_features=None, max_leaf_nodes=None, min_impurity_decrease=0.0, min_impurity_split=None, min_samples_leaf=50, min_samples_split=100, min_weight_fraction_leaf=0.0, n_estimators=300, n_iter_no_change=None, presort='auto', random_state=0, subsample=1, tol=0.0001, validation_fractio…	17,9	11	3,24722103412201	100,3	102	5,73585215987999	pre	Panic	0,637896384119523	0,518032786885246	0,0200858432350293	0,830452617446057	0,761194029850746	0,0197258729651951	NA	NA	0	0	0,0039084648258965	0,00118650989110876	0,00221434596172781	0,00081418374804421	0,00528617937045797	0,00210282643553521	0,0036312560887324	0,00157938176981459	0,00814647234478461	0,00148351820812507	NA	NA	NA	NA	NA	NA	0,0190862651131122	0,00452779910437065	0,0780988486402381
imputed	9	48,7	50	6,92900505924993	21,2	16	5,59364719024081	LinearSVR	symptom-cont	Benchmark	FALSE	LinearSVR(C=0.2, dual=True, epsilon=0, fit_intercept=True, intercept_scaling=1.0, loss=u'squared_epsilon_insensitive', max_iter=1500, random_state=0, tol=0.0001, verbose=0)	129,9	147	9,1706052144883	77	95	8,96908269804914	week04	Depression	0,736426142133922	0,778506452295325	0,0332191495823818	0,686366363379295	0,7421875	0,0467242777662133	NA	NA	NA	NA	NA	NA	NA	NA	NA	NA	NA	NA	NA	NA	NA	NA	NA	NA	NA	NA	NA	NA	NA
imputed	9	48,6	50	6,89927532426414	21,2	16	5,59364719024081	LinearRegression	symptom-cont	Benchmark	FALSE	LinearRegression(copy_X=True, fit_intercept=True, n_jobs=None, normalize=False)	129,9	147	9,1706052144883	77,1	95	8,86253036352736	week04	Depression	0,736846310201149	0,778506452295325	0,0326889044063682	0,686999438314696	0,7421875	0,0459506994106206	NA	NA	NA	NA	NA	NA	NA	NA	NA	NA	NA	NA	NA	NA	NA	NA	NA	NA	NA	NA	NA	NA	NA
imputed	9	52,6	51	6,75277720645365	18,7	14	3,71333931776897	ElasticNet	symptom-cont	Benchmark	FALSE	ElasticNet(alpha=0.1, copy_X=True, fit_intercept=True, l1_ratio=0.2, max_iter=1000, normalize=False, positive=False, precompute=False, random_state=0, selection='cyclic', tol=0.0001, warm_start=False)	132,4	149	9,59397959370586	73,1	94	9,43339222596457	week04	Depression	0,728750292368097	0,781193145758409	0,0296610647446105	0,670263558452055	0,743083003952569	0,0452465316880247	NA	NA	NA	NA	NA	NA	NA	NA	NA	NA	NA	NA	NA	NA	NA	NA	NA	NA	NA	NA	NA	NA	NA
imputed	9	48,6	50	6,89927532426414	21,2	16	5,59364719024081	Ridge	symptom-cont	Benchmark	FALSE	Ridge(alpha=1.0, copy_X=True, fit_intercept=True, max_iter=None, normalize=False, random_state=0, solver=u'saga', tol=0.001)	129,9	147	9,1706052144883	77,1	95	8,86253036352736	week04	Depression	0,736846310201149	0,778506452295325	0,0326889044063682	0,686999438314696	0,7421875	0,0459506994106206	NA	NA	NA	NA	NA	NA	NA	NA	NA	NA	NA	NA	NA	NA	NA	NA	NA	NA	NA	NA	NA	NA	NA
imputed	9	55,2	60	7,8852886933693	17,7	16	4,00138864784603	Lasso	symptom-cont	Benchmark	FALSE	Lasso(alpha=0.1, copy_X=True, fit_intercept=True, max_iter=1000, normalize=False, positive=False, precompute=False, random_state=0, selection='cyclic', tol=0.0001, warm_start=False)	133,4	147	9,77752524926425	70,5	85	7,44237118725537	week04	Depression	0,722338615335123	0,744023693674635	0,0268941998069279	0,658286744556409	0,691056910569106	0,038775802157251	NA	NA	NA	NA	NA	NA	NA	NA	NA	NA	NA	NA	NA	NA	NA	NA	NA	NA	NA	NA	NA	NA	NA
imputed	9	48,8	50	6,69659946871877	21,1	16	5,36345659688476	BayesianRidge	symptom-cont	Benchmark	FALSE	BayesianRidge(alpha_1=1e-06, alpha_2=1e-06, compute_score=False, copy_X=True, fit_intercept=True, lambda_1=1e-06, lambda_2=1e-06, n_iter=300, normalize=False, tol=0.01, verbose=False)	130	147	9,29755045398757	76,9	95	8,88756934650239	week04	Depression	0,736292009893126	0,778506452295325	0,0322786963216371	0,686110259622051	0,7421875	0,0454944691398985	NA	NA	NA	NA	NA	NA	NA	NA	NA	NA	NA	NA	NA	NA	NA	NA	NA	NA	NA	NA	NA	NA	NA
imputed	9	45,6	45	7,05848583070209	22,8	18	3,8528488738133	KNN	symptom-cont	Benchmark	FALSE	KNeighborsRegressor(algorithm=u'ball_tree', leaf_size=30, metric='minkowski', metric_params=None, n_jobs=-1, n_neighbors=25, p=2, weights=u'distance')	128,3	145	10,371435130524	80,1	100	8,37257427557379	week04	Depression	0,74329294611008	0,789612862280516	0,0296235040345394	0,699753471900441	0,760456273764259	0,0403950509077751	NA	NA	NA	NA	NA	NA	NA	NA	NA	NA	NA	NA	NA	NA	NA	NA	NA	NA	NA	NA	NA	NA	NA
imputed	9	36,5	46	8,24957911384305	24,6	28	7,10555338371959	RF	symptom-cont	Benchmark	FALSE	RandomForestRegressor(bootstrap=True, criterion='mse', max_depth=None, max_features=u'auto', max_leaf_nodes=None, min_impurity_decrease=0.0, min_impurity_split=None, min_samples_leaf=5, min_samples_split=10, min_weight_fraction_leaf=0.0, n_estimators=300, n_jobs=-1, oob_score=False, random_state=0, verbose=0, warm_start=False)	126,5	135	7,60482303103322	89,2	99	9,6355822057852	week04	Depression	0,774563286591014	0,75548973979268	0,030914452308579	0,743325385060453	0,727941176470588	0,0433549186396749	NA	NA	NA	NA	NA	NA	NA	NA	NA	NA	NA	NA	NA	NA	NA	NA	NA	NA	NA	NA	NA	NA	NA
imputed	9	40,4	48	7,58946638440411	24	23	7,25718035235908	Ada	symptom-cont	Benchmark	FALSE	AdaBoostRegressor(base_estimator=RandomForestRegressor(bootstrap=True, criterion='mse', max_depth=None, max_features='auto', max_leaf_nodes=None, min_impurity_decrease=0.0, min_impurity_split=None, min_samples_leaf=2, min_samples_split=5, min_weight_fraction_leaf=0.0, n_estimators='warn', n_jobs=-1, oob_score=False, random_state=0, verbose=0, warm_start=False), learning_rate=1, loss=u'exponential…	127,1	140	7,79529772790409	85,3	97	8,05605362444913	week04	Depression	0,761216569592781	0,763930611381426	0,0292472784191479	0,725019338424372	0,732075471698113	0,0395653777611344	NA	NA	NA	NA	NA	NA	NA	NA	NA	NA	NA	NA	NA	NA	NA	NA	NA	NA	NA	NA	NA	NA	NA
imputed	9	38,3	53	7,21187292671683	28,7	26	8,94489301842739	GradientBoost	symptom-cont	Benchmark	FALSE	GradientBoostingRegressor(alpha=0.9, criterion='friedman_mse', init=None, learning_rate=1, loss=u'lad', max_depth=3, max_features=None, max_leaf_nodes=None, min_impurity_decrease=0.0, min_impurity_split=None, min_samples_leaf=50, min_samples_split=100, min_weight_fraction_leaf=0.0, n_estimators=300, n_iter_no_change=None, presort='auto', random_state=0, subsample=1, tol=0.0001, validation_fractio…	122,4	137	7,24492159301182	87,4	92	10,6479001581428	week04	Depression	0,75347197235812	0,737486778083351	0,0402119835453911	0,720760318874349	0,699619771863118	0,0564872125121439	NA	NA	NA	NA	NA	NA	NA	NA	NA	NA	NA	NA	NA	NA	NA	NA	NA	NA	NA	NA	NA	NA	NA
imputed	52	49,7	29	18,5115579511228	31,9	51	26,5306950112088	LinearSVR	symptom-cont	Handpicked	FALSE	LinearSVR(C=0.2, dual=True, epsilon=0, fit_intercept=True, intercept_scaling=1.0, loss=u'epsilon_insensitive', max_iter=1500, random_state=0, tol=0.0001, verbose=0)	122,6	109	30,6492704281485	72,6	119	22,3716089919543	week03	Depression	0,690142296211057	0,742652027027027	0,0518766524925808	0,630000068270892	0,748427672955975	0,0786971073286887	NA	NA	NA	NA	NA	NA	NA	NA	NA	NA	NA	NA	NA	NA	NA	NA	NA	NA	NA	NA	NA	NA	NA
imputed	52	49,2	57	7,14609450445953	21,5	22	6,20483682299543	LinearRegression	symptom-cont	Handpicked	FALSE	LinearRegression(copy_X=True, fit_intercept=True, n_jobs=None, normalize=False)	133	138	7,1956777149743	73,1	91	8,07533969013757	week03	Depression	0,730160868938484	0,738682432432432	0,0275857026437405	0,672573832153441	0,697318007662835	0,0422246877500215	NA	NA	NA	NA	NA	NA	NA	NA	NA	NA	NA	NA	NA	NA	NA	NA	NA	NA	NA	NA	NA	NA	NA
imputed	52	54,1	65	7,15619389837301	18,5	19	4,90464632318739	ElasticNet	symptom-cont	Handpicked	FALSE	ElasticNet(alpha=0.1, copy_X=True, fit_intercept=True, l1_ratio=0.2, max_iter=1000, normalize=False, positive=False, precompute=False, random_state=0, selection='cyclic', tol=0.0001, warm_start=False)	136	141	9,69535971483266	68,2	83	7,39068482768831	week03	Depression	0,719383181121807	0,721030405405405	0,0221261316561914	0,651560380889284	0,664	0,033911472964762	NA	NA	NA	NA	NA	NA	NA	NA	NA	NA	NA	NA	NA	NA	NA	NA	NA	NA	NA	NA	NA	NA	NA
imputed	52	49,6	57	6,68663675633058	21,2	21	5,45282801244761	Ridge	symptom-cont	Handpicked	FALSE	Ridge(alpha=1.0, copy_X=True, fit_intercept=True, max_iter=None, normalize=False, random_state=0, solver=u'saga', tol=0.001)	133,3	139	7,87471339866481	72,7	91	8,24688493378628	week03	Depression	0,729201276066459	0,741807432432432	0,0265247915827227	0,670957297191989	0,7	0,0408476559078891	NA	NA	NA	NA	NA	NA	NA	NA	NA	NA	NA	NA	NA	NA	NA	NA	NA	NA	NA	NA	NA	NA	NA
imputed	52	59,7	62	6,23698645180507	15,8	21	5,51361950083609	Lasso	symptom-cont	Handpicked	FALSE	Lasso(alpha=0.1, copy_X=True, fit_intercept=True, max_iter=1000, normalize=False, positive=False, precompute=False, random_state=0, selection='cyclic', tol=0.0001, warm_start=False)	138,7	139	9,64998560735829	62,6	86	8,51404069105198	week03	Depression	0,704629217713676	0,724915540540541	0,0308985167963266	0,621818218913287	0,674509803921569	0,0476474276603741	NA	NA	NA	NA	NA	NA	NA	NA	NA	NA	NA	NA	NA	NA	NA	NA	NA	NA	NA	NA	NA	NA	NA
imputed	52	49,9	59	6,65749368923638	20,8	21	5,59364719024081	BayesianRidge	symptom-cont	Handpicked	FALSE	BayesianRidge(alpha_1=1e-06, alpha_2=1e-06, compute_score=False, copy_X=True, fit_intercept=True, lambda_1=1e-06, lambda_2=1e-06, n_iter=300, normalize=False, tol=0.0001, verbose=False)	133,7	139	7,54320886625844	72,4	89	8,18127944354264	week03	Depression	0,729333786939656	0,735050675675676	0,025316905091198	0,670323194550593	0,689922480620155	0,039877888788062	NA	NA	NA	NA	NA	NA	NA	NA	NA	NA	NA	NA	NA	NA	NA	NA	NA	NA	NA	NA	NA	NA	NA
imputed	52	66,3	83	7,83226943129796	41,7	68	8,61587681744194	KNN	symptom-cont	Handpicked	FALSE	KNeighborsRegressor(algorithm=u'ball_tree', leaf_size=30, metric='minkowski', metric_params=None, n_jobs=-1, n_neighbors=25, p=2, weights=u'distance')	112,8	92	6,21467796609142	56	65	8,61523198888006	week03	Depression	0,594462703413478	0,507094594594595	0,0322707868778493	0,506801190230241	0,462633451957295	0,0527824610230758	NA	NA	NA	NA	NA	NA	NA	NA	NA	NA	NA	NA	NA	NA	NA	NA	NA	NA	NA	NA	NA	NA	NA
imputed	52	41,4	54	5,42012709978076	24,8	26	6,49444206824403	RF	symptom-cont	Handpicked	FALSE	RandomForestRegressor(bootstrap=True, criterion='mse', max_depth=None, max_features=u'auto', max_leaf_nodes=None, min_impurity_decrease=0.0, min_impurity_split=None, min_samples_leaf=5, min_samples_split=10, min_weight_fraction_leaf=0.0, n_estimators=300, n_jobs=-1, oob_score=False, random_state=0, verbose=0, warm_start=False)	129,7	134	8,08359106118342	80,9	94	11,2491975022419	week03	Depression	0,750372012686969	0,736317567567567	0,0305493695229942	0,706970284751763	0,701492537313433	0,0472433079388535	NA	NA	2,02796121746845e-05	2,22423703576418e-05	0,00011563482050903	5,62231228002579e-05	0,00076920868287601	0,000183286176642325	0,001779338849924	0,000218835942275866	0,0008045245877601	0,000128724641030244	0,00251256283300722	0,000209978176658343	0,00728811811185425	0,000444574329778359	0,0121567226954045	0,00060917215294022	NA	NA	0,00284013653446263	0,000203688095346062	0,00708652575508806
imputed	52	45,3	60	5,37587202228625	23,1	24	6,04520011616195	Ada	symptom-cont	Handpicked	FALSE	AdaBoostRegressor(base_estimator=RandomForestRegressor(bootstrap=True, criterion='mse', max_depth=None, max_features='auto', max_leaf_nodes=None, min_impurity_decrease=0.0, min_impurity_split=None, min_samples_leaf=2, min_samples_split=5, min_weight_fraction_leaf=0.0, n_estimators='warn', n_jobs=-1, oob_score=False, random_state=0, verbose=0, warm_start=False), learning_rate=1, loss=u'exponential…	131,4	136	8,22192191643779	77	88	10,1434160364686	week03	Depression	0,740094340727864	0,722297297297297	0,0279577603263594	0,690109105431653	0,676923076923077	0,0435192560416912	NA	NA	0,00040426569238058	0,000105640904632437	0,00056332730874113	9,15780628352584e-05	0,0027623795224242	0,000455169768335173	0,00365614104482949	0,000241998922909346	0,00232763840914749	0,000240286677247397	0,00358050019428636	0,000508923852321855	0,0104648427696322	0,000163106281098944	0,0188099932459733	0,000874740734075455	NA	NA	0,00513192794953006	0,000254710853035492	0,0139537718545584
imputed	52	41,6	56	5,79655069847578	32	35	4,64279609239471	GradientBoost	symptom-cont	Handpicked	FALSE	GradientBoostingRegressor(alpha=0.9, criterion='friedman_mse', init=None, learning_rate=1, loss=u'lad', max_depth=3, max_features=None, max_leaf_nodes=None, min_impurity_decrease=0.0, min_impurity_split=None, min_samples_leaf=25, min_samples_split=100, min_weight_fraction_leaf=0.0, n_estimators=300, n_iter_no_change=None, presort='auto', random_state=0, subsample=1, tol=0.0001, validation_fractio…	122,5	125	9,68676072448026	80,7	92	11,5282262295637	week03	Depression	0,725548039501225	0,701435810810811	0,0272688512047507	0,683867165975948	0,669090909090909	0,0462602273678339	NA	NA	0,00079233362238669	0,000547389289088495	0,00072691738713837	0,000565591967940844	0,0011677575542325	0,000811033948516844	0,00298005177966085	0,00116103792298956	0,00142106943605551	0,000937205099728201	0,00238978349343591	0,00152043990892555	0,0116399449337027	0,00314436668731834	0,0190189983522524	0,00354750441161895	NA	NA	0,00662536984362742	0,00161886775185199	0,028697718593277
imputed	6	5,6	1	2,41292814278051	37,3	49	5,27151675411251	LinearSVR	symptom-cont	Benchmark	FALSE	LinearSVR(C=0.2, dual=True, epsilon=0, fit_intercept=True, intercept_scaling=1.0, loss=u'epsilon_insensitive', max_iter=1500, random_state=0, tol=0.0001, verbose=0)	8,8	7	2,78088714861523	107,3	120	5,07827617296351	week01	Panic	0,571344295284341	0,558367768595041	0,0351077163529296	0,833086745559005	0,827586206896552	0,0254505407066384	NA	NA	NA	NA	NA	NA	NA	NA	NA	NA	NA	NA	NA	NA	NA	NA	NA	NA	NA	NA	NA	NA	NA
imputed	6	10	8	3,43187671366233	31,6	42	4,42718872423573	LinearRegression	symptom-cont	Benchmark	FALSE	LinearRegression(copy_X=True, fit_intercept=True, n_jobs=None, normalize=False)	14,5	14	3,24037034920393	102,9	113	5,74359546703012	week01	Panic	0,612909822536889	0,591942148760331	0,0371945734525478	0,831388910187329	0,818840579710145	0,025773322845874	NA	NA	NA	NA	NA	NA	NA	NA	NA	NA	NA	NA	NA	NA	NA	NA	NA	NA	NA	NA	NA	NA	NA
imputed	6	6,6	2	2,87518115371304	35,6	47	4,59951688284276	ElasticNet	symptom-cont	Benchmark	FALSE	ElasticNet(alpha=0.1, copy_X=True, fit_intercept=True, l1_ratio=0.2, max_iter=1000, normalize=False, positive=False, precompute=False, random_state=0, selection='cyclic', tol=0.0001, warm_start=False)	10,5	9	2,50554939639548	106,3	119	5,29255241930688	week01	Panic	0,584900646398243	0,572092680047226	0,0273364602436493	0,833982833802656	0,829268292682927	0,0228168734124526	NA	NA	NA	NA	NA	NA	NA	NA	NA	NA	NA	NA	NA	NA	NA	NA	NA	NA	NA	NA	NA	NA	NA
imputed	6	9,9	8	3,21282153600573	31,6	42	4,42718872423573	Ridge	symptom-cont	Benchmark	FALSE	Ridge(alpha=1.0, copy_X=True, fit_intercept=True, max_iter=None, normalize=False, random_state=0, solver=u'svd', tol=0.001)	14,5	14	3,24037034920393	103	113	5,61743318211757	week01	Panic	0,613352300412995	0,591942148760331	0,0364508206135173	0,831884761229628	0,818840579710145	0,0249249435888212	NA	NA	NA	NA	NA	NA	NA	NA	NA	NA	NA	NA	NA	NA	NA	NA	NA	NA	NA	NA	NA	NA	NA
imputed	6	1,1	0	1,66332999331662	44,4	55	4,92612085384298	Lasso	symptom-cont	Benchmark	FALSE	Lasso(alpha=0.1, copy_X=True, fit_intercept=True, max_iter=1000, normalize=False, positive=False, precompute=False, random_state=0, selection='cyclic', tol=0.0001, warm_start=False)	1,7	1	1,49443411809733	111,8	121	4,75628239512986	week01	Panic	0,513900801196127	0,508928571428571	0,0109154880226187	0,830611494415626	0,814814814814815	0,0200608495612404	NA	NA	NA	NA	NA	NA	NA	NA	NA	NA	NA	NA	NA	NA	NA	NA	NA	NA	NA	NA	NA	NA	NA
imputed	6	9,7	6	3,05686840482943	31,7	42	4,5227818381562	BayesianRidge	symptom-cont	Benchmark	FALSE	BayesianRidge(alpha_1=1e-06, alpha_2=1e-06, compute_score=False, copy_X=True, fit_intercept=True, lambda_1=1e-06, lambda_2=1e-06, n_iter=300, normalize=False, tol=0.0001, verbose=False)	14,4	14	3,3065591380366	103,2	115	5,63323471314069	week01	Panic	0,613176177084698	0,600206611570248	0,0389399298861193	0,832500900527836	0,827338129496403	0,0260205951504059	NA	NA	NA	NA	NA	NA	NA	NA	NA	NA	NA	NA	NA	NA	NA	NA	NA	NA	NA	NA	NA	NA	NA
imputed	6	10,8	8	2,78088714861523	30,2	42	4,61398839279954	KNN	symptom-cont	Benchmark	FALSE	KNeighborsRegressor(algorithm=u'ball_tree', leaf_size=30, metric='minkowski', metric_params=None, n_jobs=-1, n_neighbors=25, p=2, weights=u'distance')	15,9	14	2,55821118057999	102,1	113	5,04314716554389	week01	Panic	0,625356487987487	0,591942148760331	0,032517636885192	0,832414465818662	0,818840579710145	0,0244429382284993	NA	NA	NA	NA	NA	NA	NA	NA	NA	NA	NA	NA	NA	NA	NA	NA	NA	NA	NA	NA	NA	NA	NA
imputed	6	10	14	3,12694383988229	29,4	42	3,9214509786274	RF	symptom-cont	Benchmark	FALSE	RandomForestRegressor(bootstrap=True, criterion='mse', max_depth=None, max_features=u'sqrt', max_leaf_nodes=None, min_impurity_decrease=0.0, min_impurity_split=None, min_samples_leaf=5, min_samples_split=10, min_weight_fraction_leaf=0.0, n_estimators=300, n_jobs=-1, oob_score=False, random_state=0, verbose=0, warm_start=False)	16,7	14	2,66874918683308	102,9	107	5,68526360182377	week01	Panic	0,636823561375276	0,567148760330578	0,0351695030434174	0,838824566893481	0,792592592592593	0,0266689056212885	NA	NA	NA	NA	NA	NA	NA	NA	NA	NA	NA	NA	NA	NA	NA	NA	NA	NA	NA	NA	NA	NA	NA
imputed	6	15,4	19	5,23237783209296	25,3	42	3,59165699921359	Ada	symptom-cont	Benchmark	FALSE	AdaBoostRegressor(base_estimator=RandomForestRegressor(bootstrap=True, criterion='mse', max_depth=None, max_features='auto', max_leaf_nodes=None, min_impurity_decrease=0.0, min_impurity_split=None, min_samples_leaf=2, min_samples_split=5, min_weight_fraction_leaf=0.0, n_estimators='warn', n_jobs=-1, oob_score=False, random_state=0, verbose=0, warm_start=False), learning_rate=1, loss=u'exponential…	20,8	14	3,04776785350999	97,5	102	6,73712764380258	week01	Panic	0,657343937634879	0,546487603305785	0,033586762613943	0,826523119184522	0,769811320754717	0,0307244218497012	NA	NA	NA	NA	NA	NA	NA	NA	NA	NA	NA	NA	NA	NA	NA	NA	NA	NA	NA	NA	NA	NA	NA
imputed	6	13,2	11	2,7406406388126	27,3	44	3,02030167735315	GradientBoost	symptom-cont	Benchmark	FALSE	GradientBoostingRegressor(alpha=0.9, criterion='friedman_mse', init=None, learning_rate=1, loss=u'lad', max_depth=3, max_features=None, max_leaf_nodes=None, min_impurity_decrease=0.0, min_impurity_split=None, min_samples_leaf=50, min_samples_split=100, min_weight_fraction_leaf=0.0, n_estimators=300, n_iter_no_change=None, presort='auto', random_state=0, subsample=1, tol=0.0001, validation_fractio…	18,8	12	3,99444058105206	99,7	110	5,79367471184452	week01	Panic	0,643859516506096	0,561688311688312	0,0285570674854453	0,830681091251212	0,8	0,0184436039594187	NA	NA	NA	NA	NA	NA	NA	NA	NA	NA	NA	NA	NA	NA	NA	NA	NA	NA	NA	NA	NA	NA	NA
naremove	8	5,5	3	2,91547594742265	17,5	26	4,45346307196246	LinearSVR	symptom-cont	Benchmark	FALSE	LinearSVR(C=0.2, dual=True, epsilon=0, fit_intercept=True, intercept_scaling=1.0, loss=u'squared_epsilon_insensitive', max_iter=1500, random_state=0, tol=0.0001, verbose=0)	6,7	8	2,49666444147653	55,9	58	3,57304725222976	week03	Panic	0,594404616284595	0,593056894889103	0,0389985513794037	0,828727174862631	0,8	0,0249763823692636	NA	NA	NA	NA	NA	NA	NA	NA	NA	NA	NA	NA	NA	NA	NA	NA	NA	NA	NA	NA	NA	NA	NA
naremove	8	5,5	3	2,91547594742265	17,5	26	4,45346307196246	LinearRegression	symptom-cont	Benchmark	FALSE	LinearRegression(copy_X=True, fit_intercept=True, n_jobs=None, normalize=False)	6,7	8	2,49666444147653	55,9	58	3,57304725222976	week03	Panic	0,594404616284595	0,593056894889103	0,0389985513794037	0,828727174862631	0,8	0,0249763823692636	NA	NA	NA	NA	NA	NA	NA	NA	NA	NA	NA	NA	NA	NA	NA	NA	NA	NA	NA	NA	NA	NA	NA
naremove	8	3,9	1	2,07899548393502	19	27	5,2068331172711	ElasticNet	symptom-cont	Benchmark	FALSE	ElasticNet(alpha=0.1, copy_X=True, fit_intercept=True, l1_ratio=0.2, max_iter=1000, normalize=False, positive=False, precompute=False, random_state=0, selection='cyclic', tol=0.0001, warm_start=False)	5,2	7	1,61932770686548	57,5	60	4,24918292799399	week03	Panic	0,578241767811921	0,594744455159113	0,0305653153208079	0,832973172145248	0,810810810810811	0,0362057331228881	NA	NA	NA	NA	NA	NA	NA	NA	NA	NA	NA	NA	NA	NA	NA	NA	NA	NA	NA	NA	NA	NA	NA
naremove	8	5,5	3	2,91547594742265	17,5	26	4,45346307196246	Ridge	symptom-cont	Benchmark	FALSE	Ridge(alpha=1.0, copy_X=True, fit_intercept=True, max_iter=None, normalize=False, random_state=0, solver=u'auto', tol=0.001)	6,7	8	2,49666444147653	55,9	58	3,57304725222976	week03	Panic	0,594404616284595	0,593056894889103	0,0389985513794037	0,828727174862631	0,8	0,0249763823692636	NA	NA	NA	NA	NA	NA	NA	NA	NA	NA	NA	NA	NA	NA	NA	NA	NA	NA	NA	NA	NA	NA	NA
naremove	8	2,5	1	1,71593835683117	20,4	30	4,99332888295307	Lasso	symptom-cont	Benchmark	FALSE	Lasso(alpha=0.1, copy_X=True, fit_intercept=True, max_iter=1000, normalize=False, positive=False, precompute=False, random_state=0, selection='cyclic', tol=0.0001, warm_start=False)	3,8	4	1,68654808542314	58,9	60	4,50801754901445	week03	Panic	0,558702328159368	0,550626808100289	0,0322018142014537	0,836178801186459	0,794701986754967	0,0367251030894716	NA	NA	NA	NA	NA	NA	NA	NA	NA	NA	NA	NA	NA	NA	NA	NA	NA	NA	NA	NA	NA	NA	NA
naremove	8	5,2	3	2,69979423084221	17,7	26	4,7152235719352	BayesianRidge	symptom-cont	Benchmark	FALSE	BayesianRidge(alpha_1=1e-06, alpha_2=1e-06, compute_score=False, copy_X=True, fit_intercept=True, lambda_1=1e-06, lambda_2=1e-06, n_iter=300, normalize=False, tol=0.0001, verbose=False)	6,5	8	2,46080384337223	56,2	58	3,58391468152416	week03	Panic	0,593248685065551	0,593056894889103	0,039853307136156	0,830106649458019	0,8	0,0266011251309304	NA	NA	NA	NA	NA	NA	NA	NA	NA	NA	NA	NA	NA	NA	NA	NA	NA	NA	NA	NA	NA	NA	NA
naremove	8	4,1	3	2,46981780704569	18,5	27	4,57651007258199	KNN	symptom-cont	Benchmark	FALSE	KNeighborsRegressor(algorithm=u'brute', leaf_size=30, metric='minkowski', metric_params=None, n_jobs=-1, n_neighbors=25, p=2, weights=u'distance')	5,7	7	2,21359436211787	57,3	58	4,7152235719352	week03	Panic	0,584243287884464	0,578351012536162	0,0232081173164292	0,834038911116859	0,794520547945205	0,0322572235968579	NA	NA	NA	NA	NA	NA	NA	NA	NA	NA	NA	NA	NA	NA	NA	NA	NA	NA	NA	NA	NA	NA	NA
naremove	8	4,2	2	2,39443799947573	18,9	27	5,78215646046813	RF	symptom-cont	Benchmark	FALSE	RandomForestRegressor(bootstrap=True, criterion='mse', max_depth=None, max_features=u'sqrt', max_leaf_nodes=None, min_impurity_decrease=0.0, min_impurity_split=None, min_samples_leaf=25, min_samples_split=10, min_weight_fraction_leaf=0.0, n_estimators=300, n_jobs=-1, oob_score=False, random_state=0, verbose=0, warm_start=False)	5,3	7	2,21359436211787	57,2	59	4,07703596037884	week03	Panic	0,578762915364865	0,586547733847637	0,0375098375358842	0,831196342366671	0,802721088435374	0,0359365335157396	NA	NA	NA	NA	NA	NA	NA	NA	NA	NA	NA	NA	NA	NA	NA	NA	NA	NA	NA	NA	NA	NA	NA
naremove	8	7,4	7	3,20416395751944	16,4	26	5,23237783209296	Ada	symptom-cont	Benchmark	FALSE	AdaBoostRegressor(base_estimator=RandomForestRegressor(bootstrap=True, criterion='mse', max_depth=None, max_features='auto', max_leaf_nodes=None, min_impurity_decrease=0.0, min_impurity_split=None, min_samples_leaf=2, min_samples_split=5, min_weight_fraction_leaf=0.0, n_estimators='warn', n_jobs=-1, oob_score=False, random_state=0, verbose=0, warm_start=False), learning_rate=1, loss=u'exponential…	7,8	8	2,5298221281347	54	54	4,32049379893857	week03	Panic	0,606174929142117	0,560270009643202	0,05582987632807	0,818385275536966	0,765957446808511	0,037075690745469	NA	NA	NA	NA	NA	NA	NA	NA	NA	NA	NA	NA	NA	NA	NA	NA	NA	NA	NA	NA	NA	NA	NA
naremove	8	11,6	10	3,9214509786274	15,7	21	4,42342250600897	GradientBoost	symptom-cont	Benchmark	FALSE	GradientBoostingRegressor(alpha=0.9, criterion='friedman_mse', init=None, learning_rate=1, loss=u'lad', max_depth=3, max_features=None, max_leaf_nodes=None, min_impurity_decrease=0.0, min_impurity_split=None, min_samples_leaf=50, min_samples_split=100, min_weight_fraction_leaf=0.0, n_estimators=300, n_iter_no_change=None, presort='auto', random_state=0, subsample=1, tol=0.0001, validation_fractio…	8,5	13	2,87711275027201	49,8	51	4,10419839243237	week03	Panic	0,584216185980728	0,609209257473481	0,042455992700515	0,783768174944316	0,766917293233083	0,0307308956825732	NA	NA	NA	NA	NA	NA	NA	NA	NA	NA	NA	NA	NA	NA	NA	NA	NA	NA	NA	NA	NA	NA	NA
imputed	52	11,5	9	2,99072640748773	24,6	30	6,02218122167265	LinearSVR	symptom-cont	Handpicked	FALSE	LinearSVR(C=1.5, dual=True, epsilon=0, fit_intercept=True, intercept_scaling=1.0, loss=u'epsilon_insensitive', max_iter=1500, random_state=0, tol=0.0001, verbose=0)	25,5	27	4,60072458061409	97,4	111	4,62361090250659	week03	Panic	0,703276580782825	0,699342105263158	0,0397877099153522	0,843493683037075	0,850574712643678	0,0203699783145792	NA	NA	NA	NA	NA	NA	NA	NA	NA	NA	NA	NA	NA	NA	NA	NA	NA	NA	NA	NA	NA	NA	NA
imputed	52	13,5	10	3,83695481107378	22,7	31	4,00138864784603	LinearRegression	symptom-cont	Handpicked	FALSE	LinearRegression(copy_X=True, fit_intercept=True, n_jobs=None, normalize=False)	27,4	26	3,89301368550838	95,4	110	4,90351347958221	week03	Panic	0,711967783719138	0,68640350877193	0,0403900095191651	0,840266236757713	0,842911877394636	0,0265643035854162	NA	NA	NA	NA	NA	NA	NA	NA	NA	NA	NA	NA	NA	NA	NA	NA	NA	NA	NA	NA	NA	NA	NA
imputed	52	11,1	10	4,06748625620843	24,5	32	4,81317635939788	ElasticNet	symptom-cont	Handpicked	FALSE	ElasticNet(alpha=0.1, copy_X=True, fit_intercept=True, l1_ratio=0.2, max_iter=1000, normalize=False, positive=False, precompute=False, random_state=0, selection='cyclic', tol=0.0001, warm_start=False)	25,6	25	3,83550663030467	97,8	110	4,5898438608156	week03	Panic	0,705564294860523	0,677631578947368	0,0403811328219621	0,845819869888667	0,83969465648855	0,0252373871909049	NA	NA	NA	NA	NA	NA	NA	NA	NA	NA	NA	NA	NA	NA	NA	NA	NA	NA	NA	NA	NA	NA	NA
imputed	52	13,4	11	4,06065128875762	22,7	33	4,21768762343644	Ridge	symptom-cont	Handpicked	FALSE	Ridge(alpha=1.0, copy_X=True, fit_intercept=True, max_iter=None, normalize=False, random_state=0, solver=u'saga', tol=0.001)	27,4	24	3,27278338896895	95,5	109	5,10446427703785	week03	Panic	0,713009028509295	0,66469298245614	0,0366628842904082	0,840669911506133	0,83206106870229	0,0261278150598502	NA	NA	NA	NA	NA	NA	NA	NA	NA	NA	NA	NA	NA	NA	NA	NA	NA	NA	NA	NA	NA	NA	NA
imputed	52	9,2	8	3,32665998663324	27,5	32	4,0345728123034	Lasso	symptom-cont	Handpicked	FALSE	Lasso(alpha=0.1, copy_X=True, fit_intercept=True, max_iter=1000, normalize=False, positive=False, precompute=False, random_state=0, selection='cyclic', tol=0.0001, warm_start=False)	22,6	25	3,37309617084627	99,7	112	4,16466618643613	week03	Panic	0,6836971200583	0,685964912280702	0,0304639036884896	0,844361797459041	0,848484848484849	0,0177396446529643	NA	NA	NA	NA	NA	NA	NA	NA	NA	NA	NA	NA	NA	NA	NA	NA	NA	NA	NA	NA	NA	NA	NA
imputed	52	13	10	3,85861230093008	23	33	3,97212509593766	BayesianRidge	symptom-cont	Handpicked	FALSE	BayesianRidge(alpha_1=1e-06, alpha_2=1e-06, compute_score=False, copy_X=True, fit_intercept=True, lambda_1=1e-06, lambda_2=1e-06, n_iter=300, normalize=False, tol=0.0001, verbose=False)	27,1	24	3,41402336775183	95,9	110	4,90917508345343	week03	Panic	0,711567207948117	0,668859649122807	0,0369552891871333	0,841651567911232	0,836501901140684	0,0253781240761902	NA	NA	NA	NA	NA	NA	NA	NA	NA	NA	NA	NA	NA	NA	NA	NA	NA	NA	NA	NA	NA	NA	NA
imputed	52	5,6	10	2,36643191323985	35,3	44	4,66785699104941	KNN	symptom-cont	Handpicked	FALSE	KNeighborsRegressor(algorithm=u'brute', leaf_size=30, metric='minkowski', metric_params=None, n_jobs=-1, n_neighbors=25, p=2, weights=u'distance')	14,8	13	3,93841479673118	103,3	110	4,3728963196287	week03	Panic	0,621773814225135	0,572368421052632	0,0428419212614801	0,834602192128458	0,802919708029197	0,0230131001903353	NA	NA	NA	NA	NA	NA	NA	NA	NA	NA	NA	NA	NA	NA	NA	NA	NA	NA	NA	NA	NA	NA	NA
imputed	52	12,2	10	3,35989417822777	21,6	30	4,5018514709691	RF	symptom-cont	Handpicked	FALSE	RandomForestRegressor(bootstrap=True, criterion='mse', max_depth=None, max_features=u'auto', max_leaf_nodes=None, min_impurity_decrease=0.0, min_impurity_split=None, min_samples_leaf=5, min_samples_split=10, min_weight_fraction_leaf=0.0, n_estimators=300, n_jobs=-1, oob_score=False, random_state=0, verbose=0, warm_start=False)	28,5	27	3,02765035409749	96,7	110	4,5227818381562	week03	Panic	0,729911415636589	0,695175438596491	0,0260006205272545	0,850930797828186	0,846153846153846	0,0187530732739579	NA	NA	2,83260702340529e-05	2,7338284363505e-05	0,00046628928043531	0,000132770394835752	9,1068307747019e-05	5,90983798887781e-05	0,00116530397661716	0,000140433200330229	0,00134871596106603	0,000400983214309698	0,00682002457852482	0,00233139093828922	0,0207459866613842	0,0015488091839105	0,0175417392915675	0,00168112815539818	NA	NA	0,00256923397050995	0,000322137589876878	0,00835787232827903
imputed	52	12,5	7	3,77859468291821	21,4	31	3,47051068928543	Ada	symptom-cont	Handpicked	FALSE	AdaBoostRegressor(base_estimator=RandomForestRegressor(bootstrap=True, criterion='mse', max_depth=None, max_features='auto', max_leaf_nodes=None, min_impurity_decrease=0.0, min_impurity_split=None, min_samples_leaf=2, min_samples_split=5, min_weight_fraction_leaf=0.0, n_estimators='warn', n_jobs=-1, oob_score=False, random_state=0, verbose=0, warm_start=False), learning_rate=1, loss=u'exponential…	28,7	26	3,26768691550733	96,4	113	4,6475800154489	week03	Panic	0,729659700833357	0,69890350877193	0,0230501521895502	0,850151807412718	0,856060606060606	0,0186164630952762	NA	NA	0,00061998579596928	0,000244235390769199	0,00365255961538665	0,000778435271176681	0,00152024434327196	0,000281313035783729	0,00197241348021541	0,000110578083068502	0,00364192620725177	0,00104829281680033	0,00960756252223925	0,00261056286832829	0,024748254399232	0,00135445197606382	0,0246313820342876	0,00163683259926195	NA	NA	0,00563066787748944	0,000558048996155923	0,015145455638371
imputed	52	14,3	15	3,43349514181816	24,1	32	6,93541635375988	GradientBoost	symptom-cont	Handpicked	FALSE	GradientBoostingRegressor(alpha=0.9, criterion='friedman_mse', init=None, learning_rate=1, loss=u'lad', max_depth=3, max_features=None, max_leaf_nodes=None, min_impurity_decrease=0.0, min_impurity_split=None, min_samples_leaf=50, min_samples_split=100, min_weight_fraction_leaf=0.0, n_estimators=300, n_iter_no_change=None, presort='auto', random_state=0, subsample=1, tol=0.0001, validation_fractio…	26	25	4,13655788199695	94,6	105	6,27517153373338	week03	Panic	0,696541409586525	0,656798245614035	0,049868350969273	0,830715332368203	0,817120622568093	0,0332696367257353	NA	NA	0	0	0,00115079160692068	0,000924050196332657	0,00076123995559795	0,000575502470728444	0,00218560801993716	0,00138919786516422	0,00181150956721849	0,00140597542464249	0,0029270449763053	0,00127813031755471	0,0440348741982649	0,00393325293541237	0,0465597055328656	0,00488822228066844	NA	NA	0,00686310735030292	0,00225033650503263	0,0271287690359937
imputed	7	25,2	20	4,26354052141853	6,3	2	2,5407785333546	LinearSVR	symptom-cont	Benchmark	FALSE	LinearSVR(C=0.2, dual=True, epsilon=0, fit_intercept=True, intercept_scaling=1.0, loss=u'squared_epsilon_insensitive', max_iter=1500, random_state=0, tol=0.0001, verbose=0)	112,8	137	4,34101882562659	22,4	26	4,29987079909256	week02	Social	0,708735448522462	0,775414451047857	0,0291662109103355	0,583002546801816	0,702702702702703	0,0546217904012909	NA	NA	NA	NA	NA	NA	NA	NA	NA	NA	NA	NA	NA	NA	NA	NA	NA	NA	NA	NA	NA	NA	NA
imputed	7	25,1	20	4,38304815295373	6,3	2	2,5407785333546	LinearRegression	symptom-cont	Benchmark	FALSE	LinearRegression(copy_X=True, fit_intercept=True, n_jobs=None, normalize=False)	112,8	137	4,34101882562659	22,5	26	4,52769256906871	week02	Social	0,709696986984001	0,775414451047857	0,0313971721796799	0,584443328242598	0,702702702702703	0,0578214377914338	NA	NA	NA	NA	NA	NA	NA	NA	NA	NA	NA	NA	NA	NA	NA	NA	NA	NA	NA	NA	NA	NA	NA
imputed	7	28,9	22	4,95423500093046	4,1	3	2,23358207570013	ElasticNet	symptom-cont	Benchmark	FALSE	ElasticNet(alpha=0.1, copy_X=True, fit_intercept=True, l1_ratio=0.5, max_iter=1000, normalize=False, positive=False, precompute=False, random_state=0, selection='cyclic', tol=0.0001, warm_start=False)	115	136	4,371625682868	18,7	24	4,13790070231539	week02	Social	0,679440673820505	0,750078198310916	0,0380605599145136	0,526231497371142	0,657534246575342	0,0803440733142676	NA	NA	NA	NA	NA	NA	NA	NA	NA	NA	NA	NA	NA	NA	NA	NA	NA	NA	NA	NA	NA	NA	NA
imputed	7	25,1	20	4,38304815295373	6,3	2	2,5407785333546	Ridge	symptom-cont	Benchmark	FALSE	Ridge(alpha=1.0, copy_X=True, fit_intercept=True, max_iter=None, normalize=False, random_state=0, solver=u'auto', tol=0.001)	112,8	137	4,34101882562659	22,5	26	4,52769256906871	week02	Social	0,709696986984001	0,775414451047857	0,0313971721796799	0,584443328242598	0,702702702702703	0,0578214377914338	NA	NA	NA	NA	NA	NA	NA	NA	NA	NA	NA	NA	NA	NA	NA	NA	NA	NA	NA	NA	NA	NA	NA
imputed	7	29,5	24	4,27525177946022	3	3	2	Lasso	symptom-cont	Benchmark	FALSE	Lasso(alpha=0.1, copy_X=True, fit_intercept=True, max_iter=1000, normalize=False, positive=False, precompute=False, random_state=0, selection='cyclic', tol=0.0001, warm_start=False)	116,1	136	4,5570458267025	18,1	22	3,66515120197426	week02	Social	0,677506691308108	0,728339067876134	0,0290703675624599	0,522837891443084	0,619718309859155	0,0608415799665635	NA	NA	NA	NA	NA	NA	NA	NA	NA	NA	NA	NA	NA	NA	NA	NA	NA	NA	NA	NA	NA	NA	NA
imputed	7	25,2	20	4,26354052141853	6,1	2	2,46981780704569	BayesianRidge	symptom-cont	Benchmark	FALSE	BayesianRidge(alpha_1=1e-06, alpha_2=1e-06, compute_score=False, copy_X=True, fit_intercept=True, lambda_1=1e-06, lambda_2=1e-06, n_iter=300, normalize=False, tol=0.0001, verbose=False)	113	137	4,24264068711928	22,4	26	4,29987079909256	week02	Social	0,709582906149581	0,775414451047857	0,0296872105465628	0,584526937045719	0,702702702702703	0,0556543457627691	NA	NA	NA	NA	NA	NA	NA	NA	NA	NA	NA	NA	NA	NA	NA	NA	NA	NA	NA	NA	NA	NA	NA
imputed	7	28,7	23	5,73585215987999	6	5	2,66666666666667	KNN	symptom-cont	Benchmark	FALSE	KNeighborsRegressor(algorithm=u'ball_tree', leaf_size=30, metric='minkowski', metric_params=None, n_jobs=-1, n_neighbors=25, p=2, weights=u'distance')	113,1	134	4,40832545682976	18,9	23	4,60555220479707	week02	Social	0,673975506787404	0,732014388489209	0,0434785439594961	0,516029420535371	0,621621621621622	0,0887266581805544	NA	NA	NA	NA	NA	NA	NA	NA	NA	NA	NA	NA	NA	NA	NA	NA	NA	NA	NA	NA	NA	NA	NA
imputed	7	22,9	18	3,03498123735734	6,7	9	2,5407785333546	RF	symptom-cont	Benchmark	FALSE	RandomForestRegressor(bootstrap=True, criterion='mse', max_depth=None, max_features=u'auto', max_leaf_nodes=None, min_impurity_decrease=0.0, min_impurity_split=None, min_samples_leaf=5, min_samples_split=10, min_weight_fraction_leaf=0.0, n_estimators=300, n_jobs=-1, oob_score=False, random_state=0, verbose=0, warm_start=False)	112,4	130	4,22163738639668	24,7	28	4,34741302385683	week02	Social	0,730565853508481	0,771973725367532	0,0296648754152665	0,621763545852806	0,674698795180723	0,0544866711533312	NA	NA	NA	NA	NA	NA	NA	NA	NA	NA	NA	NA	NA	NA	NA	NA	NA	NA	NA	NA	NA	NA	NA
imputed	7	23,4	21	2,87518115371304	7,9	8	2,76686746259295	Ada	symptom-cont	Benchmark	FALSE	AdaBoostRegressor(base_estimator=RandomForestRegressor(bootstrap=True, criterion='mse', max_depth=None, max_features='auto', max_leaf_nodes=None, min_impurity_decrease=0.0, min_impurity_split=None, min_samples_leaf=2, min_samples_split=5, min_weight_fraction_leaf=0.0, n_estimators='warn', n_jobs=-1, oob_score=False, random_state=0, verbose=0, warm_start=False), learning_rate=1, loss=u'linear', n_…	111,2	131	4,87168690838536	24,2	25	3,48966728754731	week02	Social	0,720781921233622	0,742962152017516	0,0175165692837948	0,605269551984875	0,632911392405063	0,0345783341658472	NA	NA	NA	NA	NA	NA	NA	NA	NA	NA	NA	NA	NA	NA	NA	NA	NA	NA	NA	NA	NA	NA	NA
imputed	7	23,6	18	3,9214509786274	8,9	11	3,21282153600573	GradientBoost	symptom-cont	Benchmark	FALSE	GradientBoostingRegressor(alpha=0.9, criterion='friedman_mse', init=None, learning_rate=1, loss=u'lad', max_depth=3, max_features=None, max_leaf_nodes=None, min_impurity_decrease=0.0, min_impurity_split=None, min_samples_leaf=50, min_samples_split=100, min_weight_fraction_leaf=0.0, n_estimators=300, n_iter_no_change=None, presort='auto', random_state=0, subsample=1, tol=0.0001, validation_fractio…	110,2	128	4,18462795372672	24	28	3,62092683040007	week02	Social	0,715100592034714	0,764779480763216	0,0271225908536391	0,593938823431485	0,658823529411765	0,0489020943986959	NA	NA	NA	NA	NA	NA	NA	NA	NA	NA	NA	NA	NA	NA	NA	NA	NA	NA	NA	NA	NA	NA	NA
imputed	41	30,8	4	17,4661577534003	22,2	48	12,7261759989227	LinearSVR	symptom-cont	Handpicked	FALSE	LinearSVR(C=1.5, dual=True, epsilon=0, fit_intercept=True, intercept_scaling=1.0, loss=u'epsilon_insensitive', max_iter=1500, random_state=0, tol=0.0001, verbose=0)	26,7	10	10,0005555401243	79,3	115	15,3409401421309	week02	Panic	0,640447758061805	0,569400173862649	0,0505105150767707	0,743763045342374	0,815602836879433	0,064448952785217	NA	NA	NA	NA	NA	NA	NA	NA	NA	NA	NA	NA	NA	NA	NA	NA	NA	NA	NA	NA	NA	NA	NA
imputed	41	15,4	14	2,87518115371304	24	32	2,98142396999972	LinearRegression	symptom-cont	Handpicked	FALSE	LinearRegression(copy_X=True, fit_intercept=True, n_jobs=None, normalize=False)	24,9	26	3,14289321768618	94,7	105	4,19126074906664	week02	Panic	0,684568319987096	0,665314401622718	0,0236033404094924	0,827524217244421	0,8203125	0,0166265239297291	NA	NA	NA	NA	NA	NA	NA	NA	NA	NA	NA	NA	NA	NA	NA	NA	NA	NA	NA	NA	NA	NA	NA
imputed	41	11,8	9	3,48966728754731	26,7	34	4,85455112926691	ElasticNet	symptom-cont	Handpicked	FALSE	ElasticNet(alpha=0.1, copy_X=True, fit_intercept=True, l1_ratio=0.2, max_iter=1000, normalize=False, positive=False, precompute=False, random_state=0, selection='cyclic', tol=0.0001, warm_start=False)	22,2	24	2,69979423084221	98,3	110	4,08384350554447	week02	Panic	0,674998884615528	0,669081425673718	0,0233184582670067	0,835983631807179	0,836501901140684	0,0171966226697637	NA	NA	NA	NA	NA	NA	NA	NA	NA	NA	NA	NA	NA	NA	NA	NA	NA	NA	NA	NA	NA	NA	NA
imputed	41	15,1	14	2,80673792466945	24,3	33	2,94580681270476	Ridge	symptom-cont	Handpicked	FALSE	Ridge(alpha=1.0, copy_X=True, fit_intercept=True, max_iter=None, normalize=False, random_state=0, solver=u'saga', tol=0.001)	24,6	25	2,98886823619465	95	105	4,32049379893857	week02	Panic	0,68290625657583	0,656693711967546	0,0232640275229439	0,827945637199409	0,817120622568093	0,0175478115342403	NA	NA	NA	NA	NA	NA	NA	NA	NA	NA	NA	NA	NA	NA	NA	NA	NA	NA	NA	NA	NA	NA	NA
imputed	41	9	9	2,35702260395516	29,4	38	5,3582750126427	Lasso	symptom-cont	Handpicked	FALSE	Lasso(alpha=0.1, copy_X=True, fit_intercept=True, max_iter=1000, normalize=False, positive=False, precompute=False, random_state=0, selection='cyclic', tol=0.0001, warm_start=False)	19,5	20	2,63523138347365	101,1	110	3,47850542618522	week02	Panic	0,660417264105852	0,634598667053028	0,0286296733545361	0,84026533580286	0,823970037453184	0,018442043043558	NA	NA	NA	NA	NA	NA	NA	NA	NA	NA	NA	NA	NA	NA	NA	NA	NA	NA	NA	NA	NA	NA	NA
imputed	41	13,9	13	3,44641520681676	24,6	33	3,02581485810939	BayesianRidge	symptom-cont	Handpicked	FALSE	BayesianRidge(alpha_1=1e-06, alpha_2=1e-06, compute_score=False, copy_X=True, fit_intercept=True, lambda_1=1e-06, lambda_2=1e-06, n_iter=300, normalize=False, tol=0.0001, verbose=False)	24,3	25	2,49666444147653	96,2	106	4,54116969758037	week02	Panic	0,685671722551332	0,660895392639815	0,0175423710549157	0,832887963013597	0,821705426356589	0,0177150302395323	NA	NA	NA	NA	NA	NA	NA	NA	NA	NA	NA	NA	NA	NA	NA	NA	NA	NA	NA	NA	NA	NA	NA
imputed	41	7	6	2,58198889747161	37,7	46	4,87738545625511	KNN	symptom-cont	Handpicked	FALSE	KNeighborsRegressor(algorithm=u'brute', leaf_size=30, metric='minkowski', metric_params=None, n_jobs=-1, n_neighbors=25, p=2, weights=u'distance')	11,2	12	2,0976176963403	103,1	113	2,68535120814971	week02	Panic	0,584103381495701	0,578238191828455	0,0240121074580074	0,82176617108647	0,81294964028777	0,0133970506168686	NA	NA	NA	NA	NA	NA	NA	NA	NA	NA	NA	NA	NA	NA	NA	NA	NA	NA	NA	NA	NA	NA	NA
imputed	41	11,4	13	3,65756445982539	22,8	33	4,10419839243237	RF	symptom-cont	Handpicked	FALSE	RandomForestRegressor(bootstrap=True, criterion='mse', max_depth=None, max_features=u'auto', max_leaf_nodes=None, min_impurity_decrease=0.0, min_impurity_split=None, min_samples_leaf=5, min_samples_split=10, min_weight_fraction_leaf=0.0, n_estimators=300, n_jobs=-1, oob_score=False, random_state=0, verbose=0, warm_start=False)	26,1	25	4,72463990397387	98,7	106	5,81282107834818	week02	Panic	0,714684412010149	0,660895392639815	0,0317248380949549	0,851890024517027	0,821705426356589	0,0197858054658444	NA	NA	5,73662269814811e-05	4,22815882489447e-05	0,00023595629358447	5,6107903096575e-05	0,00016139236522879	8,20850115509533e-05	0,0019992477734151	0,000253767127478459	0,00490551264844877	0,00160117759917698	0,00527966595208042	0,00116921638961388	0,0579123941562917	0,00450508280442129	NA	NA	NA	NA	0,00420658140913142	0,000394771025619277	0,0138256699061373
imputed	41	13,5	14	4,57651007258199	22,9	34	3,57304725222976	Ada	symptom-cont	Handpicked	FALSE	AdaBoostRegressor(base_estimator=RandomForestRegressor(bootstrap=True, criterion='mse', max_depth=None, max_features='auto', max_leaf_nodes=None, min_impurity_decrease=0.0, min_impurity_split=None, min_samples_leaf=2, min_samples_split=5, min_weight_fraction_leaf=0.0, n_estimators='warn', n_jobs=-1, oob_score=False, random_state=0, verbose=0, warm_start=False), learning_rate=1, loss=u'exponential…	26	24	3,85861230093008	96,6	105	6,02218122167265	week02	Panic	0,704498764964683	0,648073022312373	0,0291917934603952	0,840861004965947	0,813953488372093	0,0242937498140237	NA	NA	0,00365282716032286	0,00131495589920516	0,00204491239232217	0,000252864174955157	0,00145054968159005	0,000265484985201984	0,00303433283672716	0,000177657166642398	0,00902067853397699	0,0021574798101399	0,00699940054750656	0,00111294559704327	0,0434181671183752	0,00259708511507226	NA	NA	NA	NA	0,00893225712378543	0,000595939895567463	0,0237880001270443
imputed	41	13,9	20	3,34829973435938	23,2	32	3,4253953543107	GradientBoost	symptom-cont	Handpicked	FALSE	GradientBoostingRegressor(alpha=0.9, criterion='friedman_mse', init=None, learning_rate=1, loss=u'lad', max_depth=3, max_features=None, max_leaf_nodes=None, min_impurity_decrease=0.0, min_impurity_split=None, min_samples_leaf=50, min_samples_split=100, min_weight_fraction_leaf=0.0, n_estimators=300, n_iter_no_change=None, presort='auto', random_state=0, subsample=1, tol=0.0001, validation_fractio…	25,7	26	3,36815148775177	96,2	99	4,98442017133833	week02	Panic	0,69980566277733	0,640104317589105	0,0315914004026455	0,83796070121687	0,792	0,0221572262343408	NA	NA	0	0	0,00180379830033977	0,000979754300142542	0,00057094432114108	0,0005449471188413	0,00392547112244045	0,00134973320953288	0,00351525768278274	0,00126592586282292	0,00365143529813422	0,00157597850627122	0,0555534030821182	0,00386634907619173	NA	NA	NA	NA	0,00936643476119867	0,00191221832541124	0,0354066695364534
imputed	5	126,9	135	8,18467402459554	67,7	84	7,80384520605067	LinearSVR	symptom-cont	Benchmark	FALSE	LinearSVR(C=1, dual=True, epsilon=0, fit_intercept=True, intercept_scaling=1.0, loss=u'squared_epsilon_insensitive', max_iter=1500, random_state=0, tol=0.0001, verbose=0)	249,4	270	8,73307887670017	158,6	180	6,48416875508684	screen	All	0,671166407286757	0,667070217917676	0,0104418831224892	0,61964108309837	0,621761658031088	0,0133380063577433	NA	NA	NA	NA	NA	NA	NA	NA	NA	NA	NA	NA	NA	NA	NA	NA	NA	NA	NA	NA	NA	NA	NA
imputed	5	127	135	8,23272602348564	67,7	84	7,80384520605067	LinearRegression	symptom-cont	Benchmark	FALSE	LinearRegression(copy_X=True, fit_intercept=True, n_jobs=None, normalize=False)	249,4	270	8,73307887670017	158,5	180	6,67083203206317	screen	All	0,670986551171649	0,667070217917676	0,0106967761274861	0,619357603137471	0,621761658031088	0,0138964435955711	NA	NA	NA	NA	NA	NA	NA	NA	NA	NA	NA	NA	NA	NA	NA	NA	NA	NA	NA	NA	NA	NA	NA
imputed	5	132,7	144	8,13838640845551	67,2	82	8,10760959428445	ElasticNet	symptom-cont	Benchmark	FALSE	ElasticNet(alpha=0.1, copy_X=True, fit_intercept=True, l1_ratio=0.2, max_iter=1000, normalize=False, positive=False, precompute=False, random_state=0, selection='cyclic', tol=0.0001, warm_start=False)	249,9	272	9,51548445663406	152,8	171	6,28578643537236	screen	All	0,66177216824445	0,655609362389023	0,0110703334559889	0,604443007671817	0,602112676056338	0,0135942256835498	NA	NA	NA	NA	NA	NA	NA	NA	NA	NA	NA	NA	NA	NA	NA	NA	NA	NA	NA	NA	NA	NA	NA
imputed	5	127	135	8,23272602348564	67,6	84	7,94704697076565	Ridge	symptom-cont	Benchmark	FALSE	Ridge(alpha=1.0, copy_X=True, fit_intercept=True, max_iter=None, normalize=False, random_state=0, solver=u'saga', tol=0.001)	249,5	270	8,75912222898061	158,5	180	6,67083203206317	screen	All	0,671148363469384	0,667070217917676	0,0107320496607053	0,619479220650393	0,621761658031088	0,0138630915960611	NA	NA	NA	NA	NA	NA	NA	NA	NA	NA	NA	NA	NA	NA	NA	NA	NA	NA	NA	NA	NA	NA	NA
imputed	5	141,1	154	9,12201244852862	67,6	84	6,46701030014815	Lasso	symptom-cont	Benchmark	FALSE	Lasso(alpha=0.1, copy_X=True, fit_intercept=True, max_iter=1000, normalize=False, positive=False, precompute=False, random_state=0, selection='cyclic', tol=0.0001, warm_start=False)	249,5	270	8,52773253697736	144,4	161	8,88444333277743	screen	All	0,646345071580166	0,636911487758945	0,009496910124772	0,580066852583189	0,575	0,018913725847304	NA	NA	NA	NA	NA	NA	NA	NA	NA	NA	NA	NA	NA	NA	NA	NA	NA	NA	NA	NA	NA	NA	NA
imputed	5	127,1	134	8,19823829314025	67,5	84	7,73520092391486	BayesianRidge	symptom-cont	Benchmark	FALSE	BayesianRidge(alpha_1=1e-06, alpha_2=1e-06, compute_score=False, copy_X=True, fit_intercept=True, lambda_1=1e-06, lambda_2=1e-06, n_iter=300, normalize=False, tol=0.001, verbose=False)	249,6	270	8,78382351573365	158,4	181	6,68663675633058	screen	All	0,671120307006677	0,668657519504977	0,0106067634801707	0,619328771768428	0,624137931034483	0,0138201881285453	NA	NA	NA	NA	NA	NA	NA	NA	NA	NA	NA	NA	NA	NA	NA	NA	NA	NA	NA	NA	NA	NA	NA
imputed	5	112,7	140	9,96716832628227	75,5	98	6,67083203206317	KNN	symptom-cont	Benchmark	FALSE	KNeighborsRegressor(algorithm=u'ball_tree', leaf_size=30, metric='minkowski', metric_params=None, n_jobs=-1, n_neighbors=25, p=2, weights=u'distance')	241,6	256	8,70759566253637	172,8	175	10,6957935656968	screen	All	0,683608510012721	0,639359698681733	0,0144213685639285	0,646960847702512	0,595238095238095	0,0220899808511884	NA	NA	NA	NA	NA	NA	NA	NA	NA	NA	NA	NA	NA	NA	NA	NA	NA	NA	NA	NA	NA	NA	NA
imputed	5	109,9	139	9,1098237572902	69,8	90	8,28385310240484	RF	symptom-cont	Benchmark	FALSE	RandomForestRegressor(bootstrap=True, criterion='mse', max_depth=None, max_features=u'sqrt', max_leaf_nodes=None, min_impurity_decrease=0.0, min_impurity_split=None, min_samples_leaf=5, min_samples_split=10, min_weight_fraction_leaf=0.0, n_estimators=300, n_jobs=-1, oob_score=False, random_state=0, verbose=0, warm_start=False)	247,3	264	9,71882480321338	175,6	176	11,5969344608344	screen	All	0,697423717676385	0,652246435297283	0,0152656788715232	0,660976768784759	0,605851979345955	0,0227793917808728	NA	NA	NA	NA	NA	NA	NA	NA	NA	NA	NA	NA	NA	NA	NA	NA	NA	NA	NA	NA	NA	NA	NA
imputed	5	130,8	158	9,12627464461205	63,9	89	5,17365119298418	Ada	symptom-cont	Benchmark	FALSE	AdaBoostRegressor(base_estimator=RandomForestRegressor(bootstrap=True, criterion='mse', max_depth=None, max_features='auto', max_leaf_nodes=None, min_impurity_decrease=0.0, min_impurity_split=None, min_samples_leaf=2, min_samples_split=5, min_weight_fraction_leaf=0.0, n_estimators='warn', n_jobs=-1, oob_score=False, random_state=0, verbose=0, warm_start=False), learning_rate=1, loss=u'exponential…	253,2	265	9,49619806963701	154,7	157	14,1110673665114	screen	All	0,669845025168542	0,623500134517084	0,016582703453271	0,612770460897514	0,559714795008913	0,0290462474619579	NA	NA	NA	NA	NA	NA	NA	NA	NA	NA	NA	NA	NA	NA	NA	NA	NA	NA	NA	NA	NA	NA	NA
imputed	5	105	120	11,3038833052088	83,4	112	8,35596925689786	GradientBoost	symptom-cont	Benchmark	FALSE	GradientBoostingRegressor(alpha=0.9, criterion='friedman_mse', init=None, learning_rate=1, loss=u'lad', max_depth=3, max_features=None, max_leaf_nodes=None, min_impurity_decrease=0.0, min_impurity_split=None, min_samples_leaf=25, min_samples_split=50, min_weight_fraction_leaf=0.0, n_estimators=300, n_iter_no_change=None, presort='auto', random_state=0, subsample=1, tol=0.0001, validation_fraction…	233,7	242	10,5097838015611	180,5	195	11,5108644332213	screen	All	0,684640846909576	0,651331719128329	0,0153616309492138	0,656598197271301	0,627009646302251	0,0218507990978223	NA	NA	NA	NA	NA	NA	NA	NA	NA	NA	NA	NA	NA	NA	NA	NA	NA	NA	NA	NA	NA	NA	NA
imputed	8	10	8	3,33333333333333	25,3	37	3,74314187696795	LinearSVR	symptom-cont	Benchmark	FALSE	LinearSVR(C=0.2, dual=True, epsilon=0, fit_intercept=True, intercept_scaling=1.0, loss=u'epsilon_insensitive', max_iter=1500, random_state=0, tol=0.0001, verbose=0)	22,4	23	3,13404247294484	101,3	109	4,16466618643613	week03	Panic	0,690291383769293	0,657478632478632	0,0239137063227885	0,851401264639725	0,828897338403042	0,0158110440104503	NA	NA	NA	NA	NA	NA	NA	NA	NA	NA	NA	NA	NA	NA	NA	NA	NA	NA	NA	NA	NA	NA	NA
imputed	8	11,5	11	3,53553390593274	23,9	34	3,44641520681676	LinearRegression	symptom-cont	Benchmark	FALSE	LinearRegression(copy_X=True, fit_intercept=True, n_jobs=None, normalize=False)	23,8	26	3,19026296373477	99,8	106	3,99444058105206	week03	Panic	0,698193980099402	0,66965811965812	0,0277542307550658	0,849181544792756	0,824902723735409	0,0180341628912177	NA	NA	NA	NA	NA	NA	NA	NA	NA	NA	NA	NA	NA	NA	NA	NA	NA	NA	NA	NA	NA	NA	NA
imputed	8	10,2	7	2,61618891604648	25,4	35	3,97771570404701	ElasticNet	symptom-cont	Benchmark	FALSE	ElasticNet(alpha=0.1, copy_X=True, fit_intercept=True, l1_ratio=0.2, max_iter=1000, normalize=False, positive=False, precompute=False, random_state=0, selection='cyclic', tol=0.0001, warm_start=False)	22,3	25	2,86937856222098	101,1	110	3,38132124077754	week03	Panic	0,688736357534286	0,678418803418803	0,026375603364586	0,850182060208154	0,83969465648855	0,0155635727668664	NA	NA	NA	NA	NA	NA	NA	NA	NA	NA	NA	NA	NA	NA	NA	NA	NA	NA	NA	NA	NA	NA	NA
imputed	8	11,5	11	3,53553390593274	23,9	34	3,44641520681676	Ridge	symptom-cont	Benchmark	FALSE	Ridge(alpha=1.0, copy_X=True, fit_intercept=True, max_iter=None, normalize=False, random_state=0, solver=u'svd', tol=0.001)	23,8	26	3,19026296373477	99,8	106	3,99444058105206	week03	Panic	0,698193980099402	0,66965811965812	0,0277542307550658	0,849181544792756	0,824902723735409	0,0180341628912177	NA	NA	NA	NA	NA	NA	NA	NA	NA	NA	NA	NA	NA	NA	NA	NA	NA	NA	NA	NA	NA	NA	NA
imputed	8	8,8	6	2,44040069569642	29,8	36	4,49196814077947	Lasso	symptom-cont	Benchmark	FALSE	Lasso(alpha=0.1, copy_X=True, fit_intercept=True, max_iter=1000, normalize=False, positive=False, precompute=False, random_state=0, selection='cyclic', tol=0.0001, warm_start=False)	17,9	24	1,79195734076208	102,5	111	4,06201920231798	week03	Panic	0,649348511643817	0,674358974358974	0,020762715058156	0,841284387389603	0,840909090909091	0,0181027279118307	NA	NA	NA	NA	NA	NA	NA	NA	NA	NA	NA	NA	NA	NA	NA	NA	NA	NA	NA	NA	NA	NA	NA
imputed	8	11,5	10	3,53553390593274	24,1	34	3,66515120197426	BayesianRidge	symptom-cont	Benchmark	FALSE	BayesianRidge(alpha_1=1e-06, alpha_2=1e-06, compute_score=False, copy_X=True, fit_intercept=True, lambda_1=1e-06, lambda_2=1e-06, n_iter=300, normalize=False, tol=0.0001, verbose=False)	23,6	26	3,23865541373097	99,8	107	3,99444058105206	week03	Panic	0,696213587942539	0,673931623931624	0,0293175207560203	0,848466292113047	0,829457364341085	0,0186272055474804	NA	NA	NA	NA	NA	NA	NA	NA	NA	NA	NA	NA	NA	NA	NA	NA	NA	NA	NA	NA	NA	NA	NA
imputed	8	11	9	2,94392028877595	24	33	3,16227766016838	KNN	symptom-cont	Benchmark	FALSE	KNeighborsRegressor(algorithm=u'ball_tree', leaf_size=30, metric='minkowski', metric_params=None, n_jobs=-1, n_neighbors=25, p=2, weights=u'distance')	23,7	27	3,26768691550732	100,3	108	4,59589188539311	week03	Panic	0,699024989135053	0,686538461538462	0,0229017136342344	0,85114277911969	0,837209302325581	0,0167456134605272	NA	NA	NA	NA	NA	NA	NA	NA	NA	NA	NA	NA	NA	NA	NA	NA	NA	NA	NA	NA	NA	NA	NA
imputed	8	10,2	10	2,89827534923789	24,1	34	3,66515120197426	RF	symptom-cont	Benchmark	FALSE	RandomForestRegressor(bootstrap=True, criterion='mse', max_depth=None, max_features=u'sqrt', max_leaf_nodes=None, min_impurity_decrease=0.0, min_impurity_split=None, min_samples_leaf=5, min_samples_split=10, min_weight_fraction_leaf=0.0, n_estimators=300, n_jobs=-1, oob_score=False, random_state=0, verbose=0, warm_start=False)	23,6	26	2,36643191323985	101,1	107	3,28125992061992	week03	Panic	0,702586055669256	0,673931623931624	0,0189686408627861	0,854822988670811	0,829457364341085	0,0122504513414883	NA	NA	NA	NA	NA	NA	NA	NA	NA	NA	NA	NA	NA	NA	NA	NA	NA	NA	NA	NA	NA	NA	NA
imputed	8	12,7	16	3,68329562574967	20,8	33	3,19026296373477	Ada	symptom-cont	Benchmark	FALSE	AdaBoostRegressor(base_estimator=RandomForestRegressor(bootstrap=True, criterion='mse', max_depth=None, max_features='auto', max_leaf_nodes=None, min_impurity_decrease=0.0, min_impurity_split=None, min_samples_leaf=2, min_samples_split=5, min_weight_fraction_leaf=0.0, n_estimators='warn', n_jobs=-1, oob_score=False, random_state=0, verbose=0, warm_start=False), learning_rate=1, loss=u'exponential…	26,9	27	2,88482620312251	98,6	101	2,98886823619465	week03	Panic	0,725869049656716	0,656623931623932	0,0229622300808966	0,854716578897194	0,804780876494024	0,0133714610815284	NA	NA	NA	NA	NA	NA	NA	NA	NA	NA	NA	NA	NA	NA	NA	NA	NA	NA	NA	NA	NA	NA	NA
imputed	8	12,4	14	3,02581485810939	24,7	39	3,97352348538283	GradientBoost	symptom-cont	Benchmark	FALSE	GradientBoostingRegressor(alpha=0.9, criterion='friedman_mse', init=None, learning_rate=1, loss=u'lad', max_depth=3, max_features=None, max_leaf_nodes=None, min_impurity_decrease=0.0, min_impurity_split=None, min_samples_leaf=50, min_samples_split=100, min_weight_fraction_leaf=0.0, n_estimators=300, n_iter_no_change=None, presort='auto', random_state=0, subsample=1, tol=0.0001, validation_fractio…	23	21	3,65148371670111	98,9	103	4,86369772452561	week03	Panic	0,685735502721797	0,61517094017094	0,0380749415252883	0,84177575044983	0,795366795366795	0,0229444323726594	NA	NA	NA	NA	NA	NA	NA	NA	NA	NA	NA	NA	NA	NA	NA	NA	NA	NA	NA	NA	NA	NA	NA
naremove	7	74,1	76	10,6400710106235	34,3	53	5,79367471184452	LinearSVR	symptom-cont	Benchmark	FALSE	LinearSVR(C=0.2, dual=True, epsilon=0, fit_intercept=True, intercept_scaling=1.0, loss=u'squared_epsilon_insensitive', max_iter=1500, random_state=0, tol=0.0001, verbose=0)	145	156	4,71404520791032	105	116	6,44635986860457	week02	All	0,698509389596833	0,675289074960128	0,0180534568840288	0,659158740596794	0,642659279778393	0,026967226071452	NA	NA	NA	NA	NA	NA	NA	NA	NA	NA	NA	NA	NA	NA	NA	NA	NA	NA	NA	NA	NA	NA	NA
naremove	7	74,1	76	10,6400710106235	34,3	53	5,79367471184452	LinearRegression	symptom-cont	Benchmark	FALSE	LinearRegression(copy_X=True, fit_intercept=True, n_jobs=None, normalize=False)	145	156	4,71404520791032	105	116	6,44635986860457	week02	All	0,698509389596833	0,675289074960128	0,0180534568840288	0,659158740596794	0,642659279778393	0,026967226071452	NA	NA	NA	NA	NA	NA	NA	NA	NA	NA	NA	NA	NA	NA	NA	NA	NA	NA	NA	NA	NA	NA	NA
naremove	7	80,5	82	10,8038059137612	31,2	47	5,34997403939703	ElasticNet	symptom-cont	Benchmark	FALSE	ElasticNet(alpha=0.1, copy_X=True, fit_intercept=True, l1_ratio=0.2, max_iter=1000, normalize=False, positive=False, precompute=False, random_state=0, selection='cyclic', tol=0.0001, warm_start=False)	148,1	162	5,21642704454985	98,6	110	6,78560567999972	week02	All	0,689190452911122	0,674018141945774	0,0197280504838463	0,637952519287296	0,630372492836676	0,0301475934936989	NA	NA	NA	NA	NA	NA	NA	NA	NA	NA	NA	NA	NA	NA	NA	NA	NA	NA	NA	NA	NA	NA	NA
naremove	7	74,1	76	10,6400710106235	34,3	53	5,79367471184452	Ridge	symptom-cont	Benchmark	FALSE	Ridge(alpha=1.0, copy_X=True, fit_intercept=True, max_iter=None, normalize=False, random_state=0, solver=u'auto', tol=0.001)	145	156	4,71404520791032	105	116	6,44635986860457	week02	All	0,698509389596833	0,675289074960128	0,0180534568840288	0,659158740596794	0,642659279778393	0,026967226071452	NA	NA	NA	NA	NA	NA	NA	NA	NA	NA	NA	NA	NA	NA	NA	NA	NA	NA	NA	NA	NA	NA	NA
naremove	7	83,8	85	11,1335329323425	30,6	46	6,75277720645365	Lasso	symptom-cont	Benchmark	FALSE	Lasso(alpha=0.1, copy_X=True, fit_intercept=True, max_iter=1000, normalize=False, positive=False, precompute=False, random_state=0, selection='cyclic', tol=0.0001, warm_start=False)	148,7	163	5,8509258526607	95,3	107	7,64562329411772	week02	All	0,681660656231407	0,668597986443381	0,0210902403348621	0,624230962402976	0,620289855072464	0,0336773880514843	NA	NA	NA	NA	NA	NA	NA	NA	NA	NA	NA	NA	NA	NA	NA	NA	NA	NA	NA	NA	NA	NA	NA
naremove	7	74,1	76	10,6400710106235	34,1	53	5,82046199006383	BayesianRidge	symptom-cont	Benchmark	FALSE	BayesianRidge(alpha_1=1e-06, alpha_2=1e-06, compute_score=False, copy_X=True, fit_intercept=True, lambda_1=1e-06, lambda_2=1e-06, n_iter=300, normalize=False, tol=0.0001, verbose=False)	145,2	156	4,68567557088149	105	116	6,44635986860457	week02	All	0,69907163098159	0,675289074960128	0,0180648099873489	0,659573546026214	0,642659279778393	0,0270067196551478	NA	NA	NA	NA	NA	NA	NA	NA	NA	NA	NA	NA	NA	NA	NA	NA	NA	NA	NA	NA	NA	NA	NA
naremove	7	69,3	72	8,70568141439192	39,2	64	7,45057790450587	KNN	symptom-cont	Benchmark	FALSE	KNeighborsRegressor(algorithm=u'ball_tree', leaf_size=30, metric='minkowski', metric_params=None, n_jobs=-1, n_neighbors=25, p=2, weights=u'distance')	140,1	145	5,46605687655899	109,8	120	7,45057790450587	week02	All	0,697956398745987	0,65938995215311	0,0189505773565748	0,668737368919355	0,638297872340426	0,0271211778005205	NA	NA	NA	NA	NA	NA	NA	NA	NA	NA	NA	NA	NA	NA	NA	NA	NA	NA	NA	NA	NA	NA	NA
naremove	7	68,2	71	9,85224170768596	38,8	57	6,49444206824403	RF	symptom-cont	Benchmark	FALSE	RandomForestRegressor(bootstrap=True, criterion='mse', max_depth=None, max_features=u'sqrt', max_leaf_nodes=None, min_impurity_decrease=0.0, min_impurity_split=None, min_samples_leaf=10, min_samples_split=20, min_weight_fraction_leaf=0.0, n_estimators=300, n_jobs=-1, oob_score=False, random_state=0, verbose=0, warm_start=False)	140,5	152	6,04152298679729	110,9	121	7,86624292644067	week02	All	0,702125164354934	0,67874053030303	0,0253064408852908	0,674061820191247	0,654054054054054	0,0322637914135138	NA	NA	NA	NA	NA	NA	NA	NA	NA	NA	NA	NA	NA	NA	NA	NA	NA	NA	NA	NA	NA	NA	NA
naremove	7	71,7	67	8,43339920922888	40,8	60	7,22341870431015	Ada	symptom-cont	Benchmark	FALSE	AdaBoostRegressor(base_estimator=RandomForestRegressor(bootstrap=True, criterion='mse', max_depth=None, max_features='auto', max_leaf_nodes=None, min_impurity_decrease=0.0, min_impurity_split=None, min_samples_leaf=2, min_samples_split=5, min_weight_fraction_leaf=0.0, n_estimators='warn', n_jobs=-1, oob_score=False, random_state=0, verbose=0, warm_start=False), learning_rate=1, loss=u'linear', n_…	138,5	149	5,52268050859363	107,4	125	8,50098033562404	week02	All	0,686602661933889	0,681980163476874	0,02462306849642	0,655542420607122	0,663129973474801	0,032981638060883	NA	NA	NA	NA	NA	NA	NA	NA	NA	NA	NA	NA	NA	NA	NA	NA	NA	NA	NA	NA	NA	NA	NA
naremove	7	61,1	63	8,65961251378426	51	76	10,7289846262874	GradientBoost	symptom-cont	Benchmark	FALSE	GradientBoostingRegressor(alpha=0.9, criterion='friedman_mse', init=None, learning_rate=1, loss=u'lad', max_depth=3, max_features=None, max_leaf_nodes=None, min_impurity_decrease=0.0, min_impurity_split=None, min_samples_leaf=10, min_samples_split=100, min_weight_fraction_leaf=0.0, n_estimators=300, n_iter_no_change=None, presort='auto', random_state=0, subsample=1, tol=0.0001, validation_fractio…	128,3	133	6,99285349481884	118	129	6,59966329107444	week02	All	0,688304639907326	0,654119318181818	0,0284017706740071	0,677817138824932	0,649874055415617	0,0303395292663884	NA	NA	NA	NA	NA	NA	NA	NA	NA	NA	NA	NA	NA	NA	NA	NA	NA	NA	NA	NA	NA	NA	NA
naremove	22	6,8	5	2,85968141193696	23,6	32	4,7187568984497	LinearSVR	symptom-cont	Handpicked	FALSE	LinearSVR(C=0.2, dual=True, epsilon=0, fit_intercept=True, intercept_scaling=1.0, loss=u'squared_epsilon_insensitive', max_iter=1500, random_state=0, tol=0.0001, verbose=0)	5,7	6	2,31180545125329	63,4	63	4,32563418600222	screen	Panic	0,55157821576123	0,5421826625387	0,0492747576730374	0,80602760075533	0,773006134969325	0,0358108877527562	NA	NA	NA	NA	NA	NA	NA	NA	NA	NA	NA	NA	NA	NA	NA	NA	NA	NA	NA	NA	NA	NA	NA
naremove	22	7	7	3,05505046330389	23,5	31	4,64877522699378	LinearRegression	symptom-cont	Handpicked	FALSE	LinearRegression(copy_X=True, fit_intercept=True, n_jobs=None, normalize=False)	5,8	7	2,29975844142138	63,2	61	4,36653943835008	screen	Panic	0,551745096455163	0,540634674922601	0,0437508894794528	0,804957449077265	0,7625	0,0334514168973543	NA	NA	NA	NA	NA	NA	NA	NA	NA	NA	NA	NA	NA	NA	NA	NA	NA	NA	NA	NA	NA	NA	NA
naremove	22	4,7	3	2,62678510731274	25,5	34	4,60072458061409	ElasticNet	symptom-cont	Handpicked	FALSE	ElasticNet(alpha=0.1, copy_X=True, fit_intercept=True, l1_ratio=0.2, max_iter=1000, normalize=False, positive=False, precompute=False, random_state=0, selection='cyclic', tol=0.0001, warm_start=False)	3,8	4	1,81352940116473	65,5	65	4,08928138212843	screen	Panic	0,533919474429216	0,530572755417957	0,0375246383180744	0,812125208116046	0,778443113772455	0,0330288004771733	NA	NA	NA	NA	NA	NA	NA	NA	NA	NA	NA	NA	NA	NA	NA	NA	NA	NA	NA	NA	NA	NA	NA
naremove	22	6,6	6	2,75680975041804	23,6	32	4,7187568984497	Ridge	symptom-cont	Handpicked	FALSE	Ridge(alpha=1.0, copy_X=True, fit_intercept=True, max_iter=None, normalize=False, random_state=0, solver=u'saga', tol=0.001)	5,7	6	2,31180545125329	63,6	62	4,29987079909256	screen	Panic	0,552986666465455	0,534829721362229	0,0452504046139767	0,807530188232341	0,765432098765432	0,0339915193016606	NA	NA	NA	NA	NA	NA	NA	NA	NA	NA	NA	NA	NA	NA	NA	NA	NA	NA	NA	NA	NA	NA	NA
naremove	22	1,7	0	1,94650684275419	28,3	37	4,3982319680122	Lasso	symptom-cont	Handpicked	FALSE	Lasso(alpha=0.1, copy_X=True, fit_intercept=True, max_iter=1000, normalize=False, positive=False, precompute=False, random_state=0, selection='cyclic', tol=0.0001, warm_start=False)	1	1	1,49071198499986	68,5	68	3,43996124009172	screen	Panic	0,506891456640197	0,513157894736842	0,0359350059722003	0,820017789619246	0,786127167630058	0,0298671142154303	NA	NA	NA	NA	NA	NA	NA	NA	NA	NA	NA	NA	NA	NA	NA	NA	NA	NA	NA	NA	NA	NA	NA
naremove	22	6	6	2,78886675511359	24,6	32	4,88080139139283	BayesianRidge	symptom-cont	Handpicked	FALSE	BayesianRidge(alpha_1=1e-06, alpha_2=1e-06, compute_score=False, copy_X=True, fit_intercept=True, lambda_1=1e-06, lambda_2=1e-06, n_iter=300, normalize=False, tol=0.0001, verbose=False)	4,7	6	2,26323269290239	64,2	62	4,44222166638871	screen	Panic	0,540409040459961	0,534829721362229	0,0488184315186687	0,806965837965766	0,765432098765432	0,0378165636455623	NA	NA	NA	NA	NA	NA	NA	NA	NA	NA	NA	NA	NA	NA	NA	NA	NA	NA	NA	NA	NA	NA	NA
naremove	22	3,9	8	2,28278582243519	25,6	35	4,6475800154489	KNN	symptom-cont	Handpicked	FALSE	KNeighborsRegressor(algorithm=u'ball_tree', leaf_size=30, metric='minkowski', metric_params=None, n_jobs=-1, n_neighbors=25, p=2, weights=u'distance')	3,7	3	1,76698110409314	66,3	60	3,12872000806862	screen	Panic	0,538301325740532	0,480650154798762	0,0283793075635347	0,817738329269173	0,736196319018405	0,0239671095076376	NA	NA	NA	NA	NA	NA	NA	NA	NA	NA	NA	NA	NA	NA	NA	NA	NA	NA	NA	NA	NA	NA	NA
naremove	22	6,5	4	2,71825107171668	24,8	32	4,68567557088149	RF	symptom-cont	Handpicked	FALSE	RandomForestRegressor(bootstrap=True, criterion='mse', max_depth=None, max_features=u'auto', max_leaf_nodes=None, min_impurity_decrease=0.0, min_impurity_split=None, min_samples_leaf=25, min_samples_split=100, min_weight_fraction_leaf=0.0, n_estimators=300, n_jobs=-1, oob_score=False, random_state=0, verbose=0, warm_start=False)	4,5	6	2,54950975679639	63,7	64	3,77270901784558	screen	Panic	0,53289525108894	0,54953560371517	0,0487471119451141	0,802388119222889	0,780487804878049	0,0306496001323833	NA	NA	0	0	2,05735193950499e-05	6,50591807740073e-05	0	0	0,00288099199639689	0,00092411526371804	0,039365783867227	0,013151310576391	0,00763699627211003	0,00197583387358103	NA	NA	NA	NA	NA	NA	0,00521402141977263	0,00146646352319288	0,0197976728818182
naremove	22	10,9	10	3,66515120197426	21,1	28	3,72528895225294	Ada	symptom-cont	Handpicked	FALSE	AdaBoostRegressor(base_estimator=RandomForestRegressor(bootstrap=True, criterion='mse', max_depth=None, max_features='auto', max_leaf_nodes=None, min_impurity_decrease=0.0, min_impurity_split=None, min_samples_leaf=2, min_samples_split=5, min_weight_fraction_leaf=0.0, n_estimators='warn', n_jobs=-1, oob_score=False, random_state=0, verbose=0, warm_start=False), learning_rate=1, loss=u'linear', n_…	8,2	10	2,57336787541584	59,3	58	3,49761823721991	screen	Panic	0,563282184307759	0,558049535603715	0,0410796795969466	0,787051779560742	0,753246753246753	0,0244713075308128	NA	NA	0,00654211798565581	0,00226554169054815	0,00989888209934735	0,00161690519431041	0,0039568185671474	0,000582699943558125	0,0119886229178044	0,000943756352029576	0,0268808000717039	0,00333720982143015	0,0160420626972944	0,00159279255633643	NA	NA	NA	NA	NA	NA	0,0200548161013352	0,00111980497472427	0,0765503461204743
naremove	22	16,5	17	4,14326763155202	19,1	28	2,84604989415154	GradientBoost	symptom-cont	Handpicked	FALSE	GradientBoostingRegressor(alpha=0.9, criterion='friedman_mse', init=None, learning_rate=1, loss=u'huber', max_depth=3, max_features=None, max_leaf_nodes=None, min_impurity_decrease=0.0, min_impurity_split=None, min_samples_leaf=25, min_samples_split=50, min_weight_fraction_leaf=0.0, n_estimators=300, n_iter_no_change=None, presort='auto', random_state=0, subsample=1, tol=0.0001, validation_fracti…	10,2	10	2,25092573548455	53,7	51	4,02906109823782	screen	Panic	0,556929731220837	0,506578947368421	0,0440342191914704	0,750245023933099	0,693877551020408	0,0340139642410111	NA	NA	0	0	0,00551488855707151	0,00199048123128714	0,00286300499306053	0,00199794842288928	0,00891262700007229	0,00460498924658759	0,0172202795399353	0,00589063301578395	0,00845560512622332	0,00272283831338787	NA	NA	NA	NA	NA	NA	0,0172178664906919	0,00805472225884422	0,128069781206565
naremove	8	15,9	15	3,72528895225294	5,6	5	2,7968235951204	LinearSVR	symptom-cont	Benchmark	FALSE	LinearSVR(C=0.2, dual=True, epsilon=0, fit_intercept=True, intercept_scaling=1.0, loss=u'squared_epsilon_insensitive', max_iter=1500, random_state=0, tol=0.0001, verbose=0)	59,9	81	3,6040101122068	13,4	17	2,50333111406914	week03	Social	0,687541075560761	0,736555232558139	0,0310177193830019	0,552120302672423	0,62962962962963	0,0570841872380842	NA	NA	NA	NA	NA	NA	NA	NA	NA	NA	NA	NA	NA	NA	NA	NA	NA	NA	NA	NA	NA	NA	NA
naremove	8	16	15	3,91578004149024	5,7	5	2,79085809185793	LinearRegression	symptom-cont	Benchmark	FALSE	LinearRegression(copy_X=True, fit_intercept=True, n_jobs=None, normalize=False)	59,8	81	3,55277669185979	13,3	17	2,58413965910857	week03	Social	0,68532421866875	0,736555232558139	0,031757930113893	0,547641425089938	0,62962962962963	0,0595655218113769	NA	NA	NA	NA	NA	NA	NA	NA	NA	NA	NA	NA	NA	NA	NA	NA	NA	NA	NA	NA	NA	NA	NA
naremove	8	17,3	15	4,13790070231539	3,4	3	1,95505043981536	ElasticNet	symptom-cont	Benchmark	FALSE	ElasticNet(alpha=0.1, copy_X=True, fit_intercept=True, l1_ratio=0.5, max_iter=1000, normalize=False, positive=False, precompute=False, random_state=0, selection='cyclic', tol=0.0001, warm_start=False)	62,1	83	3,63470921960906	12	17	2,90593262902712	week03	Social	0,679949038303999	0,748183139534884	0,0412807172680719	0,530983645281558	0,653846153846154	0,0847486934406976	NA	NA	NA	NA	NA	NA	NA	NA	NA	NA	NA	NA	NA	NA	NA	NA	NA	NA	NA	NA	NA	NA	NA
naremove	8	16	15	3,91578004149024	5,7	5	2,79085809185793	Ridge	symptom-cont	Benchmark	FALSE	Ridge(alpha=1.0, copy_X=True, fit_intercept=True, max_iter=None, normalize=False, random_state=0, solver=u'saga', tol=0.001)	59,8	81	3,55277669185979	13,3	17	2,58413965910857	week03	Social	0,68532421866875	0,736555232558139	0,031757930113893	0,547641425089938	0,62962962962963	0,0595655218113769	NA	NA	NA	NA	NA	NA	NA	NA	NA	NA	NA	NA	NA	NA	NA	NA	NA	NA	NA	NA	NA	NA	NA
naremove	8	17,6	15	4,32563418600222	3,2	3	1,54919333848297	Lasso	symptom-cont	Benchmark	FALSE	Lasso(alpha=0.1, copy_X=True, fit_intercept=True, max_iter=1000, normalize=False, positive=False, precompute=False, random_state=0, selection='cyclic', tol=0.0001, warm_start=False)	62,3	83	3,33499958354154	11,7	17	3,23350515007407	week03	Social	0,676142499283717	0,748183139534884	0,0501043426589996	0,521460081696025	0,653846153846154	0,103751324620429	NA	NA	NA	NA	NA	NA	NA	NA	NA	NA	NA	NA	NA	NA	NA	NA	NA	NA	NA	NA	NA	NA	NA
naremove	8	16,1	15	3,66515120197426	5,4	5	2,71620650499512	BayesianRidge	symptom-cont	Benchmark	FALSE	BayesianRidge(alpha_1=1e-06, alpha_2=1e-06, compute_score=False, copy_X=True, fit_intercept=True, lambda_1=1e-06, lambda_2=1e-06, n_iter=300, normalize=False, tol=0.01, verbose=False)	60,1	81	3,75499667110372	13,2	17	2,61618891604648	week03	Social	0,68528430455399	0,736555232558139	0,0324939021977609	0,548093089495185	0,62962962962963	0,0594459212426719	NA	NA	NA	NA	NA	NA	NA	NA	NA	NA	NA	NA	NA	NA	NA	NA	NA	NA	NA	NA	NA	NA	NA
naremove	8	17,7	17	3,62246079650591	4,5	1	2,41522945769824	KNN	symptom-cont	Benchmark	FALSE	KNeighborsRegressor(algorithm=u'ball_tree', leaf_size=30, metric='minkowski', metric_params=None, n_jobs=-1, n_neighbors=15, p=2, weights=u'uniform')	61	85	3,74165738677394	11,6	15	2,67498701969852	week03	Social	0,664189414525736	0,728561046511628	0,0321423682856671	0,506219732666381	0,625	0,066038140261411	NA	NA	NA	NA	NA	NA	NA	NA	NA	NA	NA	NA	NA	NA	NA	NA	NA	NA	NA	NA	NA	NA	NA
naremove	8	15,9	15	3,63470921960906	5,4	6	3,3065591380366	RF	symptom-cont	Benchmark	FALSE	RandomForestRegressor(bootstrap=True, criterion='mse', max_depth=None, max_features=u'auto', max_leaf_nodes=None, min_impurity_decrease=0.0, min_impurity_split=None, min_samples_leaf=10, min_samples_split=20, min_weight_fraction_leaf=0.0, n_estimators=300, n_jobs=-1, oob_score=False, random_state=0, verbose=0, warm_start=False)	60,1	80	3,17804971641414	13,4	17	2,11869981094276	week03	Social	0,689844663543236	0,730741279069767	0,0210499188872759	0,55513125316996	0,618181818181818	0,0393945362802854	NA	NA	NA	NA	NA	NA	NA	NA	NA	NA	NA	NA	NA	NA	NA	NA	NA	NA	NA	NA	NA	NA	NA
naremove	8	16,3	17	3,65300485141266	7,5	8	3,13581462037113	Ada	symptom-cont	Benchmark	FALSE	AdaBoostRegressor(base_estimator=RandomForestRegressor(bootstrap=True, criterion='mse', max_depth=None, max_features='auto', max_leaf_nodes=None, min_impurity_decrease=0.0, min_impurity_split=None, min_samples_leaf=2, min_samples_split=5, min_weight_fraction_leaf=0.0, n_estimators='warn', n_jobs=-1, oob_score=False, random_state=0, verbose=0, warm_start=False), learning_rate=1, loss=u'exponential…	58	78	3,2659863237109	13	15	2,16024689946929	week03	Social	0,666756391210688	0,687863372093023	0,0251676946929555	0,520005731899684	0,545454545454545	0,0449576102188724	NA	NA	NA	NA	NA	NA	NA	NA	NA	NA	NA	NA	NA	NA	NA	NA	NA	NA	NA	NA	NA	NA	NA
naremove	8	15,2	16	3,04776785350999	7,7	8	3,05686840482943	GradientBoost	symptom-cont	Benchmark	FALSE	GradientBoostingRegressor(alpha=0.9, criterion='friedman_mse', init=None, learning_rate=1, loss=u'lad', max_depth=3, max_features=None, max_leaf_nodes=None, min_impurity_decrease=0.0, min_impurity_split=None, min_samples_leaf=50, min_samples_split=100, min_weight_fraction_leaf=0.0, n_estimators=300, n_iter_no_change=None, presort='auto', random_state=0, subsample=1, tol=0.0001, validation_fractio…	57,8	78	3,39280283999986	14,1	16	1,79195734076208	week03	Social	0,68371078335239	0,703488372093023	0,025198257744758	0,551339301806087	0,571428571428572	0,0395589862580424	NA	NA	NA	NA	NA	NA	NA	NA	NA	NA	NA	NA	NA	NA	NA	NA	NA	NA	NA	NA	NA	NA	NA
naremove	5	6,9	6	2,92308816911917	25,1	35	5,32186266472766	LinearSVR	symptom-cont	Benchmark	FALSE	LinearSVR(C=0.2, dual=True, epsilon=0, fit_intercept=True, intercept_scaling=1.0, loss=u'squared_epsilon_insensitive', max_iter=1500, random_state=0, tol=0.0001, verbose=0)	5,2	4	2,57336787541584	65,5	66	3,71931893407023	screen	Panic	0,541155073679658	0,509615384615385	0,0377429966616126	0,803317240145717	0,763005780346821	0,0288676493325213	NA	NA	NA	NA	NA	NA	NA	NA	NA	NA	NA	NA	NA	NA	NA	NA	NA	NA	NA	NA	NA	NA	NA
naremove	5	6,9	6	2,92308816911917	25,1	35	5,32186266472766	LinearRegression	symptom-cont	Benchmark	FALSE	LinearRegression(copy_X=True, fit_intercept=True, n_jobs=None, normalize=False)	5,2	4	2,57336787541584	65,5	66	3,71931893407023	screen	Panic	0,541155073679658	0,509615384615385	0,0377429966616126	0,803317240145717	0,763005780346821	0,0288676493325213	NA	NA	NA	NA	NA	NA	NA	NA	NA	NA	NA	NA	NA	NA	NA	NA	NA	NA	NA	NA	NA	NA	NA
naremove	5	5,4	3	2,41292814278051	27,1	36	5,52670285472672	ElasticNet	symptom-cont	Benchmark	FALSE	ElasticNet(alpha=0.1, copy_X=True, fit_intercept=True, l1_ratio=0.2, max_iter=1000, normalize=False, positive=False, precompute=False, random_state=0, selection='cyclic', tol=0.0001, warm_start=False)	3,2	3	1,81352940116473	67	69	4,21637021355784	screen	Panic	0,519194989379253	0,517628205128205	0,0377709104659382	0,804292470574894	0,779661016949152	0,0363783471286501	NA	NA	NA	NA	NA	NA	NA	NA	NA	NA	NA	NA	NA	NA	NA	NA	NA	NA	NA	NA	NA	NA	NA
naremove	5	6,9	6	2,92308816911917	25,1	35	5,32186266472766	Ridge	symptom-cont	Benchmark	FALSE	Ridge(alpha=1.0, copy_X=True, fit_intercept=True, max_iter=None, normalize=False, random_state=0, solver=u'auto', tol=0.001)	5,2	4	2,57336787541584	65,5	66	3,71931893407023	screen	Panic	0,541155073679658	0,509615384615385	0,0377429966616126	0,803317240145717	0,763005780346821	0,0288676493325213	NA	NA	NA	NA	NA	NA	NA	NA	NA	NA	NA	NA	NA	NA	NA	NA	NA	NA	NA	NA	NA	NA	NA
naremove	5	1,7	0	1,76698110409314	29,2	38	4,96207841758091	Lasso	symptom-cont	Benchmark	FALSE	Lasso(alpha=0.1, copy_X=True, fit_intercept=True, max_iter=1000, normalize=False, positive=False, precompute=False, random_state=0, selection='cyclic', tol=0.0001, warm_start=False)	1,1	1	1,44913767461894	70,7	72	3,46570499481867	screen	Panic	0,508576779145792	0,512820512820513	0,0308238145892755	0,820337462735934	0,791208791208791	0,0294562160808063	NA	NA	NA	NA	NA	NA	NA	NA	NA	NA	NA	NA	NA	NA	NA	NA	NA	NA	NA	NA	NA	NA	NA
naremove	5	6,4	6	2,41292814278051	25,5	35	5,19080383413248	BayesianRidge	symptom-cont	Benchmark	FALSE	BayesianRidge(alpha_1=1e-06, alpha_2=1e-06, compute_score=False, copy_X=True, fit_intercept=True, lambda_1=1e-06, lambda_2=1e-06, n_iter=300, normalize=False, tol=0.0001, verbose=False)	4,8	4	2,20100986922922	66	66	3,82970843102535	screen	Panic	0,537923989402035	0,509615384615385	0,0331732187223435	0,804936255045462	0,763005780346821	0,0295609741181032	NA	NA	NA	NA	NA	NA	NA	NA	NA	NA	NA	NA	NA	NA	NA	NA	NA	NA	NA	NA	NA	NA	NA
naremove	5	7,7	5	3,02030167735315	24,9	36	4,88648931010575	KNN	symptom-cont	Benchmark	FALSE	KNeighborsRegressor(algorithm=u'brute', leaf_size=30, metric='minkowski', metric_params=None, n_jobs=-1, n_neighbors=25, p=2, weights=u'distance')	5,4	3	3,06231575409489	64,7	67	3,77270901784558	screen	Panic	0,537074106368497	0,503739316239316	0,0528694441677861	0,798443299539991	0,765714285714286	0,0325931180956151	NA	NA	NA	NA	NA	NA	NA	NA	NA	NA	NA	NA	NA	NA	NA	NA	NA	NA	NA	NA	NA	NA	NA
naremove	5	6,1	5	2,02484567313166	25,2	35	5,24510353673892	RF	symptom-cont	Benchmark	FALSE	RandomForestRegressor(bootstrap=True, criterion='mse', max_depth=None, max_features=u'sqrt', max_leaf_nodes=None, min_impurity_decrease=0.0, min_impurity_split=None, min_samples_leaf=25, min_samples_split=10, min_weight_fraction_leaf=0.0, n_estimators=300, n_jobs=-1, oob_score=False, random_state=0, verbose=0, warm_start=False)	5,1	4	2,37814119756493	66,3	67	3,94546152771341	screen	Panic	0,544918475184384	0,516559829059829	0,0410269021598011	0,808589458664784	0,770114942528736	0,0315440785880005	NA	NA	NA	NA	NA	NA	NA	NA	NA	NA	NA	NA	NA	NA	NA	NA	NA	NA	NA	NA	NA	NA	NA
naremove	5	15,2	15	3,91010087963071	21,1	31	4,72463990397387	Ada	symptom-cont	Benchmark	FALSE	AdaBoostRegressor(base_estimator=RandomForestRegressor(bootstrap=True, criterion='mse', max_depth=None, max_features='auto', max_leaf_nodes=None, min_impurity_decrease=0.0, min_impurity_split=None, min_samples_leaf=2, min_samples_split=5, min_weight_fraction_leaf=0.0, n_estimators='warn', n_jobs=-1, oob_score=False, random_state=0, verbose=0, warm_start=False), learning_rate=1, loss=u'exponential…	9,2	8	3,19026296373477	57,2	57	3,45768066130398	screen	Panic	0,548526405885133	0,498397435897436	0,0446943772838352	0,758721976201499	0,7125	0,0269635611049081	NA	NA	NA	NA	NA	NA	NA	NA	NA	NA	NA	NA	NA	NA	NA	NA	NA	NA	NA	NA	NA	NA	NA
naremove	5	12,8	9	3,15524255098646	21,6	27	4,67142614436129	GradientBoost	symptom-cont	Benchmark	FALSE	GradientBoostingRegressor(alpha=0.9, criterion='friedman_mse', init=None, learning_rate=1, loss=u'lad', max_depth=3, max_features=None, max_leaf_nodes=None, min_impurity_decrease=0.0, min_impurity_split=None, min_samples_leaf=50, min_samples_split=100, min_weight_fraction_leaf=0.0, n_estimators=300, n_iter_no_change=None, presort='auto', random_state=0, subsample=1, tol=0.0001, validation_fractio…	8,7	12	3,12872000806862	59,6	63	3,53396220818629	screen	Panic	0,556747267562251	0,591346153846154	0,0401783069738239	0,775641338058027	0,777777777777778	0,0247178544191003	NA	NA	NA	NA	NA	NA	NA	NA	NA	NA	NA	NA	NA	NA	NA	NA	NA	NA	NA	NA	NA	NA	NA
imputed	7	9,3	6	3,33499958354154	28,6	38	7,08989891794422	LinearSVR	symptom-cont	Benchmark	FALSE	LinearSVR(C=0.2, dual=True, epsilon=0, fit_intercept=True, intercept_scaling=1.0, loss=u'epsilon_insensitive', max_iter=1500, random_state=0, tol=0.0001, verbose=0)	17,9	21	3,31494930412049	103,2	112	5,20256347070045	week02	Panic	0,654602121408853	0,652542372881356	0,0362330151039917	0,844512238791109	0,835820895522388	0,0245771887359192	NA	NA	NA	NA	NA	NA	NA	NA	NA	NA	NA	NA	NA	NA	NA	NA	NA	NA	NA	NA	NA	NA	NA
imputed	7	10,9	6	3,900142447541	26,3	35	6,07453701939498	LinearRegression	symptom-cont	Benchmark	FALSE	LinearRegression(copy_X=True, fit_intercept=True, n_jobs=None, normalize=False)	20,2	24	2,61618891604648	101,6	112	5,81568759668384	week02	Panic	0,671656100164282	0,677966101694915	0,0351240316944401	0,844719035166934	0,845283018867924	0,0272571634944137	NA	NA	NA	NA	NA	NA	NA	NA	NA	NA	NA	NA	NA	NA	NA	NA	NA	NA	NA	NA	NA	NA	NA
imputed	7	7,8	6	3,70585122924995	29,7	39	6,76674876797483	ElasticNet	symptom-cont	Benchmark	FALSE	ElasticNet(alpha=0.1, copy_X=True, fit_intercept=True, l1_ratio=0.2, max_iter=1000, normalize=False, positive=False, precompute=False, random_state=0, selection='cyclic', tol=0.0001, warm_start=False)	16,8	20	2,25092573548455	104,7	112	6,71730766172149	week02	Panic	0,649237246577583	0,64406779661017	0,0383769538163599	0,84742177985219	0,83271375464684	0,0327587462439442	NA	NA	NA	NA	NA	NA	NA	NA	NA	NA	NA	NA	NA	NA	NA	NA	NA	NA	NA	NA	NA	NA	NA
imputed	7	10,9	6	3,900142447541	26,3	35	6,07453701939498	Ridge	symptom-cont	Benchmark	FALSE	Ridge(alpha=1.0, copy_X=True, fit_intercept=True, max_iter=None, normalize=False, random_state=0, solver=u'svd', tol=0.001)	20,2	24	2,61618891604648	101,6	112	5,81568759668384	week02	Panic	0,671656100164282	0,677966101694915	0,0351240316944401	0,844719035166934	0,845283018867924	0,0272571634944137	NA	NA	NA	NA	NA	NA	NA	NA	NA	NA	NA	NA	NA	NA	NA	NA	NA	NA	NA	NA	NA	NA	NA
imputed	7	6,6	4	2,98886823619465	34,5	44	6,98013053045731	Lasso	symptom-cont	Benchmark	FALSE	Lasso(alpha=0.1, copy_X=True, fit_intercept=True, max_iter=1000, normalize=False, positive=False, precompute=False, random_state=0, selection='cyclic', tol=0.0001, warm_start=False)	12	15	3,36650164612069	105,9	114	7,17170365626839	week02	Panic	0,601459118245215	0,610169491525424	0,0337606192675122	0,836751300473931	0,826086956521739	0,0315093603804943	NA	NA	NA	NA	NA	NA	NA	NA	NA	NA	NA	NA	NA	NA	NA	NA	NA	NA	NA	NA	NA	NA	NA
imputed	7	10,7	6	3,59165699921359	26,6	35	6,05896947600094	BayesianRidge	symptom-cont	Benchmark	FALSE	BayesianRidge(alpha_1=1e-06, alpha_2=1e-06, compute_score=False, copy_X=True, fit_intercept=True, lambda_1=1e-06, lambda_2=1e-06, n_iter=300, normalize=False, tol=0.0001, verbose=False)	19,9	24	2,68535120814971	101,8	112	5,78887822562464	week02	Panic	0,669170643458428	0,677966101694915	0,0336311557810283	0,844634336921144	0,845283018867924	0,0265042481674213	NA	NA	NA	NA	NA	NA	NA	NA	NA	NA	NA	NA	NA	NA	NA	NA	NA	NA	NA	NA	NA	NA	NA
imputed	7	10,9	10	3,47850542618522	27,7	37	6,16531516721661	KNN	symptom-cont	Benchmark	FALSE	KNeighborsRegressor(algorithm=u'ball_tree', leaf_size=30, metric='minkowski', metric_params=None, n_jobs=-1, n_neighbors=25, p=2, weights=u'distance')	18,8	22	3,29309040939426	101,6	108	5,89161362540952	week02	Panic	0,65612730020951	0,64406779661017	0,0375225674690973	0,839856737628233	0,821292775665399	0,026245181671808	NA	NA	NA	NA	NA	NA	NA	NA	NA	NA	NA	NA	NA	NA	NA	NA	NA	NA	NA	NA	NA	NA	NA
imputed	7	8,1	11	4,53259797957468	27,2	37	5,20256347070045	RF	symptom-cont	Benchmark	FALSE	RandomForestRegressor(bootstrap=True, criterion='mse', max_depth=None, max_features=u'sqrt', max_leaf_nodes=None, min_impurity_decrease=0.0, min_impurity_split=None, min_samples_leaf=5, min_samples_split=10, min_weight_fraction_leaf=0.0, n_estimators=300, n_jobs=-1, oob_score=False, random_state=0, verbose=0, warm_start=False)	19,3	22	3,26768691550733	104,4	107	7,05848583070209	week02	Panic	0,672711125868003	0,639830508474576	0,0309938518426855	0,854598144300926	0,816793893129771	0,0282314404331709	NA	NA	NA	NA	NA	NA	NA	NA	NA	NA	NA	NA	NA	NA	NA	NA	NA	NA	NA	NA	NA	NA	NA
imputed	7	13,6	14	4,59951688284276	22,6	37	3,68781778291715	Ada	symptom-cont	Benchmark	FALSE	AdaBoostRegressor(base_estimator=RandomForestRegressor(bootstrap=True, criterion='mse', max_depth=None, max_features='auto', max_leaf_nodes=None, min_impurity_decrease=0.0, min_impurity_split=None, min_samples_leaf=2, min_samples_split=5, min_weight_fraction_leaf=0.0, n_estimators='warn', n_jobs=-1, oob_score=False, random_state=0, verbose=0, warm_start=False), learning_rate=1, loss=u'exponential…	23,9	22	4,67736868097628	98,9	104	6,24410833417301	week02	Panic	0,695908244097608	0,627118644067797	0,0338518962601811	0,844762532859533	0,803088803088803	0,023098522248019	NA	NA	NA	NA	NA	NA	NA	NA	NA	NA	NA	NA	NA	NA	NA	NA	NA	NA	NA	NA	NA	NA	NA
imputed	7	12,2	13	3,9665266081716	24,8	43	5,6134758493389	GradientBoost	symptom-cont	Benchmark	FALSE	GradientBoostingRegressor(alpha=0.9, criterion='friedman_mse', init=None, learning_rate=1, loss=u'lad', max_depth=3, max_features=None, max_leaf_nodes=None, min_impurity_decrease=0.0, min_impurity_split=None, min_samples_leaf=50, min_samples_split=100, min_weight_fraction_leaf=0.0, n_estimators=300, n_iter_no_change=None, presort='auto', random_state=0, subsample=1, tol=0.0001, validation_fractio…	21,7	16	2,62678510731274	100,3	105	5,9451193801676	week02	Panic	0,681792686486647	0,580508474576271	0,0317737137480721	0,843677700647285	0,789473684210526	0,0250629382336082	NA	NA	NA	NA	NA	NA	NA	NA	NA	NA	NA	NA	NA	NA	NA	NA	NA	NA	NA	NA	NA	NA	NA
imputed	5	28,4	27	3,86436713231718	8,2	9	1,75119007154183	LinearSVR	symptom-cont	Benchmark	FALSE	LinearSVR(C=0.2, dual=True, epsilon=0, fit_intercept=True, intercept_scaling=1.0, loss=u'squared_epsilon_insensitive', max_iter=1500, random_state=0, tol=0.0001, verbose=0)	114,1	131	5,08702052067591	16	18	3,68178700572909	screen	Social	0,645778628376451	0,667857142857143	0,0324527484252713	0,462018429739949	0,5	0,0675884196346172	NA	NA	NA	NA	NA	NA	NA	NA	NA	NA	NA	NA	NA	NA	NA	NA	NA	NA	NA	NA	NA	NA	NA
imputed	5	28,1	26	3,900142447541	8,4	9	1,83787316694536	LinearRegression	symptom-cont	Benchmark	FALSE	LinearRegression(copy_X=True, fit_intercept=True, n_jobs=None, normalize=False)	113,9	131	4,99888876540466	16,3	19	3,65300485141266	screen	Social	0,648434800517127	0,678968253968254	0,0318308915888638	0,46750923228435	0,520547945205479	0,0659130414956967	NA	NA	NA	NA	NA	NA	NA	NA	NA	NA	NA	NA	NA	NA	NA	NA	NA	NA	NA	NA	NA	NA	NA
imputed	5	32,6	29	3,43834585552737	4,4	5	2,06559111797729	ElasticNet	symptom-cont	Benchmark	FALSE	ElasticNet(alpha=0.1, copy_X=True, fit_intercept=True, l1_ratio=0.5, max_iter=1000, normalize=False, positive=False, precompute=False, random_state=0, selection='cyclic', tol=0.0001, warm_start=False)	117,9	135	5,66568618968612	11,8	16	3,79473319220206	screen	Social	0,613084297510175	0,659920634920635	0,0356380273265982	0,382145502724875	0,484848484848485	0,0855072902336802	NA	NA	NA	NA	NA	NA	NA	NA	NA	NA	NA	NA	NA	NA	NA	NA	NA	NA	NA	NA	NA	NA	NA
imputed	5	28,1	26	3,900142447541	8,4	9	1,83787316694536	Ridge	symptom-cont	Benchmark	FALSE	Ridge(alpha=1.0, copy_X=True, fit_intercept=True, max_iter=None, normalize=False, random_state=0, solver=u'auto', tol=0.001)	113,9	131	4,99888876540466	16,3	19	3,65300485141266	screen	Social	0,648434800517127	0,678968253968254	0,0318308915888638	0,46750923228435	0,520547945205479	0,0659130414956967	NA	NA	NA	NA	NA	NA	NA	NA	NA	NA	NA	NA	NA	NA	NA	NA	NA	NA	NA	NA	NA	NA	NA
imputed	5	33,3	29	3,68329562574967	3,6	2	1,50554530541816	Lasso	symptom-cont	Benchmark	FALSE	Lasso(alpha=0.1, copy_X=True, fit_intercept=True, max_iter=1000, normalize=False, positive=False, precompute=False, random_state=0, selection='cyclic', tol=0.0001, warm_start=False)	118,7	138	5,18652099195598	11,1	16	3,66515120197426	screen	Social	0,608754464108339	0,670634920634921	0,0355306326459566	0,368173785839971	0,507936507936508	0,088148490230798	NA	NA	NA	NA	NA	NA	NA	NA	NA	NA	NA	NA	NA	NA	NA	NA	NA	NA	NA	NA	NA	NA	NA
imputed	5	28,4	26	3,86436713231718	8,2	9	1,75119007154183	BayesianRidge	symptom-cont	Benchmark	FALSE	BayesianRidge(alpha_1=1e-06, alpha_2=1e-06, compute_score=False, copy_X=True, fit_intercept=True, lambda_1=1e-06, lambda_2=1e-06, n_iter=300, normalize=False, tol=0.0001, verbose=False)	114,1	131	5,08702052067591	16	19	3,68178700572909	screen	Social	0,645778628376451	0,678968253968254	0,0324527484252713	0,462018429739949	0,520547945205479	0,0675884196346172	NA	NA	NA	NA	NA	NA	NA	NA	NA	NA	NA	NA	NA	NA	NA	NA	NA	NA	NA	NA	NA	NA	NA
imputed	5	32,6	28	4,16866618689693	5	9	1,9436506316151	KNN	symptom-cont	Benchmark	FALSE	KNeighborsRegressor(algorithm=u'ball_tree', leaf_size=30, metric='minkowski', metric_params=None, n_jobs=-1, n_neighbors=25, p=2, weights=u'distance')	117,3	131	5,57872944515346	11,8	17	2,61618891604648	screen	Social	0,612013606347969	0,656746031746032	0,0279559508869869	0,383428341633265	0,47887323943662	0,0638403677126872	NA	NA	NA	NA	NA	NA	NA	NA	NA	NA	NA	NA	NA	NA	NA	NA	NA	NA	NA	NA	NA	NA	NA
imputed	5	26,2	27	3,39280283999986	7,6	11	2,98886823619465	RF	symptom-cont	Benchmark	FALSE	RandomForestRegressor(bootstrap=True, criterion='mse', max_depth=None, max_features=u'auto', max_leaf_nodes=None, min_impurity_decrease=0.0, min_impurity_split=None, min_samples_leaf=5, min_samples_split=10, min_weight_fraction_leaf=0.0, n_estimators=300, n_jobs=-1, oob_score=False, random_state=0, verbose=0, warm_start=False)	114,7	129	7,42443413481608	18,2	18	4,54116969758037	screen	Social	0,671780381012378	0,660714285714286	0,0379824481109736	0,513579497241885	0,486486486486487	0,0747997042552652	NA	NA	NA	NA	NA	NA	NA	NA	NA	NA	NA	NA	NA	NA	NA	NA	NA	NA	NA	NA	NA	NA	NA
imputed	5	26,2	26	3,35989417822777	11,5	16	3,02765035409749	Ada	symptom-cont	Benchmark	FALSE	AdaBoostRegressor(base_estimator=RandomForestRegressor(bootstrap=True, criterion='mse', max_depth=None, max_features='auto', max_leaf_nodes=None, min_impurity_decrease=0.0, min_impurity_split=None, min_samples_leaf=2, min_samples_split=5, min_weight_fraction_leaf=0.0, n_estimators='warn', n_jobs=-1, oob_score=False, random_state=0, verbose=0, warm_start=False), learning_rate=1, loss=u'linear', n_…	110,8	124	7,22341870431015	18,2	19	3,4253953543107	screen	Social	0,657015845884245	0,653968253968254	0,0323126865772323	0,490092451824119	0,475	0,0608836151191122	NA	NA	NA	NA	NA	NA	NA	NA	NA	NA	NA	NA	NA	NA	NA	NA	NA	NA	NA	NA	NA	NA	NA
imputed	5	25,2	23	3,15524255098646	10,5	24	3,65908306668336	GradientBoost	symptom-cont	Benchmark	FALSE	GradientBoostingRegressor(alpha=0.9, criterion='friedman_mse', init=None, learning_rate=1, loss=u'lad', max_depth=3, max_features=None, max_leaf_nodes=None, min_impurity_decrease=0.0, min_impurity_split=None, min_samples_leaf=50, min_samples_split=100, min_weight_fraction_leaf=0.0, n_estimators=300, n_iter_no_change=None, presort='auto', random_state=0, subsample=1, tol=0.0001, validation_fractio…	111,8	116	7,11492953037641	19,2	22	4,73286382647969	screen	Social	0,671155205105308	0,658730158730159	0,0322021040871287	0,512681159567874	0,483516483516484	0,0644594292056347	NA	NA	NA	NA	NA	NA	NA	NA	NA	NA	NA	NA	NA	NA	NA	NA	NA	NA	NA	NA	NA	NA	NA
imputed	62	43,2	43	6,30343821523883	21,6	22	4,97102716861527	LinearSVR	symptom-cont	Handpicked	FALSE	LinearSVR(C=0.2, dual=True, epsilon=0, fit_intercept=True, intercept_scaling=1.0, loss=u'epsilon_insensitive', max_iter=1500, random_state=0, tol=0.0001, verbose=0)	133,1	143	6,72392081386382	78,9	100	8,68523651568185	week04	Depression	0,753768532464835	0,782983682983683	0,0268269244764261	0,707246287581042	0,754716981132076	0,0402018022675587	NA	NA	NA	NA	NA	NA	NA	NA	NA	NA	NA	NA	NA	NA	NA	NA	NA	NA	NA	NA	NA	NA	NA
imputed	62	44,5	48	8,10006858681524	20,6	20	6,14997741639937	LinearRegression	symptom-cont	Handpicked	FALSE	LinearRegression(copy_X=True, fit_intercept=True, n_jobs=None, normalize=False)	134,1	145	6,75688948818578	77,6	95	7,96101612721503	week04	Depression	0,752282979077779	0,771561771561772	0,029354212358336	0,703241638491771	0,736434108527132	0,0427915288820256	NA	NA	NA	NA	NA	NA	NA	NA	NA	NA	NA	NA	NA	NA	NA	NA	NA	NA	NA	NA	NA	NA	NA
imputed	62	47,3	55	6,00092585449205	18,3	18	4,49814776695179	ElasticNet	symptom-cont	Handpicked	FALSE	ElasticNet(alpha=0.1, copy_X=True, fit_intercept=True, l1_ratio=0.2, max_iter=1000, normalize=False, positive=False, precompute=False, random_state=0, selection='cyclic', tol=0.0001, warm_start=False)	136,4	147	7,42667863553793	74,8	88	8,9044308571008	week04	Depression	0,747281176872779	0,753146853146853	0,0286407410226631	0,693307182042568	0,706827309236948	0,0433677732806494	NA	NA	NA	NA	NA	NA	NA	NA	NA	NA	NA	NA	NA	NA	NA	NA	NA	NA	NA	NA	NA	NA	NA
imputed	62	44,5	50	7,30677007226099	20,4	19	5,83476172987762	Ridge	symptom-cont	Handpicked	FALSE	Ridge(alpha=1.0, copy_X=True, fit_intercept=True, max_iter=None, normalize=False, random_state=0, solver=u'saga', tol=0.001)	134,3	146	7,16550378162237	77,6	93	7,66231760703712	week04	Depression	0,75275806257684	0,767599067599068	0,026705091131969	0,704007577820814	0,729411764705882	0,0388165819521855	NA	NA	NA	NA	NA	NA	NA	NA	NA	NA	NA	NA	NA	NA	NA	NA	NA	NA	NA	NA	NA	NA	NA
imputed	62	54,3	64	7,25794583734115	16,7	17	4,11096095821889	Lasso	symptom-cont	Handpicked	FALSE	Lasso(alpha=0.1, copy_X=True, fit_intercept=True, max_iter=1000, normalize=False, positive=False, precompute=False, random_state=0, selection='cyclic', tol=0.0001, warm_start=False)	138	148	7,97217382873427	67,8	79	7,69992784958982	week04	Depression	0,724004737969889	0,724708624708625	0,0282675772386796	0,654957495492631	0,661087866108787	0,0430412835864426	NA	NA	NA	NA	NA	NA	NA	NA	NA	NA	NA	NA	NA	NA	NA	NA	NA	NA	NA	NA	NA	NA	NA
imputed	62	44,7	50	7,11883261341196	20	19	5,84997625826141	BayesianRidge	symptom-cont	Handpicked	FALSE	BayesianRidge(alpha_1=1e-06, alpha_2=1e-06, compute_score=False, copy_X=True, fit_intercept=True, lambda_1=1e-06, lambda_2=1e-06, n_iter=300, normalize=False, tol=0.0001, verbose=False)	134,7	146	7,13442359269479	77,4	93	7,89092305542683	week04	Depression	0,753142570288832	0,767599067599068	0,0273230347867158	0,70398610527437	0,729411764705882	0,0400209459673358	NA	NA	NA	NA	NA	NA	NA	NA	NA	NA	NA	NA	NA	NA	NA	NA	NA	NA	NA	NA	NA	NA	NA
imputed	62	58,7	63	8,40700765895796	26	33	4,64279609239471	KNN	symptom-cont	Handpicked	FALSE	KNeighborsRegressor(algorithm=u'ball_tree', leaf_size=30, metric='minkowski', metric_params=None, n_jobs=-1, n_neighbors=25, p=2, weights=u'distance')	128,7	132	7,93095202355934	63,4	80	8,44853701996847	week04	Depression	0,675932599818142	0,67972027972028	0,0240421451372192	0,597402333987995	0,625	0,0434188541623548	NA	NA	NA	NA	NA	NA	NA	NA	NA	NA	NA	NA	NA	NA	NA	NA	NA	NA	NA	NA	NA	NA	NA
imputed	62	36,2	46	6,19677335393187	24,8	27	6,21467796609142	RF	symptom-cont	Handpicked	FALSE	RandomForestRegressor(bootstrap=True, criterion='mse', max_depth=None, max_features=u'auto', max_leaf_nodes=None, min_impurity_decrease=0.0, min_impurity_split=None, min_samples_leaf=5, min_samples_split=10, min_weight_fraction_leaf=0.0, n_estimators=300, n_jobs=-1, oob_score=False, random_state=0, verbose=0, warm_start=False)	129,9	138	7,4899933244296	85,9	97	7,15619389837301	week04	Depression	0,77258843552537	0,757342657342657	0,0200885382660307	0,73721646297194	0,726591760299625	0,0290642299750125	NA	NA	5,61643239615263e-05	3,58997430075766e-05	5,92617311094814e-05	2,6747106395727e-05	0,00021534856451501	7,84948674974842e-05	0,00098992929114983	0,000159884252546916	0,00050520256592452	6,52616020890286e-05	0,00193774819850378	0,000287616000760552	0,0055640118572603	0,00028217847991116	0,00717116685735486	0,000539552489697626	0,0118727991961482	0,000919199698319057	0,00182766879139879	0,00015043438553746	0,00469862100580438
imputed	62	39,4	49	5,37897140105182	22	22	6,41179468722378	Ada	symptom-cont	Handpicked	FALSE	AdaBoostRegressor(base_estimator=RandomForestRegressor(bootstrap=True, criterion='mse', max_depth=None, max_features='auto', max_leaf_nodes=None, min_impurity_decrease=0.0, min_impurity_split=None, min_samples_leaf=2, min_samples_split=5, min_weight_fraction_leaf=0.0, n_estimators='warn', n_jobs=-1, oob_score=False, random_state=0, verbose=0, warm_start=False), learning_rate=1, loss=u'exponential…	132,7	143	8,2334008094401	82,7	94	8,04224954709674	week04	Depression	0,76810040147568	0,762004662004662	0,0195238517567922	0,728182250314663	0,725868725868726	0,0297170019168656	NA	NA	0,00043198321983727	0,000145456000099912	0,00066913681334991	0,000207109261586366	0,00142097626519028	0,000187568237376911	0,00252361114949769	0,000215807409928069	0,00178745031662211	0,000219999582068986	0,00314678299182086	0,000397213037869025	0,00920701206567214	0,0003805144434093	0,0109932400309863	0,00059472149469274	0,0183391552730429	0,000794852646852363	0,0040274203156166	0,000172975328288759	0,0108402587715842
imputed	62	38,8	48	6,10646287869573	30,8	35	7,33030240394851	GradientBoost	symptom-cont	Handpicked	FALSE	GradientBoostingRegressor(alpha=0.9, criterion='friedman_mse', init=None, learning_rate=1, loss=u'lad', max_depth=3, max_features=None, max_leaf_nodes=None, min_impurity_decrease=0.0, min_impurity_split=None, min_samples_leaf=25, min_samples_split=100, min_weight_fraction_leaf=0.0, n_estimators=300, n_iter_no_change=None, presort='auto', random_state=0, subsample=1, tol=0.0001, validation_fractio…	123,9	130	7,50481327031008	83,3	95	8,2872056676408	week04	Depression	0,742212136536777	0,726107226107226	0,0255271303217092	0,704090913501511	0,695970695970696	0,0373825906945243	NA	NA	0,00044709377869951	0,000457444474397274	0,00042173843438591	0,000479461501962619	0,00135392516263961	0,000532793449642018	0,00146208909326996	0,000705399070256972	0,00126046952488994	0,00101414085865632	0,00261269787059323	0,00130548183194346	0,0107288455268464	0,00243402080965317	0,01320616873207	0,00273176519843542	0,0192129668050314	0,00442300691983577	0,00490025575591475	0,00133388629455989	0,0247376114538605
imputed	5	78,8	84	10,6541593338523	30,2	43	5,43241300999023	LinearSVR	symptom-cont	Benchmark	FALSE	LinearSVR(C=0.2, dual=True, epsilon=0, fit_intercept=True, intercept_scaling=1.0, loss=u'squared_epsilon_insensitive', max_iter=1500, random_state=0, tol=0.0001, verbose=0)	122,1	128	8,71078514129339	45,7	53	6,00092585449205	screen	Depression	0,585192356876868	0,56769966278226	0,0339967753581858	0,455679689517768	0,454935622317597	0,0504505723318163	NA	NA	NA	NA	NA	NA	NA	NA	NA	NA	NA	NA	NA	NA	NA	NA	NA	NA	NA	NA	NA	NA	NA
imputed	5	78,7	84	10,7191417566893	30,1	43	5,50656174234179	LinearRegression	symptom-cont	Benchmark	FALSE	LinearRegression(copy_X=True, fit_intercept=True, n_jobs=None, normalize=False)	122,2	128	8,80403947691689	45,8	53	5,88406511029766	screen	Depression	0,585959298268809	0,56769966278226	0,034278572768564	0,456786623570011	0,454935622317597	0,0502780283025743	NA	NA	NA	NA	NA	NA	NA	NA	NA	NA	NA	NA	NA	NA	NA	NA	NA	NA	NA	NA	NA	NA	NA
imputed	5	85,7	88	11,6719035865335	27	40	4,98887651569859	ElasticNet	symptom-cont	Benchmark	FALSE	ElasticNet(alpha=0.1, copy_X=True, fit_intercept=True, l1_ratio=0.2, max_iter=1000, normalize=False, positive=False, precompute=False, random_state=0, selection='cyclic', tol=0.0001, warm_start=False)	125,3	131	7,55792446523662	38,8	49	6,39096584597699	screen	Depression	0,568284981722884	0,561873052460836	0,0299071701301689	0,406732960435981	0,433628318584071	0,0550328201794962	NA	NA	NA	NA	NA	NA	NA	NA	NA	NA	NA	NA	NA	NA	NA	NA	NA	NA	NA	NA	NA	NA	NA
imputed	5	78,7	84	10,7191417566893	30,1	43	5,50656174234179	Ridge	symptom-cont	Benchmark	FALSE	Ridge(alpha=1.0, copy_X=True, fit_intercept=True, max_iter=None, normalize=False, random_state=0, solver=u'saga', tol=0.001)	122,2	128	8,80403947691689	45,8	53	5,88406511029766	screen	Depression	0,585959298268809	0,56769966278226	0,034278572768564	0,456786623570011	0,454935622317597	0,0502780283025743	NA	NA	NA	NA	NA	NA	NA	NA	NA	NA	NA	NA	NA	NA	NA	NA	NA	NA	NA	NA	NA	NA	NA
imputed	5	94,6	100	11,8058365979619	27,6	48	5,12510162500869	Lasso	symptom-cont	Benchmark	FALSE	Lasso(alpha=0.1, copy_X=True, fit_intercept=True, max_iter=1000, normalize=False, positive=False, precompute=False, random_state=0, selection='cyclic', tol=0.0001, warm_start=False)	124,7	123	8,7692645073575	29,9	37	5,83952052826257	screen	Depression	0,530291408414566	0,494685619157383	0,0304470806817222	0,327860277261572	0,333333333333333	0,0559732692227445	NA	NA	NA	NA	NA	NA	NA	NA	NA	NA	NA	NA	NA	NA	NA	NA	NA	NA	NA	NA	NA	NA	NA
imputed	5	79	85	10,2089285540757	30,1	43	5,425249610233	BayesianRidge	symptom-cont	Benchmark	FALSE	BayesianRidge(alpha_1=1e-06, alpha_2=1e-06, compute_score=False, copy_X=True, fit_intercept=True, lambda_1=1e-06, lambda_2=1e-06, n_iter=300, normalize=False, tol=0.01, verbose=False)	122,2	128	8,54790422657312	45,5	52	5,58271140814808	screen	Depression	0,584688434524395	0,564050027745763	0,0306384403915331	0,454364316672163	0,448275862068965	0,0456191084004752	NA	NA	NA	NA	NA	NA	NA	NA	NA	NA	NA	NA	NA	NA	NA	NA	NA	NA	NA	NA	NA	NA	NA
imputed	5	73	86	10,1543641411519	36,6	49	4,6475800154489	KNN	symptom-cont	Benchmark	FALSE	KNeighborsRegressor(algorithm=u'ball_tree', leaf_size=30, metric='minkowski', metric_params=None, n_jobs=-1, n_neighbors=25, p=2, weights=u'distance')	115,7	122	9,31009010578189	51,5	51	8,20907357068317	screen	Depression	0,586687355005955	0,542856533060144	0,0305766354747182	0,482615268757719	0,430379746835443	0,0512616772153062	NA	NA	NA	NA	NA	NA	NA	NA	NA	NA	NA	NA	NA	NA	NA	NA	NA	NA	NA	NA	NA	NA	NA
imputed	5	70,9	78	8,39907402303637	36,6	53	7,38165895235542	RF	symptom-cont	Benchmark	FALSE	RandomForestRegressor(bootstrap=True, criterion='mse', max_depth=None, max_features=u'auto', max_leaf_nodes=None, min_impurity_decrease=0.0, min_impurity_split=None, min_samples_leaf=5, min_samples_split=10, min_weight_fraction_leaf=0.0, n_estimators=300, n_jobs=-1, oob_score=False, random_state=0, verbose=0, warm_start=False)	115,7	118	6,39531078212779	53,6	59	6,02218122167265	screen	Depression	0,596023150385579	0,560357706919366	0,0275827740240759	0,498408386560185	0,473895582329317	0,0400609677275064	NA	NA	NA	NA	NA	NA	NA	NA	NA	NA	NA	NA	NA	NA	NA	NA	NA	NA	NA	NA	NA	NA	NA
imputed	5	72,5	83	9,62923788376952	40,4	60	7,12117343638751	Ada	symptom-cont	Benchmark	FALSE	AdaBoostRegressor(base_estimator=RandomForestRegressor(bootstrap=True, criterion='mse', max_depth=None, max_features='auto', max_leaf_nodes=None, min_impurity_decrease=0.0, min_impurity_split=None, min_samples_leaf=2, min_samples_split=5, min_weight_fraction_leaf=0.0, n_estimators='warn', n_jobs=-1, oob_score=False, random_state=0, verbose=0, warm_start=False), learning_rate=1, loss=u'exponential…	111,9	111	6,04520011616195	52	54	6,99205898780101	screen	Depression	0,577098107667388	0,521641695479575	0,0303720684487456	0,478186306380889	0,430278884462151	0,0478634457908084	NA	NA	NA	NA	NA	NA	NA	NA	NA	NA	NA	NA	NA	NA	NA	NA	NA	NA	NA	NA	NA	NA	NA
imputed	5	62,9	69	7,34014834848573	48,2	57	6,10646287869573	GradientBoost	symptom-cont	Benchmark	FALSE	GradientBoostingRegressor(alpha=0.9, criterion='friedman_mse', init=None, learning_rate=1, loss=u'lad', max_depth=3, max_features=None, max_leaf_nodes=None, min_impurity_decrease=0.0, min_impurity_split=None, min_samples_leaf=50, min_samples_split=100, min_weight_fraction_leaf=0.0, n_estimators=300, n_iter_no_change=None, presort='auto', random_state=0, subsample=1, tol=0.0001, validation_fractio…	104,1	114	6,59039705430055	61,6	68	7,73448267321236	screen	Depression	0,589264605276298	0,581508515815085	0,0295639865730563	0,524305600242597	0,519083969465649	0,0455759710786902	NA	NA	NA	NA	NA	NA	NA	NA	NA	NA	NA	NA	NA	NA	NA	NA	NA	NA	NA	NA	NA	NA	NA
imputed	22	27,6	25	2,41292814278051	8,4	8	1,42984070596848	LinearSVR	symptom-cont	Handpicked	FALSE	LinearSVR(C=0.2, dual=True, epsilon=0, fit_intercept=True, intercept_scaling=1.0, loss=u'squared_epsilon_insensitive', max_iter=1500, random_state=0, tol=0.0001, verbose=0)	114,8	132	4,36653943835008	15,9	20	2,7264140062238	screen	Social	0,647844912062768	0,693650793650794	0,020330158334548	0,466674084713979	0,547945205479452	0,0427306364781325	NA	NA	NA	NA	NA	NA	NA	NA	NA	NA	NA	NA	NA	NA	NA	NA	NA	NA	NA	NA	NA	NA	NA
imputed	22	27,6	25	2,59058123036339	8,4	8	1,42984070596848	LinearRegression	symptom-cont	Handpicked	FALSE	LinearRegression(copy_X=True, fit_intercept=True, n_jobs=None, normalize=False)	114,8	132	4,36653943835008	15,9	20	2,84604989415154	screen	Social	0,647867075183336	0,693650793650794	0,0227214145136706	0,46655671382196	0,547945205479452	0,0471300604485649	NA	NA	NA	NA	NA	NA	NA	NA	NA	NA	NA	NA	NA	NA	NA	NA	NA	NA	NA	NA	NA	NA	NA
imputed	22	30,9	29	2,42441287279576	4,4	4	1,7763883459299	ElasticNet	symptom-cont	Handpicked	FALSE	ElasticNet(alpha=0.1, copy_X=True, fit_intercept=True, l1_ratio=0.2, max_iter=1000, normalize=False, positive=False, precompute=False, random_state=0, selection='cyclic', tol=0.0001, warm_start=False)	118,8	136	4,21109645262767	12,6	16	3,40587727318528	screen	Social	0,62536332690696	0,663492063492063	0,0299015023018027	0,409959524137594	0,492307692307692	0,0716475927766948	NA	NA	NA	NA	NA	NA	NA	NA	NA	NA	NA	NA	NA	NA	NA	NA	NA	NA	NA	NA	NA	NA	NA
imputed	22	27,6	25	2,59058123036339	8,4	8	1,42984070596848	Ridge	symptom-cont	Handpicked	FALSE	Ridge(alpha=1.0, copy_X=True, fit_intercept=True, max_iter=None, normalize=False, random_state=0, solver=u'saga', tol=0.001)	114,8	132	4,36653943835008	15,9	20	2,84604989415154	screen	Social	0,647867075183336	0,693650793650794	0,0227214145136706	0,46655671382196	0,547945205479452	0,0471300604485649	NA	NA	NA	NA	NA	NA	NA	NA	NA	NA	NA	NA	NA	NA	NA	NA	NA	NA	NA	NA	NA	NA	NA
imputed	22	32,3	31	2,94580681270476	3,4	2	1,57762127549323	Lasso	symptom-cont	Handpicked	FALSE	Lasso(alpha=0.1, copy_X=True, fit_intercept=True, max_iter=1000, normalize=False, positive=False, precompute=False, random_state=0, selection='cyclic', tol=0.0001, warm_start=False)	119,8	138	4,31534728871527	11,2	14	3,48966728754731	screen	Social	0,613490131263493	0,648412698412698	0,034398384571671	0,378450715292779	0,459016393442623	0,0840217845931413	NA	NA	NA	NA	NA	NA	NA	NA	NA	NA	NA	NA	NA	NA	NA	NA	NA	NA	NA	NA	NA	NA	NA
imputed	22	27,8	25	2,29975844142138	8,2	8	1,13529242439509	BayesianRidge	symptom-cont	Handpicked	FALSE	BayesianRidge(alpha_1=1e-06, alpha_2=1e-06, compute_score=False, copy_X=True, fit_intercept=True, lambda_1=1e-06, lambda_2=1e-06, n_iter=300, normalize=False, tol=0.001, verbose=False)	115	132	4,42216638714053	15,7	20	3,16403399335581	screen	Social	0,645947778792526	0,693650793650794	0,0239313357330477	0,462236529924018	0,547945205479452	0,0513025966510705	NA	NA	NA	NA	NA	NA	NA	NA	NA	NA	NA	NA	NA	NA	NA	NA	NA	NA	NA	NA	NA	NA	NA
imputed	22	35,4	33	2,95145914949049	4,8	7	1,68654808542314	KNN	symptom-cont	Handpicked	FALSE	KNeighborsRegressor(algorithm=u'ball_tree', leaf_size=30, metric='minkowski', metric_params=None, n_jobs=-1, n_neighbors=15, p=2, weights=u'distance')	118,4	133	4,19523539268061	8,1	12	2,23358207570013	screen	Social	0,572733794461683	0,608333333333333	0,0217584601737647	0,283089146894292	0,375	0,0609689530912158	NA	NA	NA	NA	NA	NA	NA	NA	NA	NA	NA	NA	NA	NA	NA	NA	NA	NA	NA	NA	NA	NA	NA
imputed	22	25,6	22	2,83627298482435	6,8	8	1,61932770686548	RF	symptom-cont	Handpicked	FALSE	RandomForestRegressor(bootstrap=True, criterion='mse', max_depth=None, max_features=u'auto', max_leaf_nodes=None, min_impurity_decrease=0.0, min_impurity_split=None, min_samples_leaf=5, min_samples_split=10, min_weight_fraction_leaf=0.0, n_estimators=300, n_jobs=-1, oob_score=False, random_state=0, verbose=0, warm_start=False)	116,4	132	4,2478752858864	17,9	23	4,74809903481851	screen	Social	0,675943397515997	0,726984126984127	0,0430748073247096	0,517061178036396	0,605263157894737	0,0875811457591064	NA	NA	0,00127166676180742	0,000340752630319162	0,00075627285951998	0,000205814232731326	0,00019036858615833	5,21845062271163e-05	0,00699196045292792	0,000569339873514892	0,00442806050062022	0,000747245451239676	0,00712341932919085	0,000596986419803824	NA	NA	NA	NA	NA	NA	0,00717402010231036	0,000355250641027302	0,0363205400231785
imputed	22	25,9	26	3,66515120197426	8,9	9	3,72528895225294	Ada	symptom-cont	Handpicked	FALSE	AdaBoostRegressor(base_estimator=RandomForestRegressor(bootstrap=True, criterion='mse', max_depth=None, max_features='auto', max_leaf_nodes=None, min_impurity_decrease=0.0, min_impurity_split=None, min_samples_leaf=2, min_samples_split=5, min_weight_fraction_leaf=0.0, n_estimators='warn', n_jobs=-1, oob_score=False, random_state=0, verbose=0, warm_start=False), learning_rate=1, loss=u'exponential…	114,3	131	5,0122073203552	17,6	19	4,59951688284276	screen	Social	0,664857589792824	0,678968253968254	0,0470720344546456	0,497322646382248	0,520547945205479	0,0883427165591901	NA	NA	0,0052263749995301	0,000634841735650691	0,00541971188024006	0,000564226088575619	0,00262720655750129	0,000301115348490956	0,013300130579048	0,000631974443551326	0,00982373141079044	0,000862147109943375	0,011509253216804	0,000719257217865996	NA	NA	NA	NA	NA	NA	0,014528819906391	0,000452245808749418	0,0599734438049271
imputed	22	26,5	22	3,59783885748715	13,3	14	2,66874918683308	GradientBoost	symptom-cont	Handpicked	FALSE	GradientBoostingRegressor(alpha=0.9, criterion='friedman_mse', init=None, learning_rate=1, loss=u'lad', max_depth=3, max_features=None, max_leaf_nodes=None, min_impurity_decrease=0.0, min_impurity_split=None, min_samples_leaf=10, min_samples_split=100, min_weight_fraction_leaf=0.0, n_estimators=300, n_iter_no_change=None, presort='auto', random_state=0, subsample=1, tol=0.0001, validation_fractio…	109,9	126	5,10881590977792	17	23	5,01109879279097	screen	Social	0,639350311933759	0,705555555555555	0,0489987956190931	0,453181150133417	0,560975609756098	0,0944307913981025	NA	NA	0,00199258071935854	0,00108513424641047	0,00603261063768621	0,00215671017438677	0,0024996633030763	0,00116855129735771	0,00438295513756257	0,00172833302989637	0,00812937265029976	0,00257037139371469	0,00599994894508392	0,00309770371311376	NA	NA	NA	NA	NA	NA	0,0096844413802139	0,00230206515000777	0,142100056837152
imputed	65	78,6	70	8,24890565132396	43,2	71	5,13809303146605	LinearSVR	symptom-cont	Handpicked	FALSE	LinearSVR(C=0.5, dual=True, epsilon=0, fit_intercept=True, intercept_scaling=1.0, loss=u'squared_epsilon_insensitive', max_iter=1500, random_state=0, tol=0.0001, verbose=0)	284,3	326	9,87758405009376	196,5	202	11,3944430900915	week04	All	0,79116300159124	0,781902874499926	0,0185294745164051	0,763013737012817	0,741284403669725	0,0239496713528677	NA	NA	NA	NA	NA	NA	NA	NA	NA	NA	NA	NA	NA	NA	NA	NA	NA	NA	NA	NA	NA	NA	NA
imputed	65	79,4	70	8,16768701108895	43,3	70	5,29255241930688	LinearRegression	symptom-cont	Handpicked	FALSE	LinearRegression(copy_X=True, fit_intercept=True, n_jobs=None, normalize=False)	284,2	327	9,85224170768595	195,7	202	11,1758668567588	week04	All	0,789570096149939	0,783162320343755	0,0182157889844558	0,760963039075301	0,742647058823529	0,0234988515112235	NA	NA	NA	NA	NA	NA	NA	NA	NA	NA	NA	NA	NA	NA	NA	NA	NA	NA	NA	NA	NA	NA	NA
imputed	65	91,3	80	9,49912276651551	37,9	65	5,7242175593409	ElasticNet	symptom-cont	Handpicked	FALSE	ElasticNet(alpha=0.1, copy_X=True, fit_intercept=True, l1_ratio=0.2, max_iter=1000, normalize=False, positive=False, precompute=False, random_state=0, selection='cyclic', tol=0.0001, warm_start=False)	289,6	332	9,45398211219895	183,8	192	9,23519836759822	week04	All	0,776379409185019	0,771077196621722	0,0169443946631508	0,739709121032414	0,725897920604915	0,0219079713548243	NA	NA	NA	NA	NA	NA	NA	NA	NA	NA	NA	NA	NA	NA	NA	NA	NA	NA	NA	NA	NA	NA	NA
imputed	65	79,2	70	8,03879482399086	42,8	72	5,47316686713968	Ridge	symptom-cont	Handpicked	FALSE	Ridge(alpha=1.0, copy_X=True, fit_intercept=True, max_iter=None, normalize=False, random_state=0, solver=u'saga', tol=0.001)	284,7	325	9,95601437434791	195,9	202	10,8366661540039	week04	All	0,790714020774728	0,780643428656097	0,018309639386148	0,762227277689742	0,73992673992674	0,0233235203678011	NA	NA	NA	NA	NA	NA	NA	NA	NA	NA	NA	NA	NA	NA	NA	NA	NA	NA	NA	NA	NA	NA	NA
imputed	65	103,3	93	9,98943886756853	37,5	70	5,19080383413248	Lasso	symptom-cont	Handpicked	FALSE	Lasso(alpha=0.1, copy_X=True, fit_intercept=True, max_iter=1000, normalize=False, positive=False, precompute=False, random_state=0, selection='cyclic', tol=0.0001, warm_start=False)	290	327	9,79795897113271	171,8	179	10,1958597261612	week04	All	0,755100604603624	0,740882908579049	0,0153777190609621	0,708950996025124	0,687140115163148	0,0224280016730253	NA	NA	NA	NA	NA	NA	NA	NA	NA	NA	NA	NA	NA	NA	NA	NA	NA	NA	NA	NA	NA	NA	NA
imputed	65	79,6	70	7,72010362624751	42,6	72	5,83476172987762	BayesianRidge	symptom-cont	Handpicked	FALSE	BayesianRidge(alpha_1=1e-06, alpha_2=1e-06, compute_score=False, copy_X=True, fit_intercept=True, lambda_1=1e-06, lambda_2=1e-06, n_iter=300, normalize=False, tol=0.001, verbose=False)	284,9	325	10,2572467607595	195,5	202	10,2875329080073	week04	All	0,79030702685958	0,780643428656097	0,0174797839597637	0,7616256648088	0,73992673992674	0,0220114870780423	NA	NA	NA	NA	NA	NA	NA	NA	NA	NA	NA	NA	NA	NA	NA	NA	NA	NA	NA	NA	NA	NA	NA
imputed	65	102,4	83	10,112698288126	53,1	91	5,85851706682009	KNN	symptom-cont	Handpicked	FALSE	KNeighborsRegressor(algorithm=u'ball_tree', leaf_size=30, metric='minkowski', metric_params=None, n_jobs=-1, n_neighbors=25, p=2, weights=u'distance')	274,4	306	9,6171143743271	172,7	189	11,851394667108	week04	All	0,732820753889337	0,732816898799822	0,0176272656370494	0,688989338923259	0,684782608695652	0,0252377522932291	NA	NA	NA	NA	NA	NA	NA	NA	NA	NA	NA	NA	NA	NA	NA	NA	NA	NA	NA	NA	NA	NA	NA
imputed	65	62,4	66	7,19876532623631	52,1	83	8,51730265074833	RF	symptom-cont	Handpicked	FALSE	RandomForestRegressor(bootstrap=True, criterion='mse', max_depth=None, max_features=u'auto', max_leaf_nodes=None, min_impurity_decrease=0.0, min_impurity_split=None, min_samples_leaf=5, min_samples_split=10, min_weight_fraction_leaf=0.0, n_estimators=300, n_jobs=-1, oob_score=False, random_state=0, verbose=0, warm_start=False)	275,4	314	10,3085724844261	212,7	206	11,1460007775584	week04	All	0,807087692305066	0,774142465550452	0,0221497379189256	0,787672293519059	0,734402852049911	0,0260682611348297	0,0117830351195209	0,000908954116319391	0,00014595733906024	7,72061723738777e-05	0,00033119988551896	0,000113634560013177	0,00016028023587179	4,30244983791677e-05	0,00082089863507694	9,43641388075077e-05	0,00055933231989951	3,97120024813134e-05	0,00191268214802663	0,000162199499769107	0,00895685350378166	0,000433450725408465	0,00874089272853691	0,000536834760394477	0,0109836782947721	0,00029924341044629	0,00169106919603779	8,94294237364603e-05	0,00421190110935986
imputed	65	67,4	69	6,93140998963735	48	79	5,41602560309064	Ada	symptom-cont	Handpicked	FALSE	AdaBoostRegressor(base_estimator=RandomForestRegressor(bootstrap=True, criterion='mse', max_depth=None, max_features='auto', max_leaf_nodes=None, min_impurity_decrease=0.0, min_impurity_split=None, min_samples_leaf=2, min_samples_split=5, min_weight_fraction_leaf=0.0, n_estimators='warn', n_jobs=-1, oob_score=False, random_state=0, verbose=0, warm_start=False), learning_rate=1, loss=u'exponential…	279,5	318	8,89756521002609	207,7	203	11,3729699043145	week04	All	0,804197769023495	0,773665543043414	0,0180461594326275	0,782210348426894	0,732851985559567	0,022669970455594	0,00582430536446613	0,000328570306044592	0,00074655119337456	0,000222133664536423	0,00110282775983525	0,000225162041076596	0,00128024884807795	0,00025510767373665	0,00189855943489084	0,000131465391600442	0,00145515328532395	8,61236829036316e-05	0,00272534819581122	0,000237600701196763	0,0148022183134374	0,000616330842480687	0,0153598720912087	0,000571435086215458	0,0228035054796392	0,000939712415414139	0,00357143696896738	0,000169686786444151	0,0107613293934873
imputed	65	68,6	71	6,23965811029205	62,5	89	8,32999933306653	GradientBoost	symptom-cont	Handpicked	FALSE	GradientBoostingRegressor(alpha=0.9, criterion='friedman_mse', init=None, learning_rate=1, loss=u'lad', max_depth=3, max_features=None, max_leaf_nodes=None, min_impurity_decrease=0.0, min_impurity_split=None, min_samples_leaf=25, min_samples_split=50, min_weight_fraction_leaf=0.0, n_estimators=300, n_iter_no_change=None, presort='auto', random_state=0, subsample=1, tol=0.0001, validation_fraction…	265	308	8,58939915115008	206,5	201	11,237338554025	week04	All	0,779931983932318	0,757394614016891	0,0152092359610446	0,758653903642699	0,715302491103203	0,0207056831627926	0,0116112856038988	0,00303262598871465	0,00087025194042664	0,000887963401453217	0,00071472130363596	0,00034467302044996	0,00048312610753067	0,000454755353489789	0,00129206709276996	0,000593223113053345	0,00065965337918896	0,000529592634284828	0,00176578042063147	0,000690788327643169	0,0238671210241633	0,00235994262800536	0,0207985186851022	0,00332638093276016	0,0242740830977797	0,00376449507547826	0,00269595198812534	0,00141009303112339	0,0179981576262027
imputed	55	86,6	86	19,7326576460896	53,9	73	16,2374738046149	LinearSVR	symptom-cont	Handpicked	FALSE	LinearSVR(C=0.5, dual=True, epsilon=0, fit_intercept=True, intercept_scaling=1.0, loss=u'squared_epsilon_insensitive', max_iter=1500, random_state=0, tol=0.0001, verbose=0)	271,1	316	16,1345040897519	191	194	15,9861050777091	week03	All	0,76179481765983	0,75259823723834	0,0191501834279619	0,730320398745111	0,709323583180987	0,0268673550029017	NA	NA	NA	NA	NA	NA	NA	NA	NA	NA	NA	NA	NA	NA	NA	NA	NA	NA	NA	NA	NA	NA	NA
imputed	55	88,9	85	8,99938269487907	44,3	78	6,36046818682049	LinearRegression	symptom-cont	Handpicked	FALSE	LinearRegression(copy_X=True, fit_intercept=True, n_jobs=None, normalize=False)	280,7	311	11,0257274892257	188,7	195	7,28849931208217	week03	All	0,771937262985441	0,747957216305545	0,00967341200854272	0,739090495093499	0,705244122965642	0,0113359495110447	NA	NA	NA	NA	NA	NA	NA	NA	NA	NA	NA	NA	NA	NA	NA	NA	NA	NA	NA	NA	NA	NA	NA
imputed	55	98,7	99	9,17787193925331	40,9	72	6,85484419143783	ElasticNet	symptom-cont	Handpicked	FALSE	ElasticNet(alpha=0.1, copy_X=True, fit_intercept=True, l1_ratio=0.2, max_iter=1000, normalize=False, positive=False, precompute=False, random_state=0, selection='cyclic', tol=0.0001, warm_start=False)	284,1	317	10,9183840888252	178,9	181	8,42549042423578	week03	All	0,75947204556527	0,730669298567756	0,00601518540877479	0,719155349788093	0,679174484052533	0,0101317027477592	NA	NA	NA	NA	NA	NA	NA	NA	NA	NA	NA	NA	NA	NA	NA	NA	NA	NA	NA	NA	NA	NA	NA
imputed	55	89,3	86	8,51208291521855	44,1	77	6,70737570804625	Ridge	symptom-cont	Handpicked	FALSE	Ridge(alpha=1.0, copy_X=True, fit_intercept=True, max_iter=None, normalize=False, random_state=0, solver=u'saga', tol=0.001)	280,9	312	11,0398268907523	188,3	194	6,63408705935573	week03	All	0,771535412267366	0,747456849063533	0,010162571584745	0,738443256172719	0,704174228675136	0,0110825163369658	NA	NA	NA	NA	NA	NA	NA	NA	NA	NA	NA	NA	NA	NA	NA	NA	NA	NA	NA	NA	NA	NA	NA
imputed	55	110,2	107	11,5643129209363	42,9	70	5,82046199006383	Lasso	symptom-cont	Handpicked	FALSE	Lasso(alpha=0.1, copy_X=True, fit_intercept=True, max_iter=1000, normalize=False, positive=False, precompute=False, random_state=0, selection='cyclic', tol=0.0001, warm_start=False)	282,1	319	10,9488710732101	167,4	173	10,1456066025316	week03	All	0,735668112675364	0,718954278369445	0,0172612364155413	0,685878945371366	0,661567877629063	0,0246032803666561	NA	NA	NA	NA	NA	NA	NA	NA	NA	NA	NA	NA	NA	NA	NA	NA	NA	NA	NA	NA	NA	NA	NA
imputed	55	89,8	86	9,25922962958222	44,1	77	6,6907896893167	BayesianRidge	symptom-cont	Handpicked	FALSE	BayesianRidge(alpha_1=1e-06, alpha_2=1e-06, compute_score=False, copy_X=True, fit_intercept=True, lambda_1=1e-06, lambda_2=1e-06, n_iter=300, normalize=False, tol=0.001, verbose=False)	280,9	312	11,1997023769979	187,8	194	6,86051504383356	week03	All	0,770655369142758	0,747456849063533	0,0109419955697294	0,73720072759996	0,704174228675136	0,0123816676794812	NA	NA	NA	NA	NA	NA	NA	NA	NA	NA	NA	NA	NA	NA	NA	NA	NA	NA	NA	NA	NA	NA	NA
imputed	55	114,3	104	10,853058964591	68,4	117	7,35149266778145	KNN	symptom-cont	Handpicked	FALSE	KNeighborsRegressor(algorithm=u'ball_tree', leaf_size=30, metric='minkowski', metric_params=None, n_jobs=-1, n_neighbors=25, p=2, weights=u'distance')	256,6	272	11,8340375377318	163,3	176	7,87471339866481	week03	All	0,689085582110037	0,663900110172604	0,012277429401238	0,641149853619463	0,614310645724258	0,0156340772591782	NA	NA	NA	NA	NA	NA	NA	NA	NA	NA	NA	NA	NA	NA	NA	NA	NA	NA	NA	NA	NA	NA	NA
imputed	55	73,9	77	7,63689873065122	51,2	91	5,94044517598546	RF	symptom-cont	Handpicked	FALSE	RandomForestRegressor(bootstrap=True, criterion='mse', max_depth=None, max_features=u'auto', max_leaf_nodes=None, min_impurity_decrease=0.0, min_impurity_split=None, min_samples_leaf=5, min_samples_split=10, min_weight_fraction_leaf=0.0, n_estimators=300, n_jobs=-1, oob_score=False, random_state=0, verbose=0, warm_start=False)	273,8	298	8,76609630590746	203,7	203	9,23820569398866	week03	All	0,788283889111561	0,745533419023136	0,00951898070482709	0,764817128163764	0,707317073170732	0,0134263118864184	0,0134094905272541	0,000767201764557497	0,00020857698809882	7,74760928765432e-05	0,00026178431400875	4,0274425136279e-05	0,00034628333946368	0,000126355535835108	0,00147249204238051	0,000176441254404183	0,0007984773876739	0,00012144102357639	0,00243778709263965	0,000313611897369546	0,0096807639595084	0,000268078740250825	0,0130046194934226	0,000394546462236168	NA	NA	0,00241212420522967	0,000124389181093664	0,00655023779545053
imputed	55	81,9	81	7,1094616142465	47,3	86	6,1653151672166	Ada	symptom-cont	Handpicked	FALSE	AdaBoostRegressor(base_estimator=RandomForestRegressor(bootstrap=True, criterion='mse', max_depth=None, max_features='auto', max_leaf_nodes=None, min_impurity_decrease=0.0, min_impurity_split=None, min_samples_leaf=2, min_samples_split=5, min_weight_fraction_leaf=0.0, n_estimators='warn', n_jobs=-1, oob_score=False, random_state=0, verbose=0, warm_start=False), learning_rate=1, loss=u'exponential…	277,7	303	8,84496090061077	195,7	199	8,88256719648098	week03	All	0,779860319755304	0,744817297098788	0,0111693820541809	0,751587995349764	0,704424778761062	0,0150412239237659	0,00561795362184072	0,000602931749597993	0,00106401611506648	0,000295650791670252	0,00119423046083233	8,52070921389736e-05	0,0014442649310011	0,000237062059789035	0,00274795657888991	0,000209367310187719	0,00203015907610271	0,000147109252972248	0,0040252618133708	0,000439507106202463	0,0160333869965036	0,000260936184180518	0,02170565538653	0,000745987246960689	NA	NA	0,00477124160708937	0,000181753474321205	0,0139876113554907
imputed	55	73,2	73	4,54116969758037	66,9	99	8,65961251378426	GradientBoost	symptom-cont	Handpicked	FALSE	GradientBoostingRegressor(alpha=0.9, criterion='friedman_mse', init=None, learning_rate=1, loss=u'lad', max_depth=3, max_features=None, max_leaf_nodes=None, min_impurity_decrease=0.0, min_impurity_split=None, min_samples_leaf=25, min_samples_split=50, min_weight_fraction_leaf=0.0, n_estimators=300, n_iter_no_change=None, presort='auto', random_state=0, subsample=1, tol=0.0001, validation_fraction…	258,1	290	9,33868893962697	204,4	207	11,9368709840095	week03	All	0,765146263546918	0,742393499816379	0,0154421963603974	0,744289795764675	0,706484641638225	0,0217555117351156	0,0148580704038877	0,0023575567922034	0,00044670204224958	0,000602686022397114	0,00056560790420715	0,000338148468495435	0,00032427457401682	0,000514240826046981	0,00147049934797537	0,0007013291431939	0,00116207863064625	0,000648134546574436	0,00214844173840716	0,000822640595717155	0,022626557622788	0,00304572452148701	0,0239231575516842	0,00315135412416341	NA	NA	0,00411495371844677	0,00159775779621179	0,0248203116411222
imputed	9	19,4	20	2,71620650499511	6,6	8	2,45854518861144	LinearSVR	symptom-cont	Benchmark	FALSE	LinearSVR(C=0.2, dual=True, epsilon=0, fit_intercept=True, intercept_scaling=1.0, loss=u'squared_epsilon_insensitive', max_iter=1500, random_state=0, tol=0.0001, verbose=0)	115,7	130	4,27005074130663	25	27	4	week04	Social	0,753834384474587	0,758248535306815	0,033138897762298	0,654726251059135	0,658536585365854	0,0590236310276249	NA	NA	NA	NA	NA	NA	NA	NA	NA	NA	NA	NA	NA	NA	NA	NA	NA	NA	NA	NA	NA	NA	NA
imputed	9	19,3	20	2,83039062871384	6,5	9	2,46080384337223	LinearRegression	symptom-cont	Benchmark	FALSE	LinearRegression(copy_X=True, fit_intercept=True, n_jobs=None, normalize=False)	115,8	129	4,34101882562659	25,1	27	3,84274207652123	week04	Social	0,755638801313787	0,754625346901018	0,0312735161495585	0,657880420219559	0,650602409638554	0,0547882609860851	NA	NA	NA	NA	NA	NA	NA	NA	NA	NA	NA	NA	NA	NA	NA	NA	NA	NA	NA	NA	NA	NA	NA
imputed	9	22,4	20	2,75680975041804	4,1	4	2,18326971917504	ElasticNet	symptom-cont	Benchmark	FALSE	ElasticNet(alpha=0.1, copy_X=True, fit_intercept=True, l1_ratio=0.5, max_iter=1000, normalize=False, positive=False, precompute=False, random_state=0, selection='cyclic', tol=0.0001, warm_start=False)	118,2	134	3,8528488738133	22	27	3,52766841475279	week04	Social	0,730362313389916	0,772741288930003	0,0254327434411106	0,620756083593932	0,692307692307693	0,04986349672703	NA	NA	NA	NA	NA	NA	NA	NA	NA	NA	NA	NA	NA	NA	NA	NA	NA	NA	NA	NA	NA	NA	NA
imputed	9	19,2	20	2,78088714861523	6,5	9	2,46080384337223	Ridge	symptom-cont	Benchmark	FALSE	Ridge(alpha=1.0, copy_X=True, fit_intercept=True, max_iter=None, normalize=False, random_state=0, solver=u'auto', tol=0.001)	115,8	129	4,34101882562659	25,2	27	3,82390143992	week04	Social	0,756749912424898	0,754625346901018	0,0310967963527448	0,659682222021361	0,650602409638554	0,0547471861274638	NA	NA	NA	NA	NA	NA	NA	NA	NA	NA	NA	NA	NA	NA	NA	NA	NA	NA	NA	NA	NA	NA	NA
imputed	9	23	20	3,43187671366233	2,5	4	1,50923085635624	Lasso	symptom-cont	Benchmark	FALSE	Lasso(alpha=0.1, copy_X=True, fit_intercept=True, max_iter=1000, normalize=False, positive=False, precompute=False, random_state=0, selection='cyclic', tol=0.0001, warm_start=False)	119,8	134	3,8815804341359	21,4	27	4,00555170287995	week04	Social	0,730204029434771	0,772741288930003	0,0314303730066303	0,62218930734611	0,692307692307693	0,0573621196580806	NA	NA	NA	NA	NA	NA	NA	NA	NA	NA	NA	NA	NA	NA	NA	NA	NA	NA	NA	NA	NA	NA	NA
imputed	9	19,4	20	2,71620650499511	6,6	8	2,45854518861144	BayesianRidge	symptom-cont	Benchmark	FALSE	BayesianRidge(alpha_1=1e-06, alpha_2=1e-06, compute_score=False, copy_X=True, fit_intercept=True, lambda_1=1e-06, lambda_2=1e-06, n_iter=300, normalize=False, tol=0.0001, verbose=False)	115,7	130	4,27005074130663	25	27	4	week04	Social	0,753834384474587	0,758248535306815	0,033138897762298	0,654726251059135	0,658536585365854	0,0590236310276249	NA	NA	NA	NA	NA	NA	NA	NA	NA	NA	NA	NA	NA	NA	NA	NA	NA	NA	NA	NA	NA	NA	NA
imputed	9	23,6	24	2,45854518861144	5,1	4	2,13177026070926	KNN	symptom-cont	Benchmark	FALSE	KNeighborsRegressor(algorithm=u'ball_tree', leaf_size=30, metric='minkowski', metric_params=None, n_jobs=-1, n_neighbors=25, p=2, weights=u'distance')	117,2	134	3,9665266081716	20,8	23	3,8528488738133	week04	Social	0,712100712414955	0,730188097440641	0,031128073820077	0,587196723657065	0,621621621621622	0,0629818307634945	NA	NA	NA	NA	NA	NA	NA	NA	NA	NA	NA	NA	NA	NA	NA	NA	NA	NA	NA	NA	NA	NA	NA
imputed	9	17,6	17	2,41292814278051	7,1	9	2,68535120814971	RF	symptom-cont	Benchmark	FALSE	RandomForestRegressor(bootstrap=True, criterion='mse', max_depth=None, max_features=u'auto', max_leaf_nodes=None, min_impurity_decrease=0.0, min_impurity_split=None, min_samples_leaf=5, min_samples_split=10, min_weight_fraction_leaf=0.0, n_estimators=300, n_jobs=-1, oob_score=False, random_state=0, verbose=0, warm_start=False)	115,2	129	4,18462795372672	26,8	30	4,41713833959399	week04	Social	0,771709320892127	0,786540240518039	0,0341916058826978	0,680933615499086	0,697674418604651	0,0609785026906288	NA	NA	NA	NA	NA	NA	NA	NA	NA	NA	NA	NA	NA	NA	NA	NA	NA	NA	NA	NA	NA	NA	NA
imputed	9	18,5	18	2,36877840059198	9	8	3,46410161513775	Ada	symptom-cont	Benchmark	FALSE	AdaBoostRegressor(base_estimator=RandomForestRegressor(bootstrap=True, criterion='mse', max_depth=None, max_features='auto', max_leaf_nodes=None, min_impurity_decrease=0.0, min_impurity_split=None, min_samples_leaf=2, min_samples_split=5, min_weight_fraction_leaf=0.0, n_estimators='warn', n_jobs=-1, oob_score=False, random_state=0, verbose=0, warm_start=False), learning_rate=1, loss=u'linear', n_…	113,3	130	3,77270901784558	25,9	29	4,9766119666563	week04	Social	0,753225481385566	0,779525131051495	0,0396854729598899	0,648413409248346	0,69047619047619	0,0717387114810399	NA	NA	NA	NA	NA	NA	NA	NA	NA	NA	NA	NA	NA	NA	NA	NA	NA	NA	NA	NA	NA	NA	NA
imputed	9	17,7	16	2,11081869319834	9,9	11	3,84274207652123	GradientBoost	symptom-cont	Benchmark	FALSE	GradientBoostingRegressor(alpha=0.9, criterion='friedman_mse', init=None, learning_rate=1, loss=u'lad', max_depth=3, max_features=None, max_leaf_nodes=None, min_impurity_decrease=0.0, min_impurity_split=None, min_samples_leaf=50, min_samples_split=100, min_weight_fraction_leaf=0.0, n_estimators=300, n_iter_no_change=None, presort='auto', random_state=0, subsample=1, tol=0.0001, validation_fractio…	112,4	127	2,63312235441753	26,7	31	4,69160005873381	week04	Social	0,758875788685217	0,789932161578785	0,0400898551591602	0,654835880472128	0,696629213483146	0,0756651273276984	NA	NA	NA	NA	NA	NA	NA	NA	NA	NA	NA	NA	NA	NA	NA	NA	NA	NA	NA	NA	NA	NA	NA
naremove	59	12,9	11	2,23358207570013	5,8	6	2,78088714861523	LinearSVR	symptom-cont	Handpicked	FALSE	LinearSVR(C=0.2, dual=True, epsilon=0, fit_intercept=True, intercept_scaling=1.0, loss=u'squared_epsilon_insensitive', max_iter=1500, random_state=0, tol=0.0001, verbose=0)	54,2	73	4,41713833959398	15	18	2,35702260395516	week04	Social	0,720552935811109	0,772370144041903	0,0307262084185652	0,61561858626765	0,679245283018868	0,0528365485434859	NA	NA	NA	NA	NA	NA	NA	NA	NA	NA	NA	NA	NA	NA	NA	NA	NA	NA	NA	NA	NA	NA	NA
naremove	59	12,6	11	1,95505043981536	5,7	6	2,75075747143703	LinearRegression	symptom-cont	Handpicked	FALSE	LinearRegression(copy_X=True, fit_intercept=True, n_jobs=None, normalize=False)	54,3	73	4,3982319680122	15,3	18	2,49666444147653	week04	Social	0,726324692789763	0,772370144041903	0,0303415353272486	0,62492227767142	0,679245283018868	0,0539594062627076	NA	NA	NA	NA	NA	NA	NA	NA	NA	NA	NA	NA	NA	NA	NA	NA	NA	NA	NA	NA	NA	NA	NA
naremove	59	14,6	12	2,87518115371304	3,5	4	1,95789002074512	ElasticNet	symptom-cont	Handpicked	FALSE	ElasticNet(alpha=0.1, copy_X=True, fit_intercept=True, l1_ratio=0.2, max_iter=1000, normalize=False, positive=False, precompute=False, random_state=0, selection='cyclic', tol=0.0001, warm_start=False)	56,5	75	3,10017920628971	13,3	17	2,5407785333546	week04	Social	0,709872500651584	0,767786992579659	0,0357358354649734	0,591586876922107	0,68	0,0658211696620705	NA	NA	NA	NA	NA	NA	NA	NA	NA	NA	NA	NA	NA	NA	NA	NA	NA	NA	NA	NA	NA	NA	NA
naremove	59	13	11	2,10818510677892	5,7	6	2,62678510731274	Ridge	symptom-cont	Handpicked	FALSE	Ridge(alpha=1.0, copy_X=True, fit_intercept=True, max_iter=None, normalize=False, random_state=0, solver=u'saga', tol=0.001)	54,3	73	4,29599296502631	14,9	18	2,60128173535022	week04	Social	0,719092551823321	0,772370144041903	0,0349244178519992	0,613048894390088	0,679245283018868	0,0611348845902852	NA	NA	NA	NA	NA	NA	NA	NA	NA	NA	NA	NA	NA	NA	NA	NA	NA	NA	NA	NA	NA	NA	NA
naremove	59	14,7	14	3,02030167735315	2,1	3	1,79195734076208	Lasso	symptom-cont	Handpicked	FALSE	Lasso(alpha=0.1, copy_X=True, fit_intercept=True, max_iter=1000, normalize=False, positive=False, precompute=False, random_state=0, selection='cyclic', tol=0.0001, warm_start=False)	57,9	76	2,96085573216033	13,2	15	2,34757558155453	week04	Social	0,720074939642445	0,739633347883021	0,0336686458947136	0,608198861267083	0,638297872340426	0,0625424463251696	NA	NA	NA	NA	NA	NA	NA	NA	NA	NA	NA	NA	NA	NA	NA	NA	NA	NA	NA	NA	NA	NA	NA
naremove	59	13,5	11	3,06412938514171	5,5	6	2,41522945769824	BayesianRidge	symptom-cont	Handpicked	FALSE	BayesianRidge(alpha_1=1e-06, alpha_2=1e-06, compute_score=False, copy_X=True, fit_intercept=True, lambda_1=1e-06, lambda_2=1e-06, n_iter=300, normalize=False, tol=0.01, verbose=False)	54,5	73	4,11636301174282	14,4	18	2,75680975041804	week04	Social	0,712765452119293	0,772370144041903	0,0439297345393594	0,60022944615306	0,679245283018868	0,074850269001619	NA	NA	NA	NA	NA	NA	NA	NA	NA	NA	NA	NA	NA	NA	NA	NA	NA	NA	NA	NA	NA	NA	NA
naremove	59	20	20	3,77123616632825	1,1	2	1,66332999331662	KNN	symptom-cont	Handpicked	FALSE	KNeighborsRegressor(algorithm=u'ball_tree', leaf_size=30, metric='minkowski', metric_params=None, n_jobs=-1, n_neighbors=25, p=2, weights=u'distance')	58,9	77	3,8715486421959	7,9	9	2,23358207570013	week04	Social	0,633183850891536	0,642514185945002	0,0428690238176085	0,425875285340602	0,45	0,092623953816005	NA	NA	NA	NA	NA	NA	NA	NA	NA	NA	NA	NA	NA	NA	NA	NA	NA	NA	NA	NA	NA	NA	NA
naremove	59	13,1	12	1,85292561462497	4,1	3	2,46981780704569	RF	symptom-cont	Handpicked	FALSE	RandomForestRegressor(bootstrap=True, criterion='mse', max_depth=None, max_features=u'auto', max_leaf_nodes=None, min_impurity_decrease=0.0, min_impurity_split=None, min_samples_leaf=5, min_samples_split=10, min_weight_fraction_leaf=0.0, n_estimators=300, n_jobs=-1, oob_score=False, random_state=0, verbose=0, warm_start=False)	55,9	76	2,92308816911917	14,8	17	2,39443799947573	week04	Social	0,731158489462256	0,77411610650371	0,0304355848671082	0,629916958374922	0,693877551020408	0,0568192401145851	NA	NA	1,02984981336047e-05	2,22662669661098e-05	7,16371842083284e-05	5,42193584045323e-05	1,69776141638382e-05	2,43707881096456e-05	0,0015526757497783	0,000526810993020801	0,00051351759764109	0,00012563073398552	0,00205015427262437	0,00044470908861941	NA	NA	NA	NA	NA	NA	0,0013991614556968	0,000188855528179806	0,00305544454403788
naremove	59	13	12	2,10818510677892	4,6	4	2,71620650499511	Ada	symptom-cont	Handpicked	FALSE	AdaBoostRegressor(base_estimator=RandomForestRegressor(bootstrap=True, criterion='mse', max_depth=None, max_features='auto', max_leaf_nodes=None, min_impurity_decrease=0.0, min_impurity_split=None, min_samples_leaf=2, min_samples_split=5, min_weight_fraction_leaf=0.0, n_estimators='warn', n_jobs=-1, oob_score=False, random_state=0, verbose=0, warm_start=False), learning_rate=1, loss=u'linear', n_…	55,4	75	3,02581485810939	14,9	17	2,33095116493961	week04	Social	0,729229459023055	0,767786992579659	0,0366691087734992	0,626805340437866	0,68	0,0641447471802756	NA	NA	0,00037181993331687	0,000152150595719462	0,00047661929175262	0,000119394358559782	0,00030622763448266	7,20738925347794e-05	0,00220270952267155	0,000542796339433143	0,00125709715521996	0,000177958166774367	0,00300703441602671	0,000520222713376315	NA	NA	NA	NA	NA	NA	0,00241332489152288	0,000258853289628964	0,00683438387138066
naremove	59	12,3	14	3,65300485141266	7,9	7	2,84604989415154	GradientBoost	symptom-cont	Handpicked	FALSE	GradientBoostingRegressor(alpha=0.9, criterion='friedman_mse', init=None, learning_rate=1, loss=u'lad', max_depth=3, max_features=None, max_leaf_nodes=None, min_impurity_decrease=0.0, min_impurity_split=None, min_samples_leaf=50, min_samples_split=100, min_weight_fraction_leaf=0.0, n_estimators=300, n_iter_no_change=None, presort='auto', random_state=0, subsample=1, tol=0.0001, validation_fractio…	52,1	72	4,38304815295373	15,6	15	4,67142614436129	week04	Social	0,711926510342935	0,714316892186818	0,079061334464252	0,599538638075504	0,588235294117647	0,126152899392554	NA	NA	0	0	0	0	0	0	0,00193438216590017	0,00116434212708851	0,00150390386390841	0,00123693105727356	0,00315923206941262	0,0017310480321152	NA	NA	NA	NA	NA	NA	0,00634412501019519	0,00251705695840614	0,0233454549322578
naremove	9	4,3	3	2,40601099101581	15,7	23	3,8020462326957	LinearSVR	symptom-cont	Benchmark	FALSE	LinearSVR(C=0.2, dual=True, epsilon=0, fit_intercept=True, intercept_scaling=1.0, loss=u'squared_epsilon_insensitive', max_iter=1500, random_state=0, tol=0.0001, verbose=0)	6,4	7	3,06231575409489	54,4	55	3,9496835316263	week04	Panic	0,606178317337442	0,590804597701149	0,0515853895274861	0,843976129412762	0,808823529411765	0,0233165998837361	NA	NA	NA	NA	NA	NA	NA	NA	NA	NA	NA	NA	NA	NA	NA	NA	NA	NA	NA	NA	NA	NA	NA
naremove	9	4,3	3	2,40601099101581	15,7	23	3,8020462326957	LinearRegression	symptom-cont	Benchmark	FALSE	LinearRegression(copy_X=True, fit_intercept=True, n_jobs=None, normalize=False)	6,4	7	3,06231575409489	54,4	55	3,9496835316263	week04	Panic	0,606178317337442	0,590804597701149	0,0515853895274861	0,843976129412762	0,808823529411765	0,0233165998837361	NA	NA	NA	NA	NA	NA	NA	NA	NA	NA	NA	NA	NA	NA	NA	NA	NA	NA	NA	NA	NA	NA	NA
naremove	9	3,7	2	2,05750658160146	16,2	23	4,21109645262767	ElasticNet	symptom-cont	Benchmark	FALSE	ElasticNet(alpha=0.1, copy_X=True, fit_intercept=True, l1_ratio=0.2, max_iter=1000, normalize=False, positive=False, precompute=False, random_state=0, selection='cyclic', tol=0.0001, warm_start=False)	5,9	7	2,84604989415154	55	56	4,08248290463863	week04	Panic	0,601369170590228	0,599425287356322	0,0510656290089442	0,845968869715444	0,817518248175183	0,0279091241996621	NA	NA	NA	NA	NA	NA	NA	NA	NA	NA	NA	NA	NA	NA	NA	NA	NA	NA	NA	NA	NA	NA	NA
naremove	9	4,3	3	2,40601099101581	15,7	23	3,8020462326957	Ridge	symptom-cont	Benchmark	FALSE	Ridge(alpha=1.0, copy_X=True, fit_intercept=True, max_iter=None, normalize=False, random_state=0, solver=u'auto', tol=0.001)	6,4	7	3,06231575409489	54,4	55	3,9496835316263	week04	Panic	0,606178317337442	0,590804597701149	0,0515853895274861	0,843976129412762	0,808823529411765	0,0233165998837361	NA	NA	NA	NA	NA	NA	NA	NA	NA	NA	NA	NA	NA	NA	NA	NA	NA	NA	NA	NA	NA	NA	NA
naremove	9	2,6	0	2,17050941281329	17,4	25	4,52646538580479	Lasso	symptom-cont	Benchmark	FALSE	Lasso(alpha=0.1, copy_X=True, fit_intercept=True, max_iter=1000, normalize=False, positive=False, precompute=False, random_state=0, selection='cyclic', tol=0.0001, warm_start=False)	4,7	5	2,21359436211787	56,1	58	4,43345864484553	week04	Panic	0,583694080818142	0,583333333333333	0,0469961971105157	0,847619131900065	0,822695035460993	0,0354476320482582	NA	NA	NA	NA	NA	NA	NA	NA	NA	NA	NA	NA	NA	NA	NA	NA	NA	NA	NA	NA	NA	NA	NA
naremove	9	4,2	3	2,29975844142138	15,8	23	3,79473319220206	BayesianRidge	symptom-cont	Benchmark	FALSE	BayesianRidge(alpha_1=1e-06, alpha_2=1e-06, compute_score=False, copy_X=True, fit_intercept=True, lambda_1=1e-06, lambda_2=1e-06, n_iter=300, normalize=False, tol=0.0001, verbose=False)	6,3	7	2,98328677803526	54,5	55	4,00693842672377	week04	Panic	0,60488863479776	0,590804597701149	0,0507764263153125	0,844173715805697	0,808823529411765	0,0244531194125781	NA	NA	NA	NA	NA	NA	NA	NA	NA	NA	NA	NA	NA	NA	NA	NA	NA	NA	NA	NA	NA	NA	NA
naremove	9	4,1	5	2,51440295541948	16,3	22	4,3728963196287	KNN	symptom-cont	Benchmark	FALSE	KNeighborsRegressor(algorithm=u'brute', leaf_size=30, metric='minkowski', metric_params=None, n_jobs=-1, n_neighbors=25, p=2, weights=u'distance')	5,8	8	2,20100986922922	54,6	53	4,55094617756694	week04	Panic	0,596803014541704	0,590229885057471	0,0434294200517305	0,841387227404392	0,796992481203008	0,0346547357192884	NA	NA	NA	NA	NA	NA	NA	NA	NA	NA	NA	NA	NA	NA	NA	NA	NA	NA	NA	NA	NA	NA	NA
naremove	9	4,3	3	2,31180545125329	16,1	23	5,10881590977792	RF	symptom-cont	Benchmark	FALSE	RandomForestRegressor(bootstrap=True, criterion='mse', max_depth=None, max_features=u'sqrt', max_leaf_nodes=None, min_impurity_decrease=0.0, min_impurity_split=None, min_samples_leaf=25, min_samples_split=10, min_weight_fraction_leaf=0.0, n_estimators=300, n_jobs=-1, oob_score=False, random_state=0, verbose=0, warm_start=False)	6	7	2,44948974278318	54,4	55	4,32563418600222	week04	Panic	0,602267972645796	0,590804597701149	0,0458044393980997	0,841072763639212	0,808823529411765	0,034197193784593	NA	NA	NA	NA	NA	NA	NA	NA	NA	NA	NA	NA	NA	NA	NA	NA	NA	NA	NA	NA	NA	NA	NA
naremove	9	6,7	8	2,11081869319834	14,1	21	4,01248052954778	Ada	symptom-cont	Benchmark	FALSE	AdaBoostRegressor(base_estimator=RandomForestRegressor(bootstrap=True, criterion='mse', max_depth=None, max_features='auto', max_leaf_nodes=None, min_impurity_decrease=0.0, min_impurity_split=None, min_samples_leaf=2, min_samples_split=5, min_weight_fraction_leaf=0.0, n_estimators='warn', n_jobs=-1, oob_score=False, random_state=0, verbose=0, warm_start=False), learning_rate=1, loss=u'exponential…	8	9	3,590109871423	52	50	4,34613493680177	week04	Panic	0,622714917260731	0,581034482758621	0,0638780594606191	0,832431433180035	0,775193798449612	0,033927474867655	NA	NA	NA	NA	NA	NA	NA	NA	NA	NA	NA	NA	NA	NA	NA	NA	NA	NA	NA	NA	NA	NA	NA
naremove	9	9,7	7	3,02030167735315	13,4	20	3,20416395751944	GradientBoost	symptom-cont	Benchmark	FALSE	GradientBoostingRegressor(alpha=0.9, criterion='friedman_mse', init=None, learning_rate=1, loss=u'lad', max_depth=3, max_features=None, max_leaf_nodes=None, min_impurity_decrease=0.0, min_impurity_split=None, min_samples_leaf=50, min_samples_split=100, min_weight_fraction_leaf=0.0, n_estimators=300, n_iter_no_change=None, presort='auto', random_state=0, subsample=1, tol=0.0001, validation_fractio…	8,7	10	3,16403399335581	49	51	5,41602560309064	week04	Panic	0,61105859281965	0,60632183908046	0,0464784315223353	0,807102830511	0,790697674418605	0,0426377586642049	NA	NA	NA	NA	NA	NA	NA	NA	NA	NA	NA	NA	NA	NA	NA	NA	NA	NA	NA	NA	NA	NA	NA
naremove	6	4,7	0	3,30151480384384	24,8	38	4,61398839279954	LinearSVR	symptom-cont	Benchmark	FALSE	LinearSVR(C=0.2, dual=True, epsilon=0, fit_intercept=True, intercept_scaling=1.0, loss=u'squared_epsilon_insensitive', max_iter=1500, random_state=0, tol=0.0001, verbose=0)	5,2	1	2,5298221281347	67,5	70	3,92286743197994	week01	Panic	0,555870028106042	0,512820512820513	0,046548688507986	0,820233252485795	0,786516853932584	0,0291513494980377	NA	NA	NA	NA	NA	NA	NA	NA	NA	NA	NA	NA	NA	NA	NA	NA	NA	NA	NA	NA	NA	NA	NA
naremove	6	4,9	0	3,5418137224372	24,8	38	4,61398839279954	LinearRegression	symptom-cont	Benchmark	FALSE	LinearRegression(copy_X=True, fit_intercept=True, n_jobs=None, normalize=False)	5,2	1	2,5298221281347	67,3	70	3,97352348538283	week01	Panic	0,554536457693524	0,512820512820513	0,0474757825655837	0,818778807261677	0,786516853932584	0,0297966201904536	NA	NA	NA	NA	NA	NA	NA	NA	NA	NA	NA	NA	NA	NA	NA	NA	NA	NA	NA	NA	NA	NA	NA
naremove	6	3	0	2,53859103528797	27,3	38	4,83160888777687	ElasticNet	symptom-cont	Benchmark	FALSE	ElasticNet(alpha=0.1, copy_X=True, fit_intercept=True, l1_ratio=0.2, max_iter=1000, normalize=False, positive=False, precompute=False, random_state=0, selection='cyclic', tol=0.0001, warm_start=False)	2,7	1	1,41813649241218	69,2	70	3,55277669185979	week01	Panic	0,526770293031013	0,512820512820513	0,0290462502561719	0,819995992914891	0,786516853932584	0,0266720630546355	NA	NA	NA	NA	NA	NA	NA	NA	NA	NA	NA	NA	NA	NA	NA	NA	NA	NA	NA	NA	NA	NA	NA
naremove	6	4,9	0	3,5418137224372	24,8	38	4,61398839279954	Ridge	symptom-cont	Benchmark	FALSE	Ridge(alpha=1.0, copy_X=True, fit_intercept=True, max_iter=None, normalize=False, random_state=0, solver=u'auto', tol=0.001)	5,2	1	2,5298221281347	67,3	70	3,97352348538283	week01	Panic	0,554536457693524	0,512820512820513	0,0474757825655837	0,818778807261677	0,786516853932584	0,0297966201904536	NA	NA	NA	NA	NA	NA	NA	NA	NA	NA	NA	NA	NA	NA	NA	NA	NA	NA	NA	NA	NA	NA	NA
naremove	6	0,3	0	0,948683298050514	30	39	4,13655788199695	Lasso	symptom-cont	Benchmark	FALSE	Lasso(alpha=0.1, copy_X=True, fit_intercept=True, max_iter=1000, normalize=False, positive=False, precompute=False, random_state=0, selection='cyclic', tol=0.0001, warm_start=False)	0	0	0	71,9	70	3,95671019352638	week01	Panic	0,497972972972973	0,5	0,00641002228412509	0,82543023701458	0,782122905027933	0,0269737889370164	NA	NA	NA	NA	NA	NA	NA	NA	NA	NA	NA	NA	NA	NA	NA	NA	NA	NA	NA	NA	NA	NA	NA
naremove	6	4,5	0	3,30823887354653	25,3	38	4,57165178026498	BayesianRidge	symptom-cont	Benchmark	FALSE	BayesianRidge(alpha_1=1e-06, alpha_2=1e-06, compute_score=False, copy_X=True, fit_intercept=True, lambda_1=1e-06, lambda_2=1e-06, n_iter=300, normalize=False, tol=0.0001, verbose=False)	4,7	1	2,49666444147653	67,7	70	3,97352348538283	week01	Panic	0,548676296707899	0,512820512820513	0,0455815690761411	0,81916220723672	0,786516853932584	0,0294448742073405	NA	NA	NA	NA	NA	NA	NA	NA	NA	NA	NA	NA	NA	NA	NA	NA	NA	NA	NA	NA	NA	NA	NA
naremove	6	7,1	6	2,7264140062238	23,5	34	4,76678321535836	KNN	symptom-cont	Benchmark	FALSE	KNeighborsRegressor(algorithm=u'brute', leaf_size=30, metric='minkowski', metric_params=None, n_jobs=-1, n_neighbors=25, p=2, weights=u'distance')	6,5	5	3,62859017617954	65,1	64	4,17532433869913	week01	Panic	0,559518876451649	0,521245421245421	0,0623382486815797	0,809317734077768	0,761904761904762	0,0324297329735194	NA	NA	NA	NA	NA	NA	NA	NA	NA	NA	NA	NA	NA	NA	NA	NA	NA	NA	NA	NA	NA	NA	NA
naremove	6	5,9	4	2,99814757623585	23,9	34	4,70106370941726	RF	symptom-cont	Benchmark	FALSE	RandomForestRegressor(bootstrap=True, criterion='mse', max_depth=None, max_features=u'sqrt', max_leaf_nodes=None, min_impurity_decrease=0.0, min_impurity_split=None, min_samples_leaf=25, min_samples_split=10, min_weight_fraction_leaf=0.0, n_estimators=300, n_jobs=-1, oob_score=False, random_state=0, verbose=0, warm_start=False)	6,1	5	2,55821118057999	66,3	66	3,52924291535105	week01	Panic	0,563023582394296	0,535531135531136	0,0435678013935173	0,816159910354803	0,776470588235294	0,0247106808168008	NA	NA	NA	NA	NA	NA	NA	NA	NA	NA	NA	NA	NA	NA	NA	NA	NA	NA	NA	NA	NA	NA	NA
naremove	6	11,9	8	3,78447119452933	20,9	33	2,99814757623585	Ada	symptom-cont	Benchmark	FALSE	AdaBoostRegressor(base_estimator=RandomForestRegressor(bootstrap=True, criterion='mse', max_depth=None, max_features='auto', max_leaf_nodes=None, min_impurity_decrease=0.0, min_impurity_split=None, min_samples_leaf=2, min_samples_split=5, min_weight_fraction_leaf=0.0, n_estimators='warn', n_jobs=-1, oob_score=False, random_state=0, verbose=0, warm_start=False), learning_rate=1, loss=u'exponential…	9,1	6	2,7264140062238	60,3	62	2,98328677803526	week01	Panic	0,568817729007145	0,51978021978022	0,0442610945871301	0,785920222675684	0,751515151515152	0,0223892085898202	NA	NA	NA	NA	NA	NA	NA	NA	NA	NA	NA	NA	NA	NA	NA	NA	NA	NA	NA	NA	NA	NA	NA
naremove	6	13,6	15	3,77712412645741	18,3	29	3,36815148775177	GradientBoost	symptom-cont	Benchmark	FALSE	GradientBoostingRegressor(alpha=0.9, criterion='friedman_mse', init=None, learning_rate=1, loss=u'lad', max_depth=3, max_features=None, max_leaf_nodes=None, min_impurity_decrease=0.0, min_impurity_split=None, min_samples_leaf=50, min_samples_split=100, min_weight_fraction_leaf=0.0, n_estimators=300, n_iter_no_change=None, presort='auto', random_state=0, subsample=1, tol=0.0001, validation_fractio…	11,7	10	2,11081869319834	58,6	55	4,19523539268061	week01	Panic	0,601865523844822	0,521062271062271	0,0223380305045438	0,785197130708681	0,714285714285714	0,0275592156610819	NA	NA	NA	NA	NA	NA	NA	NA	NA	NA	NA	NA	NA	NA	NA	NA	NA	NA	NA	NA	NA	NA	NA
naremove	59	5,2	6	2,34757558155453	14,3	22	3,46570499481868	LinearSVR	symptom-cont	Handpicked	FALSE	LinearSVR(C=0.2, dual=True, epsilon=0, fit_intercept=True, intercept_scaling=1.0, loss=u'squared_epsilon_insensitive', max_iter=1500, random_state=0, tol=0.0001, verbose=0)	7,1	8	3,03498123735734	51,6	48	4,2478752858864	week04	Panic	0,618264958551231	0,577777777777778	0,0687569607599247	0,84017214607506	0,774193548387097	0,0341664790036008	NA	NA	NA	NA	NA	NA	NA	NA	NA	NA	NA	NA	NA	NA	NA	NA	NA	NA	NA	NA	NA	NA	NA
naremove	59	5,5	6	2,54950975679639	14,1	22	3,63470921960906	LinearRegression	symptom-cont	Handpicked	FALSE	LinearRegression(copy_X=True, fit_intercept=True, n_jobs=None, normalize=False)	7,3	8	3,26768691550733	51,3	48	4,32177946889678	week04	Panic	0,620759645112381	0,577777777777778	0,0758341357642819	0,838738778953468	0,774193548387097	0,0366944845293958	NA	NA	NA	NA	NA	NA	NA	NA	NA	NA	NA	NA	NA	NA	NA	NA	NA	NA	NA	NA	NA	NA	NA
naremove	59	3,8	5	1,93218356615859	14,8	24	3,91010087963071	ElasticNet	symptom-cont	Handpicked	FALSE	ElasticNet(alpha=0.1, copy_X=True, fit_intercept=True, l1_ratio=0.2, max_iter=1000, normalize=False, positive=False, precompute=False, random_state=0, selection='cyclic', tol=0.0001, warm_start=False)	6,6	6	2,67498701969852	53	49	3,97212509593766	week04	Panic	0,62070552713244	0,553703703703704	0,0555245491741476	0,849896480270409	0,771653543307087	0,0303036357842882	NA	NA	NA	NA	NA	NA	NA	NA	NA	NA	NA	NA	NA	NA	NA	NA	NA	NA	NA	NA	NA	NA	NA
naremove	59	5,3	6	2,31180545125329	14,2	22	3,45768066130398	Ridge	symptom-cont	Handpicked	FALSE	Ridge(alpha=1.0, copy_X=True, fit_intercept=True, max_iter=None, normalize=False, random_state=0, solver=u'saga', tol=0.001)	7,2	8	3,0840089349921	51,5	48	4,11636301174282	week04	Panic	0,619619199463561	0,577777777777778	0,0678459685497224	0,839991224869754	0,774193548387097	0,032040837054363	NA	NA	NA	NA	NA	NA	NA	NA	NA	NA	NA	NA	NA	NA	NA	NA	NA	NA	NA	NA	NA	NA	NA
naremove	59	2,4	0	2,06559111797729	16,7	25	4,57165178026498	Lasso	symptom-cont	Handpicked	FALSE	Lasso(alpha=0.1, copy_X=True, fit_intercept=True, max_iter=1000, normalize=False, positive=False, precompute=False, random_state=0, selection='cyclic', tol=0.0001, warm_start=False)	4,7	5	2,05750658160146	54,4	54	4,32563418600222	week04	Panic	0,590152907778258	0,583333333333333	0,0502751697046835	0,849584396510254	0,81203007518797	0,0380105261349515	NA	NA	NA	NA	NA	NA	NA	NA	NA	NA	NA	NA	NA	NA	NA	NA	NA	NA	NA	NA	NA	NA	NA
naremove	59	4,5	5	2,06827894099848	15,2	23	3,61478445646026	BayesianRidge	symptom-cont	Handpicked	FALSE	BayesianRidge(alpha_1=1e-06, alpha_2=1e-06, compute_score=False, copy_X=True, fit_intercept=True, lambda_1=1e-06, lambda_2=1e-06, n_iter=300, normalize=False, tol=0.0001, verbose=False)	6,2	7	2,78088714861523	52,3	49	4,3982319680122	week04	Panic	0,603840832880616	0,57037037037037	0,0487089548043522	0,840432051188566	0,777777777777778	0,0323859327586583	NA	NA	NA	NA	NA	NA	NA	NA	NA	NA	NA	NA	NA	NA	NA	NA	NA	NA	NA	NA	NA	NA	NA
naremove	59	0,7	0	0,823272602348565	20,4	28	5,21109926556341	KNN	symptom-cont	Handpicked	FALSE	KNeighborsRegressor(algorithm=u'ball_tree', leaf_size=30, metric='minkowski', metric_params=None, n_jobs=-1, n_neighbors=25, p=2, weights=u'distance')	1	2	0,666666666666667	56,1	54	4,99888876540466	week04	Panic	0,519217602859028	0,533333333333333	0,0212067327032948	0,840265122354508	0,794117647058823	0,046157884541043	NA	NA	NA	NA	NA	NA	NA	NA	NA	NA	NA	NA	NA	NA	NA	NA	NA	NA	NA	NA	NA	NA	NA
naremove	59	4,9	3	2,42441287279576	15,2	22	4,02216083439956	RF	symptom-cont	Handpicked	FALSE	RandomForestRegressor(bootstrap=True, criterion='mse', max_depth=None, max_features=u'auto', max_leaf_nodes=None, min_impurity_decrease=0.0, min_impurity_split=None, min_samples_leaf=25, min_samples_split=100, min_weight_fraction_leaf=0.0, n_estimators=300, n_jobs=-1, oob_score=False, random_state=0, verbose=0, warm_start=False)	6,2	8	2,93636207273937	51,9	51	4,1217579852399	week04	Panic	0,600725533602203	0,605555555555556	0,0544101595295691	0,836877611923861	0,803149606299213	0,0320010524066397	NA	NA	0	0	0	0	0	0	0,00058399501858058	0,000401885728365399	2,45867114393943e-05	5,21312333012859e-05	0,00168470023024974	0,00128652618043962	NA	NA	NA	NA	NA	NA	0,00027424776354883	0,00021428338800581	0,00066662329198689
naremove	59	5,9	6	2,84604989415154	14,5	20	3,68932393686311	Ada	symptom-cont	Handpicked	FALSE	AdaBoostRegressor(base_estimator=RandomForestRegressor(bootstrap=True, criterion='mse', max_depth=None, max_features='auto', max_leaf_nodes=None, min_impurity_decrease=0.0, min_impurity_split=None, min_samples_leaf=2, min_samples_split=5, min_weight_fraction_leaf=0.0, n_estimators='warn', n_jobs=-1, oob_score=False, random_state=0, verbose=0, warm_start=False), learning_rate=1, loss=u'linear', n_…	6,9	10	2,55821118057999	50,9	48	4,04007700696685	week04	Panic	0,608636636950297	0,611111111111111	0,0513668478372873	0,832101247822947	0,786885245901639	0,0327304873283821	NA	NA	0,00020491940251687	0,000108935122630753	0,00304536955851512	0,00116389263155337	0,00232808243096796	0,000387197646855127	0,00214453880869864	0,000416873214630698	0,00271885442875784	0,000452805127943369	0,00529530975486256	0,00156485241867675	NA	NA	NA	NA	NA	NA	0,00457138786560298	0,000564326560562241	0,0150787176115909
naremove	59	10,9	10	3,81371792932362	13,3	13	3,49761823721991	GradientBoost	symptom-cont	Handpicked	FALSE	GradientBoostingRegressor(alpha=0.9, criterion='friedman_mse', init=None, learning_rate=1, loss=u'huber', max_depth=3, max_features=None, max_leaf_nodes=None, min_impurity_decrease=0.0, min_impurity_split=None, min_samples_leaf=25, min_samples_split=50, min_weight_fraction_leaf=0.0, n_estimators=300, n_iter_no_change=None, presort='auto', random_state=0, subsample=1, tol=0.0001, validation_fracti…	8,1	17	3,31494930412049	45,9	44	6,38487796803249	week04	Panic	0,589540487531781	0,690740740740741	0,0702707709079836	0,788223928214972	0,792792792792793	0,0578434555602431	NA	NA	0	0	0,00613321898127738	0,00222827117914922	0,00049505690500325	0,000640880173078747	0,00240061626293184	0,00334925581331821	0,00102663710200959	0,00184187950550338	0,0011196739580854	0,00140544349940424	NA	NA	NA	NA	NA	NA	0,00264957436348326	0,00168040157095844	0,026775449405938
naremove	6	67,1	69	7,40045043674145	12,4	9	2,71620650499512	LinearSVR	symptom-cont	Benchmark	FALSE	LinearSVR(C=0.2, dual=True, epsilon=0, fit_intercept=True, intercept_scaling=1.0, loss=u'squared_epsilon_insensitive', max_iter=1500, random_state=0, tol=0.0001, verbose=0)	85,9	81	7,18717994456487	23,9	28	4,40832545682976	pre	Depression	0,568457333061507	0,594329896907216	0,0212145662361877	0,373556047717113	0,417910447761194	0,046169645004349	NA	NA	NA	NA	NA	NA	NA	NA	NA	NA	NA	NA	NA	NA	NA	NA	NA	NA	NA	NA	NA	NA	NA
naremove	6	67,1	69	7,40045043674145	12,4	9	2,71620650499512	LinearRegression	symptom-cont	Benchmark	FALSE	LinearRegression(copy_X=True, fit_intercept=True, n_jobs=None, normalize=False)	85,9	81	7,18717994456487	23,9	28	4,40832545682976	pre	Depression	0,568457333061507	0,594329896907216	0,0212145662361877	0,373556047717113	0,417910447761194	0,046169645004349	NA	NA	NA	NA	NA	NA	NA	NA	NA	NA	NA	NA	NA	NA	NA	NA	NA	NA	NA	NA	NA	NA	NA
naremove	6	70,8	73	6,94102137857086	10,1	7	3,44641520681676	ElasticNet	symptom-cont	Benchmark	FALSE	ElasticNet(alpha=0.1, copy_X=True, fit_intercept=True, l1_ratio=0.2, max_iter=1000, normalize=False, positive=False, precompute=False, random_state=0, selection='cyclic', tol=0.0001, warm_start=False)	88,2	83	7,19258877827263	20,2	24	4,68567557088149	pre	Depression	0,559625672399122	0,584822451317297	0,0235721099219213	0,330037808116583	0,375	0,0513362393691245	NA	NA	NA	NA	NA	NA	NA	NA	NA	NA	NA	NA	NA	NA	NA	NA	NA	NA	NA	NA	NA	NA	NA
naremove	6	67,1	69	7,40045043674145	12,4	9	2,71620650499512	Ridge	symptom-cont	Benchmark	FALSE	Ridge(alpha=1.0, copy_X=True, fit_intercept=True, max_iter=None, normalize=False, random_state=0, solver=u'saga', tol=0.001)	85,9	81	7,18717994456487	23,9	28	4,40832545682976	pre	Depression	0,568457333061507	0,594329896907216	0,0212145662361877	0,373556047717113	0,417910447761194	0,046169645004349	NA	NA	NA	NA	NA	NA	NA	NA	NA	NA	NA	NA	NA	NA	NA	NA	NA	NA	NA	NA	NA	NA	NA
naremove	6	78	83	6,99205898780101	5,1	6	2,42441287279576	Lasso	symptom-cont	Benchmark	FALSE	Lasso(alpha=0.1, copy_X=True, fit_intercept=True, max_iter=1000, normalize=False, positive=False, precompute=False, random_state=0, selection='cyclic', tol=0.0001, warm_start=False)	93,2	84	7,96938586787659	13	14	3,77123616632825	pre	Depression	0,545135014026599	0,538831615120275	0,0215994698797343	0,23529871096644	0,239316239316239	0,0509510703825864	NA	NA	NA	NA	NA	NA	NA	NA	NA	NA	NA	NA	NA	NA	NA	NA	NA	NA	NA	NA	NA	NA	NA
naremove	6	67,2	68	7,50999334220744	12,4	9	2,67498701969852	BayesianRidge	symptom-cont	Benchmark	FALSE	BayesianRidge(alpha_1=1e-06, alpha_2=1e-06, compute_score=False, copy_X=True, fit_intercept=True, lambda_1=1e-06, lambda_2=1e-06, n_iter=300, normalize=False, tol=0.0001, verbose=False)	85,9	81	6,99920630420971	23,8	29	4,15799096787005	pre	Depression	0,568052460757255	0,599484536082474	0,0197955032402775	0,372490767474436	0,42962962962963	0,0442144233228037	NA	NA	NA	NA	NA	NA	NA	NA	NA	NA	NA	NA	NA	NA	NA	NA	NA	NA	NA	NA	NA	NA	NA
naremove	6	60,7	57	10,1439637223326	20,6	15	4,47710223743488	KNN	symptom-cont	Benchmark	FALSE	KNeighborsRegressor(algorithm=u'ball_tree', leaf_size=30, metric='minkowski', metric_params=None, n_jobs=-1, n_neighbors=25, p=2, weights=u'distance')	77,7	75	6,29020402424807	30,3	40	7,02456008903365	pre	Depression	0,562734391417364	0,622852233676976	0,0488443512154438	0,424656986341741	0,526315789473684	0,0822486617341412	NA	NA	NA	NA	NA	NA	NA	NA	NA	NA	NA	NA	NA	NA	NA	NA	NA	NA	NA	NA	NA	NA	NA
naremove	6	63,5	70	7,6630426217151	17,2	17	3,5213633723318	RF	symptom-cont	Benchmark	FALSE	RandomForestRegressor(bootstrap=True, criterion='mse', max_depth=None, max_features=u'sqrt', max_leaf_nodes=None, min_impurity_decrease=0.0, min_impurity_split=None, min_samples_leaf=10, min_samples_split=20, min_weight_fraction_leaf=0.0, n_estimators=300, n_jobs=-1, oob_score=False, random_state=0, verbose=0, warm_start=False)	81,1	73	6,40225654663173	27,5	27	3,9510898637099	pre	Depression	0,564343194306045	0,544730813287514	0,0258734919290313	0,404338485115485	0,382978723404255	0,0438912675820558	NA	NA	NA	NA	NA	NA	NA	NA	NA	NA	NA	NA	NA	NA	NA	NA	NA	NA	NA	NA	NA	NA	NA
naremove	6	64,2	69	7,55424825291482	24,1	17	4,72463990397387	Ada	symptom-cont	Benchmark	FALSE	AdaBoostRegressor(base_estimator=RandomForestRegressor(bootstrap=True, criterion='mse', max_depth=None, max_features='auto', max_leaf_nodes=None, min_impurity_decrease=0.0, min_impurity_split=None, min_samples_leaf=2, min_samples_split=5, min_weight_fraction_leaf=0.0, n_estimators='warn', n_jobs=-1, oob_score=False, random_state=0, verbose=0, warm_start=False), learning_rate=1, loss=u'exponential…	74,2	73	7,64198926981712	26,8	28	5,34997403939703	pre	Depression	0,524584778988189	0,549885452462772	0,0347710458617696	0,375700975260552	0,394366197183099	0,0572597453807196	NA	NA	NA	NA	NA	NA	NA	NA	NA	NA	NA	NA	NA	NA	NA	NA	NA	NA	NA	NA	NA	NA	NA
naremove	6	46,4	54	8,39576612876329	38	40	5,59761854124889	GradientBoost	symptom-cont	Benchmark	FALSE	GradientBoostingRegressor(alpha=0.9, criterion='friedman_mse', init=None, learning_rate=1, loss=u'lad', max_depth=3, max_features=None, max_leaf_nodes=None, min_impurity_decrease=0.0, min_impurity_split=None, min_samples_leaf=5, min_samples_split=50, min_weight_fraction_leaf=0.0, n_estimators=300, n_iter_no_change=None, presort='auto', random_state=0, subsample=1, tol=0.0001, validation_fraction=…	60,3	50	5,03432661280975	44,6	43	6,02218122167265	pre	Depression	0,553013872266512	0,49942726231386	0,0355824863832968	0,512315570625435	0,477777777777778	0,0504211102890955	NA	NA	NA	NA	NA	NA	NA	NA	NA	NA	NA	NA	NA	NA	NA	NA	NA	NA	NA	NA	NA	NA	NA
naremove	5	100,9	95	8,13019064967114	52,1	63	8,29256695279976	LinearSVR	symptom-cont	Benchmark	FALSE	LinearSVR(C=0.2, dual=True, epsilon=0, fit_intercept=True, intercept_scaling=1.0, loss=u'squared_epsilon_insensitive', max_iter=1500, random_state=0, tol=0.0001, verbose=0)	159,8	176	5,88406511029766	99,1	114	8,06156863698926	screen	All	0,625184706834772	0,640928109547356	0,0191873127674121	0,563644299540142	0,590673575129534	0,0291119206132216	NA	NA	NA	NA	NA	NA	NA	NA	NA	NA	NA	NA	NA	NA	NA	NA	NA	NA	NA	NA	NA	NA	NA
naremove	5	100,9	95	8,13019064967114	52,1	63	8,29256695279976	LinearRegression	symptom-cont	Benchmark	FALSE	LinearRegression(copy_X=True, fit_intercept=True, n_jobs=None, normalize=False)	159,8	176	5,88406511029766	99,1	114	8,06156863698926	screen	All	0,625184706834772	0,640928109547356	0,0191873127674121	0,563644299540142	0,590673575129534	0,0291119206132216	NA	NA	NA	NA	NA	NA	NA	NA	NA	NA	NA	NA	NA	NA	NA	NA	NA	NA	NA	NA	NA	NA	NA
naremove	5	105,2	104	7,96938586787659	51,1	62	8,62103370960943	ElasticNet	symptom-cont	Benchmark	FALSE	ElasticNet(alpha=0.1, copy_X=True, fit_intercept=True, l1_ratio=0.2, max_iter=1000, normalize=False, positive=False, precompute=False, random_state=0, selection='cyclic', tol=0.0001, warm_start=False)	160,8	177	6,42564307201146	94,8	105	6,86051504383357	screen	All	0,616865729929715	0,621489059278093	0,0159736636546349	0,547603045784528	0,558510638297872	0,0239462099271988	NA	NA	NA	NA	NA	NA	NA	NA	NA	NA	NA	NA	NA	NA	NA	NA	NA	NA	NA	NA	NA	NA	NA
naremove	5	100,9	95	8,13019064967114	52,1	63	8,29256695279976	Ridge	symptom-cont	Benchmark	FALSE	Ridge(alpha=1.0, copy_X=True, fit_intercept=True, max_iter=None, normalize=False, random_state=0, solver=u'auto', tol=0.001)	159,8	176	5,88406511029766	99,1	114	8,06156863698926	screen	All	0,625184706834772	0,640928109547356	0,0191873127674121	0,563644299540142	0,590673575129534	0,0291119206132216	NA	NA	NA	NA	NA	NA	NA	NA	NA	NA	NA	NA	NA	NA	NA	NA	NA	NA	NA	NA	NA	NA	NA
naremove	5	110,4	108	9,29994026265163	51,3	66	7,10320741324337	Lasso	symptom-cont	Benchmark	FALSE	Lasso(alpha=0.1, copy_X=True, fit_intercept=True, max_iter=1000, normalize=False, positive=False, precompute=False, random_state=0, selection='cyclic', tol=0.0001, warm_start=False)	160,6	173	6,05896947600094	89,6	101	7,5306779981029	screen	All	0,603353796464508	0,603551480450842	0,0163519862007343	0,524996280405581	0,537234042553192	0,0281980946506183	NA	NA	NA	NA	NA	NA	NA	NA	NA	NA	NA	NA	NA	NA	NA	NA	NA	NA	NA	NA	NA	NA	NA
naremove	5	101,1	95	8,23879710745311	52,2	62	8,25698357620855	BayesianRidge	symptom-cont	Benchmark	FALSE	BayesianRidge(alpha_1=1e-06, alpha_2=1e-06, compute_score=False, copy_X=True, fit_intercept=True, lambda_1=1e-06, lambda_2=1e-06, n_iter=300, normalize=False, tol=0.0001, verbose=False)	159,7	177	5,90762219509677	98,9	114	8,00624756049924	screen	All	0,624456432812112	0,643020159756561	0,0195082523509691	0,562687347226921	0,592207792207792	0,0292837605351558	NA	NA	NA	NA	NA	NA	NA	NA	NA	NA	NA	NA	NA	NA	NA	NA	NA	NA	NA	NA	NA	NA	NA
naremove	5	96,5	109	8,0863396471388	59,9	78	8,4780763017195	KNN	symptom-cont	Benchmark	FALSE	KNeighborsRegressor(algorithm=u'ball_tree', leaf_size=30, metric='minkowski', metric_params=None, n_jobs=-1, n_neighbors=25, p=2, weights=u'distance')	152	161	5,86893895388634	103,5	100	7,5608641481425	screen	All	0,61784081422121	0,576054533442774	0,0225924492869971	0,569153650268313	0,516795865633075	0,0296381246791685	NA	NA	NA	NA	NA	NA	NA	NA	NA	NA	NA	NA	NA	NA	NA	NA	NA	NA	NA	NA	NA	NA	NA
naremove	5	95,4	107	7,42667863553793	55	77	9,75249255888519	RF	symptom-cont	Benchmark	FALSE	RandomForestRegressor(bootstrap=True, criterion='mse', max_depth=None, max_features=u'sqrt', max_leaf_nodes=None, min_impurity_decrease=0.0, min_impurity_split=None, min_samples_leaf=10, min_samples_split=20, min_weight_fraction_leaf=0.0, n_estimators=300, n_jobs=-1, oob_score=False, random_state=0, verbose=0, warm_start=False)	156,9	162	4,74809903481851	104,6	102	7,66231760703712	screen	All	0,63228451902779	0,582931272647194	0,0180796101929269	0,581139393544006	0,525773195876289	0,0262186865520659	NA	NA	NA	NA	NA	NA	NA	NA	NA	NA	NA	NA	NA	NA	NA	NA	NA	NA	NA	NA	NA	NA	NA
naremove	5	111	114	8,48528137423857	54,1	73	6,15449248742557	Ada	symptom-cont	Benchmark	FALSE	AdaBoostRegressor(base_estimator=RandomForestRegressor(bootstrap=True, criterion='mse', max_depth=None, max_features='auto', max_leaf_nodes=None, min_impurity_decrease=0.0, min_impurity_split=None, min_samples_leaf=2, min_samples_split=5, min_weight_fraction_leaf=0.0, n_estimators='warn', n_jobs=-1, oob_score=False, random_state=0, verbose=0, warm_start=False), learning_rate=1, loss=u'linear', n_…	157,8	166	6,21467796609142	89	95	10,1980390271856	screen	All	0,594823903542713	0,574553062000761	0,0183910877610711	0,517430704803453	0,503978779840849	0,0361552199997764	NA	NA	NA	NA	NA	NA	NA	NA	NA	NA	NA	NA	NA	NA	NA	NA	NA	NA	NA	NA	NA	NA	NA
naremove	5	81,3	84	10,4992063192097	75,6	84	10,2219806734746	GradientBoost	symptom-cont	Benchmark	FALSE	GradientBoostingRegressor(alpha=0.9, criterion='friedman_mse', init=None, learning_rate=1, loss=u'lad', max_depth=3, max_features=None, max_leaf_nodes=None, min_impurity_decrease=0.0, min_impurity_split=None, min_samples_leaf=10, min_samples_split=100, min_weight_fraction_leaf=0.0, n_estimators=300, n_iter_no_change=None, presort='auto', random_state=0, subsample=1, tol=0.0001, validation_fractio…	136,3	155	4,69160005873381	118,7	125	10,0669977870487	screen	All	0,619036302609633	0,623310844627735	0,0220293107308711	0,601231924403259	0,598086124401914	0,0325838059181175	NA	NA	NA	NA	NA	NA	NA	NA	NA	NA	NA	NA	NA	NA	NA	NA	NA	NA	NA	NA	NA	NA	NA
imputed	44	67,8	110	46,5446022649243	140,8	73	79,5987157908691	LinearSVR	symptom-cont	Handpicked	FALSE	LinearSVR(C=0.5, dual=True, epsilon=0, fit_intercept=True, intercept_scaling=1.0, loss=u'squared_epsilon_insensitive', max_iter=1500, random_state=0, tol=0.0001, verbose=0)	177,7	301	78,015739152786	216,3	185	47,2841293553015	week02	All	0,660159720291841	0,715965739146198	0,0610431758577444	0,671361346144268	0,669077757685353	0,0515214287814552	NA	NA	NA	NA	NA	NA	NA	NA	NA	NA	NA	NA	NA	NA	NA	NA	NA	NA	NA	NA	NA	NA	NA
imputed	44	99,6	111	7,57481206220839	43,2	72	5,24510353673892	LinearRegression	symptom-cont	Handpicked	FALSE	LinearRegression(copy_X=True, fit_intercept=True, n_jobs=None, normalize=False)	275,3	302	6,68414375801252	184,5	184	7,87753486539765	week02	All	0,757087179941739	0,715607722287682	0,0109559038108303	0,720757149353858	0,667876588021779	0,0154276117157313	NA	NA	NA	NA	NA	NA	NA	NA	NA	NA	NA	NA	NA	NA	NA	NA	NA	NA	NA	NA	NA	NA	NA
imputed	44	111,9	116	8,77433125023719	42,9	62	4,88648931010575	ElasticNet	symptom-cont	Handpicked	FALSE	ElasticNet(alpha=0.1, copy_X=True, fit_intercept=True, l1_ratio=0.2, max_iter=1000, normalize=False, positive=False, precompute=False, random_state=0, selection='cyclic', tol=0.0001, warm_start=False)	275,6	312	8,78382351573365	172,2	179	9,36660735449786	week02	All	0,73579232191494	0,720502129973715	0,0156836390525847	0,689595990731732	0,667910447761194	0,0217299463359353	NA	NA	NA	NA	NA	NA	NA	NA	NA	NA	NA	NA	NA	NA	NA	NA	NA	NA	NA	NA	NA	NA	NA
imputed	44	100,3	111	7,60190034720851	43	73	5,3748384988657	Ridge	symptom-cont	Handpicked	FALSE	Ridge(alpha=1.0, copy_X=True, fit_intercept=True, max_iter=None, normalize=False, random_state=0, solver=u'saga', tol=0.001)	275,5	301	6,32894584868251	183,8	184	6,95701085237044	week02	All	0,756220650615118	0,714270823891961	0,0100530649440444	0,719346812111403	0,666666666666667	0,0139716332172284	NA	NA	NA	NA	NA	NA	NA	NA	NA	NA	NA	NA	NA	NA	NA	NA	NA	NA	NA	NA	NA	NA	NA
imputed	44	125	128	11,3822473859759	47,7	67	6,21914606499781	Lasso	symptom-cont	Handpicked	FALSE	Lasso(alpha=0.1, copy_X=True, fit_intercept=True, max_iter=1000, normalize=False, positive=False, precompute=False, random_state=0, selection='cyclic', tol=0.0001, warm_start=False)	270,8	307	9,40212741883453	159,1	167	10,3112667612773	week02	All	0,705271928369421	0,693478654944258	0,0185929504337179	0,647792223146138	0,631379962192817	0,0268653145329028	NA	NA	NA	NA	NA	NA	NA	NA	NA	NA	NA	NA	NA	NA	NA	NA	NA	NA	NA	NA	NA	NA	NA
imputed	44	101	111	7,87400787401181	42,5	72	5,48229473446618	BayesianRidge	symptom-cont	Handpicked	FALSE	BayesianRidge(alpha_1=1e-06, alpha_2=1e-06, compute_score=False, copy_X=True, fit_intercept=True, lambda_1=1e-06, lambda_2=1e-06, n_iter=300, normalize=False, tol=0.001, verbose=False)	276	302	6,83130051063973	183,1	184	7,35527021937332	week02	All	0,755755907561847	0,715607722287682	0,0114750132134517	0,718283995972088	0,667876588021779	0,0156131187566485	NA	NA	NA	NA	NA	NA	NA	NA	NA	NA	NA	NA	NA	NA	NA	NA	NA	NA	NA	NA	NA	NA	NA
imputed	44	122,9	125	9,83700496424937	69,4	96	6,63659886119724	KNN	symptom-cont	Handpicked	FALSE	KNeighborsRegressor(algorithm=u'ball_tree', leaf_size=30, metric='minkowski', metric_params=None, n_jobs=-1, n_neighbors=25, p=2, weights=u'distance')	249,1	278	9,65459015759401	161,2	170	6,64663657632774	week02	All	0,67496638405235	0,659793347231034	0,0136085357021381	0,626308617384289	0,606060606060606	0,0165621193868089	NA	NA	NA	NA	NA	NA	NA	NA	NA	NA	NA	NA	NA	NA	NA	NA	NA	NA	NA	NA	NA	NA	NA
imputed	44	79,4	93	6,51835016617617	50,6	90	4,7187568984497	RF	symptom-cont	Handpicked	FALSE	RandomForestRegressor(bootstrap=True, criterion='mse', max_depth=None, max_features=u'auto', max_leaf_nodes=None, min_impurity_decrease=0.0, min_impurity_split=None, min_samples_leaf=5, min_samples_split=10, min_weight_fraction_leaf=0.0, n_estimators=300, n_jobs=-1, oob_score=False, random_state=0, verbose=0, warm_start=False)	267,9	284	9,76899858395595	204,7	202	7,94494947889678	week02	All	0,780885529160208	0,722052025740959	0,0127423055674887	0,758895171619738	0,68824531516184	0,0145922021573187	0,0142637099845651	0,000866180783566262	0,00025160843144923	7,7648657619711e-05	0,00022800451769939	4,34916932356294e-05	0,00039652534156168	9,84358184392721e-05	0,00179651402554826	0,000150773244417732	0,00155231301575486	0,000146334463733637	0,00325939943263183	0,000309214268511535	0,022709622123374	0,00103198252018029	NA	NA	NA	NA	0,00404448311476251	0,000139170818143865	0,0108860610878738
imputed	44	87,9	93	10,2246977678778	47,7	85	5,63816360962405	Ada	symptom-cont	Handpicked	FALSE	AdaBoostRegressor(base_estimator=RandomForestRegressor(bootstrap=True, criterion='mse', max_depth=None, max_features='auto', max_leaf_nodes=None, min_impurity_decrease=0.0, min_impurity_split=None, min_samples_leaf=2, min_samples_split=5, min_weight_fraction_leaf=0.0, n_estimators='warn', n_jobs=-1, oob_score=False, random_state=0, verbose=0, warm_start=False), learning_rate=1, loss=u'exponential…	270,8	289	8,35064867739826	196,2	202	9,87477144601895	week02	All	0,770620797505575	0,728736517719569	0,0199016999292593	0,742929202038739	0,694158075601375	0,0245854406310257	0,00601819247256441	0,000446733209553736	0,00196304288754584	0,000490642798486156	0,00157270425348231	0,000176288043485577	0,00163547438659828	0,000145669870945827	0,00412723476917021	0,000340317101497648	0,00357821148461128	0,000283566850559117	0,00571989699738889	0,000449163710025125	0,026414914340382	0,00109879062929365	NA	NA	NA	NA	0,00815096265285204	0,000361256725397733	0,0211204513871645
imputed	44	81,1	93	8,58228148894893	67,6	99	8,31598193574009	GradientBoost	symptom-cont	Handpicked	FALSE	GradientBoostingRegressor(alpha=0.9, criterion='friedman_mse', init=None, learning_rate=1, loss=u'lad', max_depth=3, max_features=None, max_leaf_nodes=None, min_impurity_decrease=0.0, min_impurity_split=None, min_samples_leaf=25, min_samples_split=50, min_weight_fraction_leaf=0.0, n_estimators=300, n_iter_no_change=None, presort='auto', random_state=0, subsample=1, tol=0.0001, validation_fraction…	250,9	275	9,76899858395595	203	202	10	week02	All	0,751261947847924	0,710019940179462	0,0179160814024979	0,731701033911229	0,677852348993289	0,0212776901173696	0,0102288460736763	0,00312953325347454	0,00098826687425914	0,000927054036683432	0,00091486547108326	0,00073408966405268	0,00077078184689392	0,000569514868964565	0,00241081363198985	0,000866715630435183	0,00102876148106461	0,000597128820389675	0,00315312713354228	0,00121962721822013	0,0342825802724421	0,00513520475635725	NA	NA	NA	NA	0,00659709231239248	0,00199407726855758	0,0307507488068932
naremove	6	21,4	19	3,89301368550838	4,8	4	1,87379590967403	LinearSVR	symptom-cont	Benchmark	FALSE	LinearSVR(C=0.2, dual=True, epsilon=0, fit_intercept=True, intercept_scaling=1.0, loss=u'squared_epsilon_insensitive', max_iter=1500, random_state=0, tol=0.0001, verbose=0)	71,4	98	4,2478752858864	13,4	15	4,11501316320292	pre	Social	0,659129826373715	0,700980392156863	0,0513506932015158	0,494322661146348	0,566037735849057	0,109094203583151	NA	NA	NA	NA	NA	NA	NA	NA	NA	NA	NA	NA	NA	NA	NA	NA	NA	NA	NA	NA	NA	NA	NA
naremove	6	21,4	19	3,89301368550838	4,8	4	1,87379590967403	LinearRegression	symptom-cont	Benchmark	FALSE	LinearRegression(copy_X=True, fit_intercept=True, n_jobs=None, normalize=False)	71,4	98	4,2478752858864	13,4	15	4,11501316320292	pre	Social	0,659129826373715	0,700980392156863	0,0513506932015158	0,494322661146348	0,566037735849057	0,109094203583151	NA	NA	NA	NA	NA	NA	NA	NA	NA	NA	NA	NA	NA	NA	NA	NA	NA	NA	NA	NA	NA	NA	NA
naremove	6	23,5	20	3,59783885748715	3,3	1	1,70293863659264	ElasticNet	symptom-cont	Benchmark	FALSE	ElasticNet(alpha=0.1, copy_X=True, fit_intercept=True, l1_ratio=0.5, max_iter=1000, normalize=False, positive=False, precompute=False, random_state=0, selection='cyclic', tol=0.0001, warm_start=False)	72,9	101	3,78447119452933	11,3	14	4,3728963196287	pre	Social	0,637724550371147	0,700980392156863	0,0581198122574165	0,440578323404124	0,571428571428571	0,138154618371711	NA	NA	NA	NA	NA	NA	NA	NA	NA	NA	NA	NA	NA	NA	NA	NA	NA	NA	NA	NA	NA	NA	NA
naremove	6	21,4	19	3,89301368550838	4,8	4	1,87379590967403	Ridge	symptom-cont	Benchmark	FALSE	Ridge(alpha=1.0, copy_X=True, fit_intercept=True, max_iter=None, normalize=False, random_state=0, solver=u'saga', tol=0.001)	71,4	98	4,2478752858864	13,4	15	4,11501316320292	pre	Social	0,659129826373715	0,700980392156863	0,0513506932015158	0,494322661146348	0,566037735849057	0,109094203583151	NA	NA	NA	NA	NA	NA	NA	NA	NA	NA	NA	NA	NA	NA	NA	NA	NA	NA	NA	NA	NA	NA	NA
naremove	6	24,3	21	3,52924291535105	2,5	1	1,43372087784044	Lasso	symptom-cont	Benchmark	FALSE	Lasso(alpha=0.1, copy_X=True, fit_intercept=True, max_iter=1000, normalize=False, positive=False, precompute=False, random_state=0, selection='cyclic', tol=0.0001, warm_start=False)	73,7	101	4,00138864784603	10,5	13	3,97911212877111	pre	Social	0,631866155576994	0,686274509803922	0,0558850756490928	0,424846207953741	0,541666666666667	0,133980298084943	NA	NA	NA	NA	NA	NA	NA	NA	NA	NA	NA	NA	NA	NA	NA	NA	NA	NA	NA	NA	NA	NA	NA
naremove	6	21,5	19	3,89444048184931	4,7	4	1,82878222991269	BayesianRidge	symptom-cont	Benchmark	FALSE	BayesianRidge(alpha_1=1e-06, alpha_2=1e-06, compute_score=False, copy_X=True, fit_intercept=True, lambda_1=1e-06, lambda_2=1e-06, n_iter=300, normalize=False, tol=0.01, verbose=False)	71,5	98	4,24918292799399	13,3	15	4,16466618643613	pre	Social	0,658264025507914	0,700980392156863	0,0524474720377951	0,492220101004246	0,566037735849057	0,110853530861052	NA	NA	NA	NA	NA	NA	NA	NA	NA	NA	NA	NA	NA	NA	NA	NA	NA	NA	NA	NA	NA	NA	NA
naremove	6	22,3	19	4,76211904279783	5,1	3	1,96920739836559	KNN	symptom-cont	Benchmark	FALSE	KNeighborsRegressor(algorithm=u'ball_tree', leaf_size=30, metric='minkowski', metric_params=None, n_jobs=-1, n_neighbors=15, p=2, weights=u'uniform')	71,1	99	3,78447119452933	12,5	15	3,47211110933328	pre	Social	0,646515386649083	0,705882352941176	0,0412258275033635	0,4697995824245	0,576923076923077	0,090213582906495	NA	NA	NA	NA	NA	NA	NA	NA	NA	NA	NA	NA	NA	NA	NA	NA	NA	NA	NA	NA	NA	NA	NA
naremove	6	20,7	17	4,76211904279784	6,5	4	3,37474278855276	RF	symptom-cont	Benchmark	FALSE	RandomForestRegressor(bootstrap=True, criterion='mse', max_depth=None, max_features=u'auto', max_leaf_nodes=None, min_impurity_decrease=0.0, min_impurity_split=None, min_samples_leaf=10, min_samples_split=20, min_weight_fraction_leaf=0.0, n_estimators=300, n_jobs=-1, oob_score=False, random_state=0, verbose=0, warm_start=False)	69,7	98	4,83160888777687	14,1	17	4,62961481479111	pre	Social	0,658610734164737	0,730392156862745	0,0547795345184968	0,496556871035716	0,618181818181818	0,113338164487103	NA	NA	NA	NA	NA	NA	NA	NA	NA	NA	NA	NA	NA	NA	NA	NA	NA	NA	NA	NA	NA	NA	NA
naremove	6	20,8	19	4,13118223595458	7,3	7	3,16403399335581	Ada	symptom-cont	Benchmark	FALSE	AdaBoostRegressor(base_estimator=RandomForestRegressor(bootstrap=True, criterion='mse', max_depth=None, max_features='auto', max_leaf_nodes=None, min_impurity_decrease=0.0, min_impurity_split=None, min_samples_leaf=2, min_samples_split=5, min_weight_fraction_leaf=0.0, n_estimators='warn', n_jobs=-1, oob_score=False, random_state=0, verbose=0, warm_start=False), learning_rate=1, loss=u'exponential…	68,9	95	4,25440947723653	14	15	4,02768199119819	pre	Social	0,652045235661211	0,686274509803922	0,0521761569826559	0,489892128815538	0,535714285714286	0,107057374078867	NA	NA	NA	NA	NA	NA	NA	NA	NA	NA	NA	NA	NA	NA	NA	NA	NA	NA	NA	NA	NA	NA	NA
naremove	6	21,1	16	3,8715486421959	10,2	10	2,97396106975939	GradientBoost	symptom-cont	Benchmark	FALSE	GradientBoostingRegressor(alpha=0.9, criterion='friedman_mse', init=None, learning_rate=1, loss=u'lad', max_depth=3, max_features=None, max_leaf_nodes=None, min_impurity_decrease=0.0, min_impurity_split=None, min_samples_leaf=50, min_samples_split=100, min_weight_fraction_leaf=0.0, n_estimators=300, n_iter_no_change=None, presort='auto', random_state=0, subsample=1, tol=0.0001, validation_fractio…	66	92	5,1207638319124	13,7	18	3,30151480384384	pre	Social	0,629250461150654	0,715686274509804	0,0440030294308777	0,462878791149529	0,580645161290323	0,0782992608838667	NA	NA	NA	NA	NA	NA	NA	NA	NA	NA	NA	NA	NA	NA	NA	NA	NA	NA	NA	NA	NA	NA	NA
imputed	22	8,9	7	3,81371792932362	34	46	5,86893895388634	LinearSVR	symptom-cont	Handpicked	FALSE	LinearSVR(C=1.5, dual=True, epsilon=0, fit_intercept=True, intercept_scaling=1.0, loss=u'epsilon_insensitive', max_iter=1500, random_state=0, tol=0.0001, verbose=0)	10,9	12	3,28125992061992	105,2	112	5,6134758493389	screen	Panic	0,584217918149069	0,574036511156187	0,0482839312400962	0,830271896460448	0,808664259927798	0,0301187387065991	NA	NA	NA	NA	NA	NA	NA	NA	NA	NA	NA	NA	NA	NA	NA	NA	NA	NA	NA	NA	NA	NA	NA
imputed	22	11,1	11	3,81371792932362	31,6	43	4,67142614436129	LinearRegression	symptom-cont	Handpicked	FALSE	LinearRegression(copy_X=True, fit_intercept=True, n_jobs=None, normalize=False)	13,3	15	2,26323269290239	103	108	5,22812904711937	screen	Panic	0,600712906542453	0,583091857432628	0,0372758891792049	0,827919960955423	0,8	0,0268578781175586	NA	NA	NA	NA	NA	NA	NA	NA	NA	NA	NA	NA	NA	NA	NA	NA	NA	NA	NA	NA	NA	NA	NA
imputed	22	8,5	6	3,47211110933328	35,3	48	5,8319045869348	ElasticNet	symptom-cont	Handpicked	FALSE	ElasticNet(alpha=0.1, copy_X=True, fit_intercept=True, l1_ratio=0.2, max_iter=1000, normalize=False, positive=False, precompute=False, random_state=0, selection='cyclic', tol=0.0001, warm_start=False)	9,6	10	2,98886823619465	105,6	113	5,33749837366616	screen	Panic	0,571484155757236	0,560996812518111	0,0419866603566048	0,827897204878513	0,807142857142857	0,0279931089754155	NA	NA	NA	NA	NA	NA	NA	NA	NA	NA	NA	NA	NA	NA	NA	NA	NA	NA	NA	NA	NA	NA	NA
imputed	22	10,8	11	3,79473319220205	31,8	44	4,54116969758037	Ridge	symptom-cont	Handpicked	FALSE	Ridge(alpha=1.0, copy_X=True, fit_intercept=True, max_iter=None, normalize=False, random_state=0, solver=u'saga', tol=0.001)	13,1	14	2,13177026070926	103,3	108	5,07827617296351	screen	Panic	0,599715139133036	0,574471167777456	0,0338312980671766	0,828681895458935	0,797047970479705	0,0254033343174356	NA	NA	NA	NA	NA	NA	NA	NA	NA	NA	NA	NA	NA	NA	NA	NA	NA	NA	NA	NA	NA	NA	NA
imputed	22	4,4	1	3,20416395751944	40,9	53	5,32186266472766	Lasso	symptom-cont	Handpicked	FALSE	Lasso(alpha=0.1, copy_X=True, fit_intercept=True, max_iter=1000, normalize=False, positive=False, precompute=False, random_state=0, selection='cyclic', tol=0.0001, warm_start=False)	4	5	1,88561808316413	109,7	118	4,47337804249888	screen	Panic	0,526554255320117	0,538901767603593	0,0247076601766959	0,828611318170501	0,813793103448276	0,022381085252018	NA	NA	NA	NA	NA	NA	NA	NA	NA	NA	NA	NA	NA	NA	NA	NA	NA	NA	NA	NA	NA	NA	NA
imputed	22	9,5	11	4,14326763155202	32	44	5,71547606649408	BayesianRidge	symptom-cont	Handpicked	FALSE	BayesianRidge(alpha_1=1e-06, alpha_2=1e-06, compute_score=False, copy_X=True, fit_intercept=True, lambda_1=1e-06, lambda_2=1e-06, n_iter=300, normalize=False, tol=0.0001, verbose=False)	12,9	14	3,17804971641414	104,6	108	5,69990253327975	screen	Panic	0,603890288533618	0,574471167777456	0,0516186167620802	0,834089589433489	0,797047970479705	0,0324355222395187	NA	NA	NA	NA	NA	NA	NA	NA	NA	NA	NA	NA	NA	NA	NA	NA	NA	NA	NA	NA	NA	NA	NA
imputed	22	7,5	15	4,27525177946022	34,7	47	5,77446486217073	KNN	symptom-cont	Handpicked	FALSE	KNeighborsRegressor(algorithm=u'brute', leaf_size=30, metric='minkowski', metric_params=None, n_jobs=-1, n_neighbors=25, p=2, weights=u'distance')	10,2	11	3,01109061083632	106,6	104	5,83476172987762	screen	Panic	0,582559535239178	0,531802376122863	0,0485026033098596	0,834357465854421	0,77037037037037	0,0315683866173362	NA	NA	NA	NA	NA	NA	NA	NA	NA	NA	NA	NA	NA	NA	NA	NA	NA	NA	NA	NA	NA	NA	NA
imputed	22	10,6	12	4,11501316320292	28,9	48	5,13051870888531	RF	symptom-cont	Handpicked	FALSE	RandomForestRegressor(bootstrap=True, criterion='mse', max_depth=None, max_features=u'auto', max_leaf_nodes=None, min_impurity_decrease=0.0, min_impurity_split=None, min_samples_leaf=5, min_samples_split=10, min_weight_fraction_leaf=0.0, n_estimators=300, n_jobs=-1, oob_score=False, random_state=0, verbose=0, warm_start=False)	16	10	3,09120616516523	103,5	107	5,46198986939131	screen	Panic	0,633210518475743	0,535786728484497	0,0457776859424312	0,83937651470563	0,781021897810219	0,0293089457902513	NA	NA	0,00057320629698311	0,00023724216253987	0,0038329358544982	0,000646234010143495	0,0007567667295581	0,000222576975716681	0,0088099867466686	0,000871577351735303	0,0135968868408119	0,00183859301631537	0,0108765818710875	0,00091855307728153	NA	NA	NA	NA	NA	NA	0,0170240930000908	0,000955197707117248	0,068076636475661
imputed	22	15,9	17	4,53259797957468	26,7	46	4,54728246074266	Ada	symptom-cont	Handpicked	FALSE	AdaBoostRegressor(base_estimator=RandomForestRegressor(bootstrap=True, criterion='mse', max_depth=None, max_features='auto', max_leaf_nodes=None, min_impurity_decrease=0.0, min_impurity_split=None, min_samples_leaf=2, min_samples_split=5, min_weight_fraction_leaf=0.0, n_estimators='warn', n_jobs=-1, oob_score=False, random_state=0, verbose=0, warm_start=False), learning_rate=1, loss=u'exponential…	18,2	12	2,44040069569642	98,2	102	6,42564307201146	screen	Panic	0,634274672661352	0,532019704433498	0,0328349580160879	0,82103379121131	0,764044943820225	0,0286870148045967	NA	NA	0,00610484730784739	0,00153764961908351	0,00882700061021318	0,000895773524848238	0,00471834893465335	0,000669431990475397	0,0123413286447822	0,00106937744528914	0,0191720549100836	0,00191150675783713	0,0169620606661154	0,00105598926851903	NA	NA	NA	NA	NA	NA	0,0231281272397496	0,00125698661087625	0,0782342891142403
imputed	22	15,2	14	2,0976176963403	28,7	46	4,90011337737313	GradientBoost	symptom-cont	Handpicked	FALSE	GradientBoostingRegressor(alpha=0.9, criterion='friedman_mse', init=None, learning_rate=1, loss=u'lad', max_depth=3, max_features=None, max_leaf_nodes=None, min_impurity_decrease=0.0, min_impurity_split=None, min_samples_leaf=50, min_samples_split=100, min_weight_fraction_leaf=0.0, n_estimators=300, n_iter_no_change=None, presort='auto', random_state=0, subsample=1, tol=0.0001, validation_fractio…	16,2	12	3,22490309931942	98,9	105	4,84079883214881	screen	Panic	0,614660179097601	0,544624746450304	0,0358622604440907	0,818049410686187	0,777777777777778	0,0230721071180989	NA	NA	0	0	0,00408003686654475	0,00188496663956717	0,00331707645235243	0,00180853506851034	0,00888606344390391	0,00374937622718585	0,00690401702031429	0,0021282994432565	0,00761711935086327	0,0025161334649208	NA	NA	NA	NA	NA	NA	0,0261287344136526	0,00704978567505824	0,120342482676474
naremove	31	6	5	2,70801280154532	21,8	32	3,29309040939426	LinearSVR	symptom-cont	Handpicked	FALSE	LinearSVR(C=0.2, dual=True, epsilon=0, fit_intercept=True, intercept_scaling=1.0, loss=u'squared_epsilon_insensitive', max_iter=1500, random_state=0, tol=0.0001, verbose=0)	7,2	6	2,14993539954628	64	61	3,4960294939005	week01	Panic	0,581815586750096	0,541068580542265	0,0454970190293586	0,821175034088806	0,767295597484277	0,028568873835992	NA	NA	NA	NA	NA	NA	NA	NA	NA	NA	NA	NA	NA	NA	NA	NA	NA	NA	NA	NA	NA	NA	NA
naremove	31	6,4	6	2,91356978445495	21,5	31	3,24037034920393	LinearRegression	symptom-cont	Handpicked	FALSE	LinearRegression(copy_X=True, fit_intercept=True, n_jobs=None, normalize=False)	7,5	7	2,22361067735439	63,6	60	3,59629438913631	week01	Panic	0,584023087144054	0,546650717703349	0,0468320038921283	0,819706121655262	0,764331210191083	0,0297591041347841	NA	NA	NA	NA	NA	NA	NA	NA	NA	NA	NA	NA	NA	NA	NA	NA	NA	NA	NA	NA	NA	NA	NA
naremove	31	2,3	0	1,76698110409314	25,9	37	4,22821212544709	ElasticNet	symptom-cont	Handpicked	FALSE	ElasticNet(alpha=0.1, copy_X=True, fit_intercept=True, l1_ratio=0.2, max_iter=1000, normalize=False, positive=False, precompute=False, random_state=0, selection='cyclic', tol=0.0001, warm_start=False)	3,1	1	1,79195734076208	67,7	66	2,90784379834192	week01	Panic	0,539031781744584	0,513157894736842	0,0339934635270028	0,827388743031203	0,781065088757396	0,0227508204596853	NA	NA	NA	NA	NA	NA	NA	NA	NA	NA	NA	NA	NA	NA	NA	NA	NA	NA	NA	NA	NA	NA	NA
naremove	31	6	5	2,82842712474619	22	32	3,36650164612069	Ridge	symptom-cont	Handpicked	FALSE	Ridge(alpha=1.0, copy_X=True, fit_intercept=True, max_iter=None, normalize=False, random_state=0, solver=u'saga', tol=0.001)	7	6	1,9436506316151	64	61	3,46410161513775	week01	Panic	0,578731436423298	0,541068580542265	0,0417206189262667	0,82010493267715	0,767295597484277	0,0275152123485913	NA	NA	NA	NA	NA	NA	NA	NA	NA	NA	NA	NA	NA	NA	NA	NA	NA	NA	NA	NA	NA	NA	NA
naremove	31	0,3	0	0,948683298050514	29	38	3,43187671366233	Lasso	symptom-cont	Handpicked	FALSE	Lasso(alpha=0.1, copy_X=True, fit_intercept=True, max_iter=1000, normalize=False, positive=False, precompute=False, random_state=0, selection='cyclic', tol=0.0001, warm_start=False)	0	0	0	69,7	66	3,36815148775177	week01	Panic	0,497916666666667	0,5	0,00658807845868411	0,825902654072469	0,776470588235294	0,0231681656154224	NA	NA	NA	NA	NA	NA	NA	NA	NA	NA	NA	NA	NA	NA	NA	NA	NA	NA	NA	NA	NA	NA	NA
naremove	31	4,9	3	2,33095116493961	23,5	34	3,77859468291821	BayesianRidge	symptom-cont	Handpicked	FALSE	BayesianRidge(alpha_1=1e-06, alpha_2=1e-06, compute_score=False, copy_X=True, fit_intercept=True, lambda_1=1e-06, lambda_2=1e-06, n_iter=300, normalize=False, tol=0.0001, verbose=False)	5,5	4	2,12132034355964	65,1	63	3,38132124077754	week01	Panic	0,56085890171264	0,529904306220096	0,0415675902586683	0,820580952905934	0,773006134969325	0,02679552511395	NA	NA	NA	NA	NA	NA	NA	NA	NA	NA	NA	NA	NA	NA	NA	NA	NA	NA	NA	NA	NA	NA	NA
naremove	31	3,4	3	2,22111083319436	25,4	35	3,50238014308365	KNN	symptom-cont	Handpicked	FALSE	KNeighborsRegressor(algorithm=u'ball_tree', leaf_size=30, metric='minkowski', metric_params=None, n_jobs=-1, n_neighbors=25, p=2, weights=u'distance')	3,6	3	1,17378779077727	66,6	63	3,77712412645741	week01	Panic	0,53853958126709	0,516746411483254	0,0285962089148598	0,821683854830744	0,768292682926829	0,0279505188071839	NA	NA	NA	NA	NA	NA	NA	NA	NA	NA	NA	NA	NA	NA	NA	NA	NA	NA	NA	NA	NA	NA	NA
naremove	31	5,8	6	3,55277669185979	23,4	34	4,22163738639668	RF	symptom-cont	Handpicked	FALSE	RandomForestRegressor(bootstrap=True, criterion='mse', max_depth=None, max_features=u'auto', max_leaf_nodes=None, min_impurity_decrease=0.0, min_impurity_split=None, min_samples_leaf=25, min_samples_split=100, min_weight_fraction_leaf=0.0, n_estimators=300, n_jobs=-1, oob_score=False, random_state=0, verbose=0, warm_start=False)	5,6	4	2,11869981094276	64,2	60	3,45768066130398	week01	Panic	0,557664793579046	0,507177033492823	0,0376868929620125	0,814317653839713	0,75	0,0232129157395718	NA	NA	0	0	0	0	0	0	0,00210931233176493	0,00072857765907371	0,00475644859312877	0,00223751582629441	0,00493187571202837	0,00128908550295075	NA	NA	NA	NA	NA	NA	0,00223629957344411	0,000743596428277267	0,0114677911410469
naremove	31	8,7	8	3,12872000806862	21,4	33	3,65756445982539	Ada	symptom-cont	Handpicked	FALSE	AdaBoostRegressor(base_estimator=RandomForestRegressor(bootstrap=True, criterion='mse', max_depth=None, max_features='auto', max_leaf_nodes=None, min_impurity_decrease=0.0, min_impurity_split=None, min_samples_leaf=2, min_samples_split=5, min_weight_fraction_leaf=0.0, n_estimators='warn', n_jobs=-1, oob_score=False, random_state=0, verbose=0, warm_start=False), learning_rate=1, loss=u'linear', n_…	7,6	5	2,54732975660571	61,3	58	2,83039062871384	week01	Panic	0,569996451933693	0,50518341307815	0,0472867364349964	0,802702283124029	0,738853503184713	0,0238864458291001	NA	NA	0,00144509602044638	0,000508441054235959	0,00469643279856734	0,00139465731503302	0,00217426657125794	0,000370357715667628	0,00582543336383794	0,000433522120454629	0,0176057243731388	0,0025884020331008	0,0127641584020665	0,00174958460954503	NA	NA	NA	NA	NA	NA	0,012793879120208	0,000900592899576406	0,0379817782983357
naremove	31	15,2	16	5,76965240624501	17,7	25	2,62678510731274	GradientBoost	symptom-cont	Handpicked	FALSE	GradientBoostingRegressor(alpha=0.9, criterion='friedman_mse', init=None, learning_rate=1, loss=u'huber', max_depth=3, max_features=None, max_leaf_nodes=None, min_impurity_decrease=0.0, min_impurity_split=None, min_samples_leaf=25, min_samples_split=50, min_weight_fraction_leaf=0.0, n_estimators=300, n_iter_no_change=None, presort='auto', random_state=0, subsample=1, tol=0.0001, validation_fracti…	11,3	13	2,86937856222098	54,8	50	4,82585628556103	week01	Panic	0,586097961240391	0,549840510366826	0,0498217170463882	0,768048572849003	0,709219858156028	0,0424953859755449	NA	NA	1,03931411397763e-05	3,28659980452914e-05	0,00563696939173216	0,00229705620890131	0,00081861427892051	0,000780324334947133	0,00453861768408151	0,00215428806348156	0,0087268115847203	0,00380326487427614	0,0054598611623649	0,00403010491786233	NA	NA	NA	NA	NA	NA	0,00986229339149502	0,00536647906131726	0,0561558408403594
naremove	26	21,5	18	4,52769256906871	5,1	4	1,96920739836559	LinearSVR	symptom-cont	Handpicked	FALSE	LinearSVR(C=0.2, dual=True, epsilon=0, fit_intercept=True, intercept_scaling=1.0, loss=u'squared_epsilon_insensitive', max_iter=1500, random_state=0, tol=0.0001, verbose=0)	69,2	96	4,66190232987922	12,8	12	3,8528488738133	pre	Social	0,651635223886681	0,68	0,0532354880196037	0,482673519330777	0,521739130434783	0,109972801287615	NA	NA	NA	NA	NA	NA	NA	NA	NA	NA	NA	NA	NA	NA	NA	NA	NA	NA	NA	NA	NA	NA	NA
naremove	26	21,5	18	4,52769256906871	5,1	4	1,96920739836559	LinearRegression	symptom-cont	Handpicked	FALSE	LinearRegression(copy_X=True, fit_intercept=True, n_jobs=None, normalize=False)	69,2	96	4,66190232987922	12,8	12	3,8528488738133	pre	Social	0,651635223886681	0,68	0,0532354880196037	0,482673519330777	0,521739130434783	0,109972801287615	NA	NA	NA	NA	NA	NA	NA	NA	NA	NA	NA	NA	NA	NA	NA	NA	NA	NA	NA	NA	NA	NA	NA
naremove	26	22,6	18	4,52646538580479	3,6	1	1,64654520469713	ElasticNet	symptom-cont	Handpicked	FALSE	ElasticNet(alpha=0.1, copy_X=True, fit_intercept=True, l1_ratio=0.2, max_iter=1000, normalize=False, positive=False, precompute=False, random_state=0, selection='cyclic', tol=0.0001, warm_start=False)	70,7	99	4,13790070231539	11,7	12	4,73872931866292	pre	Social	0,64421842121114	0,695	0,0665051276820615	0,45567753739859	0,558139534883721	0,149140136938238	NA	NA	NA	NA	NA	NA	NA	NA	NA	NA	NA	NA	NA	NA	NA	NA	NA	NA	NA	NA	NA	NA	NA
naremove	26	21,5	18	4,52769256906871	5,1	4	1,96920739836559	Ridge	symptom-cont	Handpicked	FALSE	Ridge(alpha=1.0, copy_X=True, fit_intercept=True, max_iter=None, normalize=False, random_state=0, solver=u'saga', tol=0.001)	69,2	96	4,66190232987922	12,8	12	3,8528488738133	pre	Social	0,651635223886681	0,68	0,0532354880196037	0,482673519330777	0,521739130434783	0,109972801287615	NA	NA	NA	NA	NA	NA	NA	NA	NA	NA	NA	NA	NA	NA	NA	NA	NA	NA	NA	NA	NA	NA	NA
naremove	26	23,9	19	3,9846929339383	2,4	1	1,57762127549323	Lasso	symptom-cont	Handpicked	FALSE	Lasso(alpha=0.1, copy_X=True, fit_intercept=True, max_iter=1000, normalize=False, positive=False, precompute=False, random_state=0, selection='cyclic', tol=0.0001, warm_start=False)	71,9	99	3,84274207652123	10,4	11	4,11501316320292	pre	Social	0,633502258017296	0,678333333333333	0,060152068017373	0,426617289152648	0,523809523809524	0,14865140553432	NA	NA	NA	NA	NA	NA	NA	NA	NA	NA	NA	NA	NA	NA	NA	NA	NA	NA	NA	NA	NA	NA	NA
naremove	26	21,4	18	4,6475800154489	4,8	4	1,87379590967403	BayesianRidge	symptom-cont	Handpicked	FALSE	BayesianRidge(alpha_1=1e-06, alpha_2=1e-06, compute_score=False, copy_X=True, fit_intercept=True, lambda_1=1e-06, lambda_2=1e-06, n_iter=300, normalize=False, tol=0.01, verbose=False)	69,5	96	4,60072458061409	12,9	12	4,04007700696685	pre	Social	0,655055099806557	0,68	0,0547930853505745	0,487556127933875	0,521739130434783	0,112647918317243	NA	NA	NA	NA	NA	NA	NA	NA	NA	NA	NA	NA	NA	NA	NA	NA	NA	NA	NA	NA	NA	NA	NA
naremove	26	27,4	22	4,29987079909256	1,4	1	0,966091783079296	KNN	symptom-cont	Handpicked	FALSE	KNeighborsRegressor(algorithm=u'ball_tree', leaf_size=30, metric='minkowski', metric_params=None, n_jobs=-1, n_neighbors=25, p=2, weights=u'distance')	72,9	99	4,25440947723653	6,9	8	3,41402336775183	pre	Social	0,589759608982154	0,628333333333333	0,0493030438420584	0,310804856235922	0,41025641025641	0,137280117379307	NA	NA	NA	NA	NA	NA	NA	NA	NA	NA	NA	NA	NA	NA	NA	NA	NA	NA	NA	NA	NA	NA	NA
naremove	26	20,4	17	4,62361090250659	6,5	7	3,02765035409749	RF	symptom-cont	Handpicked	FALSE	RandomForestRegressor(bootstrap=True, criterion='mse', max_depth=None, max_features=u'auto', max_leaf_nodes=None, min_impurity_decrease=0.0, min_impurity_split=None, min_samples_leaf=5, min_samples_split=10, min_weight_fraction_leaf=0.0, n_estimators=300, n_jobs=-1, oob_score=False, random_state=0, verbose=0, warm_start=False)	67,8	93	4,66190232987922	13,9	13	4,45845015423272	pre	Social	0,657757838017537	0,681666666666667	0,0559790069865761	0,496493893957758	0,52	0,123161091395724	NA	NA	0,00043507066190588	0,000129384833027085	0,00068865105868768	0,000312719685232693	0,00010953538939837	8,98587203409827e-05	0,00552151294504342	0,000708781436765304	0,00308764168315537	0,000604852624558967	0,00519829472562298	0,000507177883006285	NA	NA	NA	NA	NA	NA	0,00595163662093157	0,000774529408931868	0,0207565147458144
naremove	26	20,4	17	4,55094617756694	6,2	7	2,61618891604648	Ada	symptom-cont	Handpicked	FALSE	AdaBoostRegressor(base_estimator=RandomForestRegressor(bootstrap=True, criterion='mse', max_depth=None, max_features='auto', max_leaf_nodes=None, min_impurity_decrease=0.0, min_impurity_split=None, min_samples_leaf=2, min_samples_split=5, min_weight_fraction_leaf=0.0, n_estimators='warn', n_jobs=-1, oob_score=False, random_state=0, verbose=0, warm_start=False), learning_rate=1, loss=u'linear', n_…	68,1	93	4,38304815295373	13,9	13	3,8715486421959	pre	Social	0,660704472848907	0,681666666666667	0,0467656313672166	0,503219581196501	0,52	0,0957319256309925	NA	NA	0,00308593635606638	0,000733924624197945	0,0031409900998119	0,000676160403800199	0,00199994576090872	0,000370284704873043	0,00834446941196308	0,000704438683318884	0,00769489228473889	0,000945620241807254	0,00696018884693974	0,000398789393927936	NA	NA	NA	NA	NA	NA	0,0100163187666337	0,000555805229101434	0,0394309853625334
naremove	26	20,1	17	4,14862761779255	9,7	13	3,12872000806862	GradientBoost	symptom-cont	Handpicked	FALSE	GradientBoostingRegressor(alpha=0.9, criterion='friedman_mse', init=None, learning_rate=1, loss=u'lad', max_depth=3, max_features=None, max_leaf_nodes=None, min_impurity_decrease=0.0, min_impurity_split=None, min_samples_leaf=50, min_samples_split=100, min_weight_fraction_leaf=0.0, n_estimators=300, n_iter_no_change=None, presort='auto', random_state=0, subsample=1, tol=0.0001, validation_fractio…	64,6	87	4,59951688284276	14,2	13	4,41713833959399	pre	Social	0,640303389140747	0,651666666666667	0,0556555358598576	0,478781899379309	0,464285714285714	0,100304758646114	NA	NA	0	0	0,00073830518900979	0,000912887687568056	0	0	0,00546520637009028	0,00140748345561375	0,00601943871246059	0,00192872301731039	0,0109585418614584	0,00312314343859557	NA	NA	NA	NA	NA	NA	0,0129093200604546	0,00232711061275587	0,0756220467878168
naremove	9	54,5	45	5,10446427703785	29,5	44	6,99603062060512	LinearSVR	symptom-cont	Benchmark	FALSE	LinearSVR(C=0.2, dual=True, epsilon=0, fit_intercept=True, intercept_scaling=1.0, loss=u'squared_epsilon_insensitive', max_iter=1500, random_state=0, tol=0.0001, verbose=0)	126,8	133	4,73286382647969	108,2	131	6,37355648144913	week04	All	0,738798771875508	0,747865305598356	0,0195251379803881	0,719931441530647	0,746438746438746	0,0236797416528669	NA	NA	NA	NA	NA	NA	NA	NA	NA	NA	NA	NA	NA	NA	NA	NA	NA	NA	NA	NA	NA	NA	NA
naremove	9	54,5	45	5,10446427703785	29,5	44	6,99603062060512	LinearRegression	symptom-cont	Benchmark	FALSE	LinearRegression(copy_X=True, fit_intercept=True, n_jobs=None, normalize=False)	126,8	133	4,73286382647969	108,2	131	6,37355648144913	week04	All	0,738798771875508	0,747865305598356	0,0195251379803881	0,719931441530647	0,746438746438746	0,0236797416528669	NA	NA	NA	NA	NA	NA	NA	NA	NA	NA	NA	NA	NA	NA	NA	NA	NA	NA	NA	NA	NA	NA	NA
naremove	9	59,5	52	8,18195847242239	28,5	42	6,32894584868251	ElasticNet	symptom-cont	Benchmark	FALSE	ElasticNet(alpha=0.1, copy_X=True, fit_intercept=True, l1_ratio=0.2, max_iter=1000, normalize=False, positive=False, precompute=False, random_state=0, selection='cyclic', tol=0.0001, warm_start=False)	127,8	135	5,49343041985404	103,2	124	6,44291169511977	week04	All	0,726780238864492	0,733628659476117	0,0230664439304672	0,700715534397619	0,725146198830409	0,0285072734325514	NA	NA	NA	NA	NA	NA	NA	NA	NA	NA	NA	NA	NA	NA	NA	NA	NA	NA	NA	NA	NA	NA	NA
naremove	9	54,5	45	5,10446427703785	29,5	44	6,99603062060512	Ridge	symptom-cont	Benchmark	FALSE	Ridge(alpha=1.0, copy_X=True, fit_intercept=True, max_iter=None, normalize=False, random_state=0, solver=u'auto', tol=0.001)	126,8	133	4,73286382647969	108,2	131	6,37355648144913	week04	All	0,738798771875508	0,747865305598356	0,0195251379803881	0,719931441530647	0,746438746438746	0,0236797416528669	NA	NA	NA	NA	NA	NA	NA	NA	NA	NA	NA	NA	NA	NA	NA	NA	NA	NA	NA	NA	NA	NA	NA
naremove	9	62,5	53	6,8677992593455	27,1	48	6,04520011616195	Lasso	symptom-cont	Benchmark	FALSE	Lasso(alpha=0.1, copy_X=True, fit_intercept=True, max_iter=1000, normalize=False, positive=False, precompute=False, random_state=0, selection='cyclic', tol=0.0001, warm_start=False)	129,2	129	7,05218642219087	100,2	123	6,37355648144913	week04	All	0,721656097348584	0,713838597842835	0,0187473325781412	0,690647120263094	0,708933717579251	0,0233247078021335	NA	NA	NA	NA	NA	NA	NA	NA	NA	NA	NA	NA	NA	NA	NA	NA	NA	NA	NA	NA	NA	NA	NA
naremove	9	54,7	46	5,14349643292921	29,3	44	7,22726319801163	BayesianRidge	symptom-cont	Benchmark	FALSE	BayesianRidge(alpha_1=1e-06, alpha_2=1e-06, compute_score=False, copy_X=True, fit_intercept=True, lambda_1=1e-06, lambda_2=1e-06, n_iter=300, normalize=False, tol=0.0001, verbose=False)	127	133	4,8762462794426	108	130	6,12825877028341	week04	All	0,738875356511413	0,745024396507447	0,0194501041263639	0,719611514049438	0,742857142857143	0,0228965566539461	NA	NA	NA	NA	NA	NA	NA	NA	NA	NA	NA	NA	NA	NA	NA	NA	NA	NA	NA	NA	NA	NA	NA
naremove	9	51,6	50	6,00370256129036	34,6	53	7,19876532623631	KNN	symptom-cont	Benchmark	FALSE	KNeighborsRegressor(algorithm=u'ball_tree', leaf_size=30, metric='minkowski', metric_params=None, n_jobs=-1, n_neighbors=25, p=2, weights=u'distance')	121,7	124	4,11096095821889	111,1	126	4,74809903481851	week04	All	0,731692881904314	0,708237031330252	0,0153010174314826	0,720291575023663	0,709859154929578	0,0181577791850438	NA	NA	NA	NA	NA	NA	NA	NA	NA	NA	NA	NA	NA	NA	NA	NA	NA	NA	NA	NA	NA	NA	NA
naremove	9	47,5	45	5,72033410057684	34,5	50	7,5018516232846	RF	symptom-cont	Benchmark	FALSE	RandomForestRegressor(bootstrap=True, criterion='mse', max_depth=None, max_features=u'sqrt', max_leaf_nodes=None, min_impurity_decrease=0.0, min_impurity_split=None, min_samples_leaf=10, min_samples_split=20, min_weight_fraction_leaf=0.0, n_estimators=300, n_jobs=-1, oob_score=False, random_state=0, verbose=0, warm_start=False)	121,8	127	4,93963561409139	115,2	131	4,75628239512986	week04	All	0,744585257816977	0,730916153055984	0,0179264271528617	0,737381404207584	0,733893557422969	0,0192411151063769	NA	NA	NA	NA	NA	NA	NA	NA	NA	NA	NA	NA	NA	NA	NA	NA	NA	NA	NA	NA	NA	NA	NA
naremove	9	50,2	49	6,12463150818979	34,7	51	8,2334008094401	Ada	symptom-cont	Benchmark	FALSE	AdaBoostRegressor(base_estimator=RandomForestRegressor(bootstrap=True, criterion='mse', max_depth=None, max_features='auto', max_leaf_nodes=None, min_impurity_decrease=0.0, min_impurity_split=None, min_samples_leaf=2, min_samples_split=5, min_weight_fraction_leaf=0.0, n_estimators='warn', n_jobs=-1, oob_score=False, random_state=0, verbose=0, warm_start=False), learning_rate=1, loss=u'linear', n_…	121,6	126	6,50128192487194	112,5	127	4,71993408616877	week04	All	0,735613848074159	0,716727657935285	0,0212563553264795	0,726005088578762	0,717514124293785	0,0206353865168745	NA	NA	NA	NA	NA	NA	NA	NA	NA	NA	NA	NA	NA	NA	NA	NA	NA	NA	NA	NA	NA	NA	NA
naremove	9	45,9	44	5,58669053296414	40,4	57	8,47479924377104	GradientBoost	symptom-cont	Benchmark	FALSE	GradientBoostingRegressor(alpha=0.9, criterion='friedman_mse', init=None, learning_rate=1, loss=u'lad', max_depth=3, max_features=None, max_leaf_nodes=None, min_impurity_decrease=0.0, min_impurity_split=None, min_samples_leaf=10, min_samples_split=100, min_weight_fraction_leaf=0.0, n_estimators=300, n_iter_no_change=None, presort='auto', random_state=0, subsample=1, tol=0.0001, validation_fractio…	115,9	120	6,83861584435525	116,8	132	4,56557164487038	week04	All	0,730516715232716	0,713983050847458	0,0235192142658215	0,730262923118967	0,723287671232877	0,0223909446704319	NA	NA	NA	NA	NA	NA	NA	NA	NA	NA	NA	NA	NA	NA	NA	NA	NA	NA	NA	NA	NA	NA	NA
imputed	29	121,2	124	9,81835016690686	47,2	59	4,87168690838536	LinearSVR	symptom-cont	Handpicked	FALSE	LinearSVR(C=0.5, dual=True, epsilon=0, fit_intercept=True, intercept_scaling=1.0, loss=u'squared_epsilon_insensitive', max_iter=1500, random_state=0, tol=0.0001, verbose=0)	276,9	323	7,85210516712274	157,3	163	6,65081448646204	pre	All	0,709766602560731	0,706746994545488	0,015106573451472	0,651247970982481	0,640471512770138	0,0204952758919727	NA	NA	NA	NA	NA	NA	NA	NA	NA	NA	NA	NA	NA	NA	NA	NA	NA	NA	NA	NA	NA	NA	NA
imputed	29	121,5	124	9,65228815704684	47,1	59	4,5570458267025	LinearRegression	symptom-cont	Handpicked	FALSE	LinearRegression(copy_X=True, fit_intercept=True, n_jobs=None, normalize=False)	277	323	7,6303487615064	157	163	6,58280588604383	pre	All	0,709376199263569	0,706746994545488	0,0144735896677505	0,65053595444808	0,640471512770138	0,019889301501467	NA	NA	NA	NA	NA	NA	NA	NA	NA	NA	NA	NA	NA	NA	NA	NA	NA	NA	NA	NA	NA	NA	NA
imputed	29	128,4	129	9,05783883961536	47,4	62	4,5018514709691	ElasticNet	symptom-cont	Handpicked	FALSE	ElasticNet(alpha=0.1, copy_X=True, fit_intercept=True, l1_ratio=0.2, max_iter=1000, normalize=False, positive=False, precompute=False, random_state=0, selection='cyclic', tol=0.0001, warm_start=False)	276,7	320	6,76674876797483	150,1	158	6,9833134446813	pre	All	0,696491545685416	0,694109491581079	0,0106457130640558	0,630452971981492	0,6232741617357	0,0175319831283236	NA	NA	NA	NA	NA	NA	NA	NA	NA	NA	NA	NA	NA	NA	NA	NA	NA	NA	NA	NA	NA	NA	NA
imputed	29	121,5	124	9,81212401969002	47	58	5,07718207057594	Ridge	symptom-cont	Handpicked	FALSE	Ridge(alpha=1.0, copy_X=True, fit_intercept=True, max_iter=None, normalize=False, random_state=0, solver=u'saga', tol=0.001)	277,1	324	8,2791572303251	157	163	6,42910050732864	pre	All	0,709533901572479	0,708055895069048	0,01576985862614	0,650720203925603	0,641732283464567	0,0208994706086391	NA	NA	NA	NA	NA	NA	NA	NA	NA	NA	NA	NA	NA	NA	NA	NA	NA	NA	NA	NA	NA	NA	NA
imputed	29	138,5	134	8,43603382322918	47	66	5,05525029603437	Lasso	symptom-cont	Handpicked	FALSE	Lasso(alpha=0.1, copy_X=True, fit_intercept=True, max_iter=1000, normalize=False, positive=False, precompute=False, random_state=0, selection='cyclic', tol=0.0001, warm_start=False)	277,1	316	6,20841722538397	140	153	8,32666399786453	pre	All	0,678900170799575	0,68016308809311	0,012246654578299	0,601103685268151	0,604743083003953	0,0212768583986961	NA	NA	NA	NA	NA	NA	NA	NA	NA	NA	NA	NA	NA	NA	NA	NA	NA	NA	NA	NA	NA	NA	NA
imputed	29	122,7	125	9,48741856940607	46,7	58	4,78539444560216	BayesianRidge	symptom-cont	Handpicked	FALSE	BayesianRidge(alpha_1=1e-06, alpha_2=1e-06, compute_score=False, copy_X=True, fit_intercept=True, lambda_1=1e-06, lambda_2=1e-06, n_iter=300, normalize=False, tol=0.001, verbose=False)	277,4	324	7,98888116210413	155,8	162	6,35609943282828	pre	All	0,707829851610097	0,706313734790302	0,015410895371966	0,647754425716389	0,63905325443787	0,020578593035421	NA	NA	NA	NA	NA	NA	NA	NA	NA	NA	NA	NA	NA	NA	NA	NA	NA	NA	NA	NA	NA	NA	NA
imputed	29	107,7	108	9,48741856940607	78	97	7,85988408170106	KNN	symptom-cont	Handpicked	FALSE	KNeighborsRegressor(algorithm=u'ball_tree', leaf_size=30, metric='minkowski', metric_params=None, n_jobs=-1, n_neighbors=25, p=2, weights=u'distance')	246,1	285	6,65749368923638	170,8	179	9,98665776590614	pre	All	0,686416412254747	0,68488333911013	0,0123156597640674	0,647377353515	0,635879218472469	0,020029995907711	NA	NA	NA	NA	NA	NA	NA	NA	NA	NA	NA	NA	NA	NA	NA	NA	NA	NA	NA	NA	NA	NA	NA
imputed	29	105	123	10,0995049383621	55,6	72	9,00863783019139	RF	symptom-cont	Handpicked	FALSE	RandomForestRegressor(bootstrap=True, criterion='mse', max_depth=None, max_features=u'auto', max_leaf_nodes=None, min_impurity_decrease=0.0, min_impurity_split=None, min_samples_leaf=5, min_samples_split=10, min_weight_fraction_leaf=0.0, n_estimators=300, n_jobs=-1, oob_score=False, random_state=0, verbose=0, warm_start=False)	268,5	310	8,82232017857736	173,5	164	9,05845216113413	pre	All	0,72589591721017	0,691473448017951	0,0143149462828413	0,683321668956516	0,627151051625239	0,0200655388637885	0,0091173478482554	0,000688651940019496	0,00073032722593331	0,000179402634036725	0,00123474272117366	0,000295603641706084	0,00095132342869941	0,000132630054197634	0,00457673667754726	0,000274004400659269	0,00331434416839599	0,000367102737784118	0,00900019630048432	0,000646461580840095	NA	NA	NA	NA	NA	NA	0,00903804869613972	0,000453103152016525	0,0268997777428249
imputed	29	111	124	9,91071249821234	53,2	74	7,36055553458961	Ada	symptom-cont	Handpicked	FALSE	AdaBoostRegressor(base_estimator=RandomForestRegressor(bootstrap=True, criterion='mse', max_depth=None, max_features='auto', max_leaf_nodes=None, min_impurity_decrease=0.0, min_impurity_split=None, min_samples_leaf=2, min_samples_split=5, min_weight_fraction_leaf=0.0, n_estimators='warn', n_jobs=-1, oob_score=False, random_state=0, verbose=0, warm_start=False), learning_rate=1, loss=u'exponential…	270,9	308	7,30981075906438	167,5	163	7,39744700705738	pre	All	0,718887110302221	0,687113486692084	0,01237153276345	0,670876206103473	0,622137404580153	0,0175135990494494	0,00775933720116479	0,000449121977277335	0,00347163489993041	0,000587558359213509	0,00377473671976156	0,000394033118285799	0,00385760508297929	0,000279569030415394	0,00786959636830223	0,000267766915358337	0,00699418352585325	0,000483141985150491	0,0105721750414355	0,000651357036733904	NA	NA	NA	NA	NA	NA	0,0146288743993203	0,000656796080287968	0,0430539443854117
imputed	29	96,5	118	6,45066749345454	79	100	12,8149218578274	GradientBoost	symptom-cont	Handpicked	FALSE	GradientBoostingRegressor(alpha=0.9, criterion='friedman_mse', init=None, learning_rate=1, loss=u'lad', max_depth=3, max_features=None, max_leaf_nodes=None, min_impurity_decrease=0.0, min_impurity_split=None, min_samples_leaf=25, min_samples_split=50, min_weight_fraction_leaf=0.0, n_estimators=300, n_iter_no_change=None, presort='auto', random_state=0, subsample=1, tol=0.0001, validation_fraction…	245,1	282	12,0687843445624	182	169	5,8309518948453	pre	All	0,705046939428978	0,663535034751993	0,0178197825850096	0,674809704157127	0,607913669064748	0,0166849882691366	0,009766850730122	0,00114748740482996	0,00150059153521789	0,000684734354186693	0,0025900309654368	0,000926338469967758	0,00165042434923494	0,0010712461612366	0,00316576440616098	0,00150741297586448	0,00304105724277418	0,000988975233797953	0,00692188604627208	0,00177975189275881	NA	NA	NA	NA	NA	NA	0,00885896537826843	0,00266275066792738	0,0725886478514704
naremove	5	62,5	63	7,94774601171091	21,9	24	5,78215646046813	LinearSVR	symptom-cont	Benchmark	FALSE	LinearSVR(C=0.2, dual=True, epsilon=0, fit_intercept=True, intercept_scaling=1.0, loss=u'squared_epsilon_insensitive', max_iter=1500, random_state=0, tol=0.0001, verbose=0)	76,7	66	6,30784344200844	28,7	34	6,68414375801252	screen	Depression	0,546685758339071	0,54192439862543	0,0492447215372471	0,402376477415624	0,438709677419355	0,0773095951055996	NA	NA	NA	NA	NA	NA	NA	NA	NA	NA	NA	NA	NA	NA	NA	NA	NA	NA	NA	NA	NA	NA	NA
naremove	5	62,5	63	7,94774601171091	21,9	24	5,78215646046813	LinearRegression	symptom-cont	Benchmark	FALSE	LinearRegression(copy_X=True, fit_intercept=True, n_jobs=None, normalize=False)	76,7	66	6,30784344200844	28,7	34	6,68414375801252	screen	Depression	0,546685758339071	0,54192439862543	0,0492447215372471	0,402376477415624	0,438709677419355	0,0773095951055996	NA	NA	NA	NA	NA	NA	NA	NA	NA	NA	NA	NA	NA	NA	NA	NA	NA	NA	NA	NA	NA	NA	NA
naremove	5	66,3	64	8,9820809269221	20,1	22	5,02106673039814	ElasticNet	symptom-cont	Benchmark	FALSE	ElasticNet(alpha=0.1, copy_X=True, fit_intercept=True, l1_ratio=0.2, max_iter=1000, normalize=False, positive=False, precompute=False, random_state=0, selection='cyclic', tol=0.0001, warm_start=False)	78,5	68	6,1869037310902	24,9	33	5,85851706682009	screen	Depression	0,535495970787131	0,547880870561283	0,0418312575378242	0,363706355867915	0,434210526315789	0,0728876651218358	NA	NA	NA	NA	NA	NA	NA	NA	NA	NA	NA	NA	NA	NA	NA	NA	NA	NA	NA	NA	NA	NA	NA
naremove	5	62,4	63	8,04432166879912	21,9	24	5,78215646046813	Ridge	symptom-cont	Benchmark	FALSE	Ridge(alpha=1.0, copy_X=True, fit_intercept=True, max_iter=None, normalize=False, random_state=0, solver=u'saga', tol=0.001)	76,7	66	6,30784344200844	28,8	34	6,69659946871877	screen	Depression	0,547273993633188	0,54192439862543	0,0492178788873125	0,403495246769335	0,438709677419355	0,0775344654517817	NA	NA	NA	NA	NA	NA	NA	NA	NA	NA	NA	NA	NA	NA	NA	NA	NA	NA	NA	NA	NA	NA	NA
naremove	5	73,4	73	8,42219290525534	20,6	27	6,00370256129036	Lasso	symptom-cont	Benchmark	FALSE	Lasso(alpha=0.1, copy_X=True, fit_intercept=True, max_iter=1000, normalize=False, positive=False, precompute=False, random_state=0, selection='cyclic', tol=0.0001, warm_start=False)	78	63	7,05533682950558	17,8	24	4,28952211790544	screen	Depression	0,493928292302882	0,473711340206185	0,0322190883311643	0,273130912106771	0,324324324324324	0,0568318969094576	NA	NA	NA	NA	NA	NA	NA	NA	NA	NA	NA	NA	NA	NA	NA	NA	NA	NA	NA	NA	NA	NA	NA
naremove	5	62,5	63	8,34332734052255	22	24	6,12825877028341	BayesianRidge	symptom-cont	Benchmark	FALSE	BayesianRidge(alpha_1=1e-06, alpha_2=1e-06, compute_score=False, copy_X=True, fit_intercept=True, lambda_1=1e-06, lambda_2=1e-06, n_iter=300, normalize=False, tol=0.0001, verbose=False)	76,6	66	5,94792213951879	28,7	34	6,75030863491934	screen	Depression	0,546521242423349	0,54192439862543	0,0490574165353893	0,402037550262529	0,438709677419355	0,0783208508474719	NA	NA	NA	NA	NA	NA	NA	NA	NA	NA	NA	NA	NA	NA	NA	NA	NA	NA	NA	NA	NA	NA	NA
naremove	5	63	60	9,79795897113271	27,4	28	4,69515116310907	KNN	symptom-cont	Benchmark	FALSE	KNeighborsRegressor(algorithm=u'ball_tree', leaf_size=30, metric='minkowski', metric_params=None, n_jobs=-1, n_neighbors=25, p=2, weights=u'distance')	71,2	62	7,23878442834154	28,2	37	8,02496105909555	screen	Depression	0,515595811070737	0,535166093928981	0,0549094191992151	0,381030810594248	0,45679012345679	0,086697028655875	NA	NA	NA	NA	NA	NA	NA	NA	NA	NA	NA	NA	NA	NA	NA	NA	NA	NA	NA	NA	NA	NA	NA
naremove	5	62,1	58	9,63154539348005	26,8	26	6,7954232964384	RF	symptom-cont	Benchmark	FALSE	RandomForestRegressor(bootstrap=True, criterion='mse', max_depth=None, max_features=u'sqrt', max_leaf_nodes=None, min_impurity_decrease=0.0, min_impurity_split=None, min_samples_leaf=10, min_samples_split=20, min_weight_fraction_leaf=0.0, n_estimators=300, n_jobs=-1, oob_score=False, random_state=0, verbose=0, warm_start=False)	71,8	64	5,15967268557049	29,1	39	5,04314716554389	screen	Depression	0,525921285688974	0,556586483390607	0,0408879578772224	0,394882348451217	0,481481481481482	0,0612594647241708	NA	NA	NA	NA	NA	NA	NA	NA	NA	NA	NA	NA	NA	NA	NA	NA	NA	NA	NA	NA	NA	NA	NA
naremove	5	64,4	62	8,64355893779357	32	34	4,57043640026736	Ada	symptom-cont	Benchmark	FALSE	AdaBoostRegressor(base_estimator=RandomForestRegressor(bootstrap=True, criterion='mse', max_depth=None, max_features='auto', max_leaf_nodes=None, min_impurity_decrease=0.0, min_impurity_split=None, min_samples_leaf=2, min_samples_split=5, min_weight_fraction_leaf=0.0, n_estimators='warn', n_jobs=-1, oob_score=False, random_state=0, verbose=0, warm_start=False), learning_rate=1, loss=u'exponential…	66,6	56	5,87272414547873	26,8	35	3,48966728754731	screen	Depression	0,4858260887433	0,491523482245132	0,030675695203689	0,357170250694031	0,421686746987952	0,0425423402699011	NA	NA	NA	NA	NA	NA	NA	NA	NA	NA	NA	NA	NA	NA	NA	NA	NA	NA	NA	NA	NA	NA	NA
naremove	5	47,2	50	5,30827446330517	43,1	35	6,29726572057711	GradientBoost	symptom-cont	Benchmark	FALSE	GradientBoostingRegressor(alpha=0.9, criterion='friedman_mse', init=None, learning_rate=1, loss=u'lad', max_depth=3, max_features=None, max_leaf_nodes=None, min_impurity_decrease=0.0, min_impurity_split=None, min_samples_leaf=5, min_samples_split=50, min_weight_fraction_leaf=0.0, n_estimators=300, n_iter_no_change=None, presort='auto', random_state=0, subsample=1, tol=0.0001, validation_fraction=…	55,5	55	6,04152298679729	44	47	5,75422550054402	screen	Depression	0,522579915555224	0,547823596792669	0,0320832295709115	0,492199114294871	0,525139664804469	0,0447871426618402	NA	NA	NA	NA	NA	NA	NA	NA	NA	NA	NA	NA	NA	NA	NA	NA	NA	NA	NA	NA	NA	NA	NA
naremove	7	17,9	17	3,84274207652123	4,8	3	2,20100986922922	LinearSVR	symptom-cont	Benchmark	FALSE	LinearSVR(C=0.2, dual=True, epsilon=0, fit_intercept=True, intercept_scaling=1.0, loss=u'squared_epsilon_insensitive', max_iter=1500, random_state=0, tol=0.0001, verbose=0)	63,6	86	3,47051068928543	13,3	15	3,19895816373602	week02	Social	0,678188861150043	0,71752106741573	0,036082660823876	0,532785575644412	0,6	0,0717476365315356	NA	NA	NA	NA	NA	NA	NA	NA	NA	NA	NA	NA	NA	NA	NA	NA	NA	NA	NA	NA	NA	NA	NA
naremove	7	17,8	17	3,8815804341359	5	3	2,44948974278318	LinearRegression	symptom-cont	Benchmark	FALSE	LinearRegression(copy_X=True, fit_intercept=True, n_jobs=None, normalize=False)	63,4	86	3,47051068928543	13,4	15	3,20416395751944	week02	Social	0,678445958628701	0,71752106741573	0,0367567071696722	0,533608735620706	0,6	0,0728733770864148	NA	NA	NA	NA	NA	NA	NA	NA	NA	NA	NA	NA	NA	NA	NA	NA	NA	NA	NA	NA	NA	NA	NA
naremove	7	20,2	18	3,5213633723318	3	2	2,49443825784929	ElasticNet	symptom-cont	Benchmark	FALSE	ElasticNet(alpha=0.1, copy_X=True, fit_intercept=True, l1_ratio=0.5, max_iter=1000, normalize=False, positive=False, precompute=False, random_state=0, selection='cyclic', tol=0.0001, warm_start=False)	65,4	87	4,14192655120242	11	14	3,52766841475279	week02	Social	0,652492918075872	0,70751404494382	0,048704971951002	0,474106381858342	0,583333333333333	0,114538397856002	NA	NA	NA	NA	NA	NA	NA	NA	NA	NA	NA	NA	NA	NA	NA	NA	NA	NA	NA	NA	NA	NA	NA
naremove	7	17,8	17	3,8815804341359	5	3	2,44948974278318	Ridge	symptom-cont	Benchmark	FALSE	Ridge(alpha=1.0, copy_X=True, fit_intercept=True, max_iter=None, normalize=False, random_state=0, solver=u'saga', tol=0.001)	63,4	86	3,47051068928543	13,4	15	3,20416395751944	week02	Social	0,678445958628701	0,71752106741573	0,0367567071696722	0,533608735620706	0,6	0,0728733770864148	NA	NA	NA	NA	NA	NA	NA	NA	NA	NA	NA	NA	NA	NA	NA	NA	NA	NA	NA	NA	NA	NA	NA
naremove	7	20,7	20	4,08384350554447	2	2	1,88561808316413	Lasso	symptom-cont	Benchmark	FALSE	Lasso(alpha=0.1, copy_X=True, fit_intercept=True, max_iter=1000, normalize=False, positive=False, precompute=False, random_state=0, selection='cyclic', tol=0.0001, warm_start=False)	66,4	87	4,29987079909256	10,5	12	3,71931893407023	week02	Social	0,651989619955788	0,67626404494382	0,0551833541154799	0,46537028115954	0,521739130434782	0,136638893181423	NA	NA	NA	NA	NA	NA	NA	NA	NA	NA	NA	NA	NA	NA	NA	NA	NA	NA	NA	NA	NA	NA	NA
naremove	7	18,4	17	4,0879225911349	4,8	3	2,20100986922922	BayesianRidge	symptom-cont	Benchmark	FALSE	BayesianRidge(alpha_1=1e-06, alpha_2=1e-06, compute_score=False, copy_X=True, fit_intercept=True, lambda_1=1e-06, lambda_2=1e-06, n_iter=300, normalize=False, tol=0.01, verbose=False)	63,6	86	3,47051068928543	12,8	15	3,19026296373477	week02	Social	0,670366022026801	0,71752106741573	0,0380855645725332	0,517315818834842	0,6	0,0810049207831281	NA	NA	NA	NA	NA	NA	NA	NA	NA	NA	NA	NA	NA	NA	NA	NA	NA	NA	NA	NA	NA	NA	NA
naremove	7	19,3	18	4,34741302385683	4,1	1	2,68535120814971	KNN	symptom-cont	Benchmark	FALSE	KNeighborsRegressor(algorithm=u'ball_tree', leaf_size=30, metric='minkowski', metric_params=None, n_jobs=-1, n_neighbors=15, p=2, weights=u'uniform')	64,3	88	3,83115880351856	11,9	14	3,6040101122068	week02	Social	0,660553369091313	0,71313202247191	0,0506811756571123	0,493877482227274	0,595744680851064	0,111323566936941	NA	NA	NA	NA	NA	NA	NA	NA	NA	NA	NA	NA	NA	NA	NA	NA	NA	NA	NA	NA	NA	NA	NA
naremove	7	18,2	16	3,93841479673118	5,1	4	2,33095116493961	RF	symptom-cont	Benchmark	FALSE	RandomForestRegressor(bootstrap=True, criterion='mse', max_depth=None, max_features=u'auto', max_leaf_nodes=None, min_impurity_decrease=0.0, min_impurity_split=None, min_samples_leaf=10, min_samples_split=20, min_weight_fraction_leaf=0.0, n_estimators=300, n_jobs=-1, oob_score=False, random_state=0, verbose=0, warm_start=False)	63,3	85	3,8020462326957	13	16	3,33333333333333	week02	Social	0,670800141585835	0,72752808988764	0,0394152745558836	0,519619398669531	0,615384615384615	0,0836432316583918	NA	NA	NA	NA	NA	NA	NA	NA	NA	NA	NA	NA	NA	NA	NA	NA	NA	NA	NA	NA	NA	NA	NA
naremove	7	18,1	18	2,84604989415154	6,6	4	2,67498701969852	Ada	symptom-cont	Benchmark	FALSE	AdaBoostRegressor(base_estimator=RandomForestRegressor(bootstrap=True, criterion='mse', max_depth=None, max_features='auto', max_leaf_nodes=None, min_impurity_decrease=0.0, min_impurity_split=None, min_samples_leaf=2, min_samples_split=5, min_weight_fraction_leaf=0.0, n_estimators='warn', n_jobs=-1, oob_score=False, random_state=0, verbose=0, warm_start=False), learning_rate=1, loss=u'exponential…	61,8	85	3,39280283999986	13,1	14	2,96085573216033	week02	Social	0,660684018975455	0,69627808988764	0,0400330832177499	0,508618416012106	0,56	0,0808232094189714	NA	NA	NA	NA	NA	NA	NA	NA	NA	NA	NA	NA	NA	NA	NA	NA	NA	NA	NA	NA	NA	NA	NA
naremove	7	17,7	18	2,75075747143703	8,2	9	2,7406406388126	GradientBoost	symptom-cont	Benchmark	FALSE	GradientBoostingRegressor(alpha=0.9, criterion='friedman_mse', init=None, learning_rate=1, loss=u'lad', max_depth=3, max_features=None, max_leaf_nodes=None, min_impurity_decrease=0.0, min_impurity_split=None, min_samples_leaf=50, min_samples_split=100, min_weight_fraction_leaf=0.0, n_estimators=300, n_iter_no_change=None, presort='auto', random_state=0, subsample=1, tol=0.0001, validation_fractio…	60,2	80	3,35989417822777	13,5	14	2,83823106098773	week02	Social	0,655867038587926	0,668188202247191	0,0325668860508816	0,505778869461237	0,509090909090909	0,0631983469112599	NA	NA	NA	NA	NA	NA	NA	NA	NA	NA	NA	NA	NA	NA	NA	NA	NA	NA	NA	NA	NA	NA	NA
naremove	40	6,2	7	2,97396106975939	18	27	4,02768199119819	LinearSVR	symptom-cont	Handpicked	FALSE	LinearSVR(C=0.2, dual=True, epsilon=0, fit_intercept=True, intercept_scaling=1.0, loss=u'squared_epsilon_insensitive', max_iter=1500, random_state=0, tol=0.0001, verbose=0)	7	7	2,74873708374511	56,9	53	3,44641520681676	week02	Panic	0,591426645223496	0,544607843137255	0,0452216734874657	0,824202680307198	0,757142857142857	0,0251778511573882	NA	NA	NA	NA	NA	NA	NA	NA	NA	NA	NA	NA	NA	NA	NA	NA	NA	NA	NA	NA	NA	NA	NA
naremove	40	6,5	7	3,10017920628971	17,8	27	3,73571352696584	LinearRegression	symptom-cont	Handpicked	FALSE	LinearRegression(copy_X=True, fit_intercept=True, n_jobs=None, normalize=False)	7,2	7	2,7406406388126	56,6	53	3,37309617084627	week02	Panic	0,592298856041813	0,544607843137255	0,0428742945602237	0,822838082277445	0,757142857142857	0,0233462453165482	NA	NA	NA	NA	NA	NA	NA	NA	NA	NA	NA	NA	NA	NA	NA	NA	NA	NA	NA	NA	NA	NA	NA
naremove	40	3,3	2	2,49666444147653	20,4	28	5,27467745196066	ElasticNet	symptom-cont	Handpicked	FALSE	ElasticNet(alpha=0.1, copy_X=True, fit_intercept=True, l1_ratio=0.2, max_iter=1000, normalize=False, positive=False, precompute=False, random_state=0, selection='cyclic', tol=0.0001, warm_start=False)	4,6	6	2,63312235441753	59,8	58	4,04969134626332	week02	Panic	0,569278074677974	0,57156862745098	0,0506349902805932	0,833997694548379	0,794520547945206	0,0342826004275046	NA	NA	NA	NA	NA	NA	NA	NA	NA	NA	NA	NA	NA	NA	NA	NA	NA	NA	NA	NA	NA	NA	NA
naremove	40	6,3	7	3,05686840482943	17,9	27	4,01248052954778	Ridge	symptom-cont	Handpicked	FALSE	Ridge(alpha=1.0, copy_X=True, fit_intercept=True, max_iter=None, normalize=False, random_state=0, solver=u'saga', tol=0.001)	7,1	7	2,88482620312251	56,8	53	3,39280283999986	week02	Panic	0,592404514497815	0,544607843137255	0,0466488017519308	0,823985377730941	0,757142857142857	0,0243849624933543	NA	NA	NA	NA	NA	NA	NA	NA	NA	NA	NA	NA	NA	NA	NA	NA	NA	NA	NA	NA	NA	NA	NA
naremove	40	1,7	1	1,56702123647242	22,4	33	4,69515116310907	Lasso	symptom-cont	Handpicked	FALSE	Lasso(alpha=0.1, copy_X=True, fit_intercept=True, max_iter=1000, normalize=False, positive=False, precompute=False, random_state=0, selection='cyclic', tol=0.0001, warm_start=False)	2,6	1	1,57762127549323	61,4	59	4,35124503255486	week02	Panic	0,539143129152196	0,506372549019608	0,0244805538046256	0,83506971156496	0,776315789473684	0,0317125417632589	NA	NA	NA	NA	NA	NA	NA	NA	NA	NA	NA	NA	NA	NA	NA	NA	NA	NA	NA	NA	NA	NA	NA
naremove	40	4,3	4	2,49666444147653	20,2	28	4,70932880331983	BayesianRidge	symptom-cont	Handpicked	FALSE	BayesianRidge(alpha_1=1e-06, alpha_2=1e-06, compute_score=False, copy_X=True, fit_intercept=True, lambda_1=1e-06, lambda_2=1e-06, n_iter=300, normalize=False, tol=0.0001, verbose=False)	4,8	6	1,87379590967403	58,8	56	3,82390143992	week02	Panic	0,564002782824763	0,554901960784314	0,0353159964581786	0,826928498726329	0,777777777777778	0,0294016533122264	NA	NA	NA	NA	NA	NA	NA	NA	NA	NA	NA	NA	NA	NA	NA	NA	NA	NA	NA	NA	NA	NA	NA
naremove	40	2,1	2	1,72884033065199	22,7	32	4,90011337737313	KNN	symptom-cont	Handpicked	FALSE	KNeighborsRegressor(algorithm=u'ball_tree', leaf_size=30, metric='minkowski', metric_params=None, n_jobs=-1, n_neighbors=25, p=2, weights=u'distance')	2,3	2	1,63639169448448	61	58	4,71404520791032	week02	Panic	0,529994396085237	0,512745098039216	0,0305828600359759	0,830014187518464	0,773333333333333	0,0358690414203278	NA	NA	NA	NA	NA	NA	NA	NA	NA	NA	NA	NA	NA	NA	NA	NA	NA	NA	NA	NA	NA	NA	NA
naremove	40	5,5	4	2,63523138347365	18,6	29	5,21109926556341	RF	symptom-cont	Handpicked	FALSE	RandomForestRegressor(bootstrap=True, criterion='mse', max_depth=None, max_features=u'auto', max_leaf_nodes=None, min_impurity_decrease=0.0, min_impurity_split=None, min_samples_leaf=25, min_samples_split=100, min_weight_fraction_leaf=0.0, n_estimators=300, n_jobs=-1, oob_score=False, random_state=0, verbose=0, warm_start=False)	6,4	5	2,41292814278051	57,6	56	4,35124503255486	week02	Panic	0,588391474654027	0,540196078431373	0,0465614760717232	0,826158214048174	0,772413793103448	0,0355565736043476	NA	NA	0	0	0	0	0	0	0,00031185626327619	0,000127584547177909	0,00103760209095898	0,000827569787058374	0,00071657026086387	0,000401914500683481	NA	NA	NA	NA	NA	NA	0,00042378410659961	0,000186815362804008	0,00842247981083259
naremove	40	6,4	5	2,75680975041804	18,6	28	4,55094617756694	Ada	symptom-cont	Handpicked	FALSE	AdaBoostRegressor(base_estimator=RandomForestRegressor(bootstrap=True, criterion='mse', max_depth=None, max_features='auto', max_leaf_nodes=None, min_impurity_decrease=0.0, min_impurity_split=None, min_samples_leaf=2, min_samples_split=5, min_weight_fraction_leaf=0.0, n_estimators='warn', n_jobs=-1, oob_score=False, random_state=0, verbose=0, warm_start=False), learning_rate=1, loss=u'linear', n_…	6,4	6	1,83787316694536	56,7	55	3,65300485141266	week02	Panic	0,58011314751126	0,54656862745098	0,0233984818233438	0,818659383314049	0,769230769230769	0,0261894258441191	NA	NA	0,00279545317514851	0,000970326536457391	0,00232270074562983	0,000467433163810688	0,00135818269162299	0,000287580056425483	0,00375714763427561	0,000286502022587044	0,0127645847694584	0,00327284812480266	0,00530857014944947	0,000804714743466519	NA	NA	NA	NA	NA	NA	0,00818028634375247	0,0011361883272419	0,0278340942012762
naremove	40	13,6	19	3,50238014308365	15,8	29	3,35989417822777	GradientBoost	symptom-cont	Handpicked	FALSE	GradientBoostingRegressor(alpha=0.9, criterion='friedman_mse', init=None, learning_rate=1, loss=u'huber', max_depth=3, max_features=None, max_leaf_nodes=None, min_impurity_decrease=0.0, min_impurity_split=None, min_samples_leaf=25, min_samples_split=50, min_weight_fraction_leaf=0.0, n_estimators=300, n_iter_no_change=None, presort='auto', random_state=0, subsample=1, tol=0.0001, validation_fracti…	9,2	5	3,0840089349921	49,5	41	3,40750805004348	week02	Panic	0,575080664790459	0,415196078431373	0,0365971740249458	0,770415287217607	0,630769230769231	0,0196116818707119	NA	NA	0	0	0,0017834310028139	0,0013391738381515	0,00086477109468154	0,00105598418076331	0,00280095788350097	0,00186743278183784	0,004519063285282	0,00422412156741033	0,00335434486069206	0,00248775736609893	NA	NA	NA	NA	NA	NA	0,0044199929247248	0,0020384540891311	0,0413185443911432
imputed	60	9,6	14	2,45854518861144	21,5	37	4,22295315310664	LinearSVR	symptom-cont	Handpicked	FALSE	LinearSVR(C=1.5, dual=True, epsilon=0, fit_intercept=True, intercept_scaling=1.0, loss=u'epsilon_insensitive', max_iter=1500, random_state=0, tol=0.0001, verbose=0)	30,1	28	3,41402336775183	97,8	98	2,69979423084221	week04	Panic	0,747944437717431	0,652884615384615	0,0326932931608423	0,862827035616683	0,793522267206478	0,0148555274380864	NA	NA	NA	NA	NA	NA	NA	NA	NA	NA	NA	NA	NA	NA	NA	NA	NA	NA	NA	NA	NA	NA	NA
imputed	60	12,5	15	2,27303028283098	20,3	35	3,94546152771341	LinearRegression	symptom-cont	Handpicked	FALSE	LinearRegression(copy_X=True, fit_intercept=True, n_jobs=None, normalize=False)	31,3	30	3,59165699921359	94,9	97	3,10733898304571	week04	Panic	0,745759959034294	0,663804945054945	0,0310359777799445	0,852616299968702	0,795081967213115	0,013990763940564	NA	NA	NA	NA	NA	NA	NA	NA	NA	NA	NA	NA	NA	NA	NA	NA	NA	NA	NA	NA	NA	NA	NA
imputed	60	10,6	11	2,50333111406914	20,7	33	3,33499958354154	ElasticNet	symptom-cont	Handpicked	FALSE	ElasticNet(alpha=0.1, copy_X=True, fit_intercept=True, l1_ratio=0.2, max_iter=1000, normalize=False, positive=False, precompute=False, random_state=0, selection='cyclic', tol=0.0001, warm_start=False)	30,9	32	3,03498123735734	96,8	101	2,44040069569642	week04	Panic	0,750734515311345	0,697046703296703	0,0255222713980633	0,860828260412241	0,821138211382114	0,0119895871062153	NA	NA	NA	NA	NA	NA	NA	NA	NA	NA	NA	NA	NA	NA	NA	NA	NA	NA	NA	NA	NA	NA	NA
imputed	60	12,5	16	2,46080384337223	20,6	36	4,27395211328656	Ridge	symptom-cont	Handpicked	FALSE	Ridge(alpha=1.0, copy_X=True, fit_intercept=True, max_iter=None, normalize=False, random_state=0, solver=u'saga', tol=0.001)	31	29	4	94,9	96	3,10733898304571	week04	Panic	0,742774416601142	0,651648351648352	0,037520738234848	0,851518976436046	0,786885245901639	0,0170888006298312	NA	NA	NA	NA	NA	NA	NA	NA	NA	NA	NA	NA	NA	NA	NA	NA	NA	NA	NA	NA	NA	NA	NA
imputed	60	10,3	8	3,71333931776897	23,4	40	3,62705880232945	Lasso	symptom-cont	Handpicked	FALSE	Lasso(alpha=0.1, copy_X=True, fit_intercept=True, max_iter=1000, normalize=False, positive=False, precompute=False, random_state=0, selection='cyclic', tol=0.0001, warm_start=False)	28,2	25	2,25092573548455	97,1	104	3,57304725222976	week04	Panic	0,726389098448113	0,656593406593407	0,0214963586014952	0,851925804514033	0,8125	0,0164348441629587	NA	NA	NA	NA	NA	NA	NA	NA	NA	NA	NA	NA	NA	NA	NA	NA	NA	NA	NA	NA	NA	NA	NA
imputed	60	12,3	16	2,98328677803526	21,1	37	4,28044649799787	BayesianRidge	symptom-cont	Handpicked	FALSE	BayesianRidge(alpha_1=1e-06, alpha_2=1e-06, compute_score=False, copy_X=True, fit_intercept=True, lambda_1=1e-06, lambda_2=1e-06, n_iter=300, normalize=False, tol=0.0001, verbose=False)	30,5	28	3,89444048184931	95,1	96	2,96085573216033	week04	Panic	0,738992191386905	0,643956043956044	0,034400882508491	0,850639876305652	0,783673469387755	0,0142849983982816	NA	NA	NA	NA	NA	NA	NA	NA	NA	NA	NA	NA	NA	NA	NA	NA	NA	NA	NA	NA	NA	NA	NA
imputed	60	6,7	6	3,19895816373602	30,9	46	4,01248052954778	KNN	symptom-cont	Handpicked	FALSE	KNeighborsRegressor(algorithm=u'brute', leaf_size=30, metric='minkowski', metric_params=None, n_jobs=-1, n_neighbors=25, p=2, weights=u'distance')	20,7	19	2,00277585143997	100,7	106	3,77270901784558	week04	Panic	0,670351875754704	0,619368131868132	0,0244409886625628	0,842466812196954	0,803030303030303	0,0188968757313516	NA	NA	NA	NA	NA	NA	NA	NA	NA	NA	NA	NA	NA	NA	NA	NA	NA	NA	NA	NA	NA	NA	NA
imputed	60	9	10	2,78886675511359	20,8	35	3,9665266081716	RF	symptom-cont	Handpicked	FALSE	RandomForestRegressor(bootstrap=True, criterion='mse', max_depth=None, max_features=u'auto', max_leaf_nodes=None, min_impurity_decrease=0.0, min_impurity_split=None, min_samples_leaf=5, min_samples_split=10, min_weight_fraction_leaf=0.0, n_estimators=300, n_jobs=-1, oob_score=False, random_state=0, verbose=0, warm_start=False)	30,8	30	3,01109061083632	98,4	102	2,31900361745681	week04	Panic	0,757711931389171	0,686126373626374	0,0292077422511864	0,868512652892481	0,819277108433735	0,013798312654913	NA	NA	8,01607935109618e-06	1,50542627217611e-05	0,00024060477111534	8,68364423838421e-05	0,00011582396874145	7,87109666681593e-05	0,00074030448072693	0,00015326316305171	0,00125616842131192	0,000159182446892914	0,00243458111364376	0,000477203099062523	0,0152151197229874	0,00118772515358327	NA	NA	NA	NA	0,00200673399195154	0,000218826075643261	0,00569661226320854
imputed	60	9,9	9	2,51440295541948	20,3	35	3,56058671819376	Ada	symptom-cont	Handpicked	FALSE	AdaBoostRegressor(base_estimator=RandomForestRegressor(bootstrap=True, criterion='mse', max_depth=None, max_features='auto', max_leaf_nodes=None, min_impurity_decrease=0.0, min_impurity_split=None, min_samples_leaf=2, min_samples_split=5, min_weight_fraction_leaf=0.0, n_estimators='warn', n_jobs=-1, oob_score=False, random_state=0, verbose=0, warm_start=False), learning_rate=1, loss=u'exponential…	31,3	30	3,77270901784558	97,5	103	2,95334085777822	week04	Panic	0,757609976217247	0,690590659340659	0,0362674600637875	0,865927467247728	0,824	0,0183937358741748	NA	NA	0,00028975370199719	9,77964434715606e-05	0,0029518416250587	0,00065058323582435	0,00199800611923312	0,000439888916696149	0,00152394282156536	9,94258553294297e-05	0,00337853218233078	0,000642479540766645	0,00503214930010758	0,00127521361855051	0,0208581177255298	0,000900568537098288	NA	NA	NA	NA	0,00399315526090717	0,000323820241090955	0,0111388258751296
imputed	60	13,1	8	3,5103022978402	21,6	39	3,3065591380366	GradientBoost	symptom-cont	Handpicked	FALSE	GradientBoostingRegressor(alpha=0.9, criterion='friedman_mse', init=None, learning_rate=1, loss=u'lad', max_depth=3, max_features=None, max_leaf_nodes=None, min_impurity_decrease=0.0, min_impurity_split=None, min_samples_leaf=50, min_samples_split=100, min_weight_fraction_leaf=0.0, n_estimators=300, n_iter_no_change=None, presort='auto', random_state=0, subsample=1, tol=0.0001, validation_fractio…	30	26	2,86744175568088	94,3	104	4,47337804249888	week04	Panic	0,730239214037743	0,664285714285714	0,0295099875378772	0,844282207038056	0,815686274509804	0,0225145541276514	NA	NA	0	0	0,00096139803408622	0,000574800416309147	0,00061744601082213	0,000688573337970916	0,00205077674430941	0,00164757200558784	0,00164638884050098	0,000625384647827899	0,00308922715430026	0,00123799075623934	0,041701072687544	0,00786286290256239	NA	NA	NA	NA	0,00743009860383744	0,00229039552653906	0,0202981769086532
naremove	6	100,1	101	10,5561988108094	37	49	3,71184290855335	LinearSVR	symptom-cont	Benchmark	FALSE	LinearSVR(C=0.2, dual=True, epsilon=0, fit_intercept=True, intercept_scaling=1.0, loss=u'squared_epsilon_insensitive', max_iter=1500, random_state=0, tol=0.0001, verbose=0)	167,1	186	7,15619389837301	97,3	106	8,79456903119445	pre	All	0,656052007267544	0,651783328194059	0,0190470820041255	0,585865668227526	0,585635359116022	0,0333617718132877	NA	NA	NA	NA	NA	NA	NA	NA	NA	NA	NA	NA	NA	NA	NA	NA	NA	NA	NA	NA	NA	NA	NA
naremove	6	100,1	101	10,5561988108094	37,1	49	3,8715486421959	LinearRegression	symptom-cont	Benchmark	FALSE	LinearRegression(copy_X=True, fit_intercept=True, n_jobs=None, normalize=False)	167	186	7,08676387515643	97,3	106	8,79456903119445	pre	All	0,655818362407731	0,651783328194059	0,0191001277495377	0,585686025220226	0,585635359116022	0,0333894658857673	NA	NA	NA	NA	NA	NA	NA	NA	NA	NA	NA	NA	NA	NA	NA	NA	NA	NA	NA	NA	NA	NA	NA
naremove	6	103,3	102	9,75306219718824	35,4	47	4,69515116310907	ElasticNet	symptom-cont	Benchmark	FALSE	ElasticNet(alpha=0.1, copy_X=True, fit_intercept=True, l1_ratio=0.2, max_iter=1000, normalize=False, positive=False, precompute=False, random_state=0, selection='cyclic', tol=0.0001, warm_start=False)	168,7	188	6,36046818682049	94,1	105	7,92254167970524	pre	All	0,651954173244288	0,653623188405797	0,0139359640132567	0,574944116907165	0,584958217270195	0,02878083603	NA	NA	NA	NA	NA	NA	NA	NA	NA	NA	NA	NA	NA	NA	NA	NA	NA	NA	NA	NA	NA	NA	NA
naremove	6	100,1	101	10,5561988108094	37,1	49	3,8715486421959	Ridge	symptom-cont	Benchmark	FALSE	Ridge(alpha=1.0, copy_X=True, fit_intercept=True, max_iter=None, normalize=False, random_state=0, solver=u'auto', tol=0.001)	167	186	7,08676387515643	97,3	106	8,79456903119445	pre	All	0,655818362407731	0,651783328194059	0,0191001277495377	0,585686025220226	0,585635359116022	0,0333894658857673	NA	NA	NA	NA	NA	NA	NA	NA	NA	NA	NA	NA	NA	NA	NA	NA	NA	NA	NA	NA	NA	NA	NA
naremove	6	109,3	103	7,87471339866481	34,1	48	5,46605687655899	Lasso	symptom-cont	Benchmark	FALSE	Lasso(alpha=0.1, copy_X=True, fit_intercept=True, max_iter=1000, normalize=False, positive=False, precompute=False, random_state=0, selection='cyclic', tol=0.0001, warm_start=False)	170	187	5,86893895388634	88,1	104	6,41958807955083	pre	All	0,63992982539245	0,649080069894131	0,0107808925634079	0,550738759626068	0,579387186629526	0,0225638880647968	NA	NA	NA	NA	NA	NA	NA	NA	NA	NA	NA	NA	NA	NA	NA	NA	NA	NA	NA	NA	NA	NA	NA
naremove	6	100,4	101	10,3515967635701	36,7	49	3,97352348538283	BayesianRidge	symptom-cont	Benchmark	FALSE	BayesianRidge(alpha_1=1e-06, alpha_2=1e-06, compute_score=False, copy_X=True, fit_intercept=True, lambda_1=1e-06, lambda_2=1e-06, n_iter=300, normalize=False, tol=0.0001, verbose=False)	167,4	186	7,39669595908275	97	106	8,36660026534076	pre	All	0,656036705566236	0,651783328194059	0,0182648824979054	0,585213991463471	0,585635359116022	0,031761589034002	NA	NA	NA	NA	NA	NA	NA	NA	NA	NA	NA	NA	NA	NA	NA	NA	NA	NA	NA	NA	NA	NA	NA
naremove	6	90,1	94	11,1699000293945	48,3	63	7,57261146794449	KNN	symptom-cont	Benchmark	FALSE	KNeighborsRegressor(algorithm=u'ball_tree', leaf_size=30, metric='minkowski', metric_params=None, n_jobs=-1, n_neighbors=25, p=2, weights=u'distance')	155,8	172	4,28952211790544	107,3	113	9,74166310236604	pre	All	0,654090447181319	0,638904306711892	0,0244976321086816	0,607007728077994	0,590078328981723	0,037106078806142	NA	NA	NA	NA	NA	NA	NA	NA	NA	NA	NA	NA	NA	NA	NA	NA	NA	NA	NA	NA	NA	NA	NA
naremove	6	94,8	97	10,5703989202552	42,5	57	6,90008051482815	RF	symptom-cont	Benchmark	FALSE	RandomForestRegressor(bootstrap=True, criterion='mse', max_depth=None, max_features=u'sqrt', max_leaf_nodes=None, min_impurity_decrease=0.0, min_impurity_split=None, min_samples_leaf=10, min_samples_split=20, min_weight_fraction_leaf=0.0, n_estimators=300, n_jobs=-1, oob_score=False, random_state=0, verbose=0, warm_start=False)	161,6	178	5,89161362540952	102,6	110	9,2520268049763	pre	All	0,656239881031863	0,644423887347107	0,0231959189918541	0,598252116483386	0,588235294117647	0,035445669664781	NA	NA	NA	NA	NA	NA	NA	NA	NA	NA	NA	NA	NA	NA	NA	NA	NA	NA	NA	NA	NA	NA	NA
naremove	6	97,9	104	10,159286939107	47	60	7,55718936583642	Ada	symptom-cont	Benchmark	FALSE	AdaBoostRegressor(base_estimator=RandomForestRegressor(bootstrap=True, criterion='mse', max_depth=None, max_features='auto', max_leaf_nodes=None, min_impurity_decrease=0.0, min_impurity_split=None, min_samples_leaf=2, min_samples_split=5, min_weight_fraction_leaf=0.0, n_estimators='warn', n_jobs=-1, oob_score=False, random_state=0, verbose=0, warm_start=False), learning_rate=1, loss=u'linear', n_…	157,1	175	6,6907896893167	99,5	103	9,66379267621615	pre	All	0,637237910934355	0,621132696063316	0,0300711250004135	0,577832090515487	0,556756756756757	0,0410060812081662	NA	NA	NA	NA	NA	NA	NA	NA	NA	NA	NA	NA	NA	NA	NA	NA	NA	NA	NA	NA	NA	NA	NA
naremove	6	82,5	90	10,2442395737529	61,1	84	8,54335349197778	GradientBoost	symptom-cont	Benchmark	FALSE	GradientBoostingRegressor(alpha=0.9, criterion='friedman_mse', init=None, learning_rate=1, loss=u'lad', max_depth=3, max_features=None, max_leaf_nodes=None, min_impurity_decrease=0.0, min_impurity_split=None, min_samples_leaf=10, min_samples_split=100, min_weight_fraction_leaf=0.0, n_estimators=300, n_iter_no_change=None, presort='auto', random_state=0, subsample=1, tol=0.0001, validation_fractio…	143	151	4,34613493680177	114,9	117	10,7129205479489	pre	All	0,64183174177416	0,603885291396855	0,0241532009640777	0,614341865861759	0,573529411764706	0,0367711979670089	NA	NA	NA	NA	NA	NA	NA	NA	NA	NA	NA	NA	NA	NA	NA	NA	NA	NA	NA	NA	NA	NA	NA
imputed	6	26,1	22	3,95671019352638	5,8	5	1,61932770686548	LinearSVR	symptom-cont	Benchmark	FALSE	LinearSVR(C=0.2, dual=True, epsilon=0, fit_intercept=True, intercept_scaling=1.0, loss=u'squared_epsilon_insensitive', max_iter=1500, random_state=0, tol=0.0001, verbose=0)	114,6	134	4,5018514709691	20,2	24	4,87168690838536	pre	Social	0,692526144509452	0,7428839537066	0,0414301040258807	0,551288025307411	0,64	0,0836843099951844	NA	NA	NA	NA	NA	NA	NA	NA	NA	NA	NA	NA	NA	NA	NA	NA	NA	NA	NA	NA	NA	NA	NA
imputed	6	26	22	4	5,8	5	1,61932770686548	LinearRegression	symptom-cont	Benchmark	FALSE	LinearRegression(copy_X=True, fit_intercept=True, n_jobs=None, normalize=False)	114,6	134	4,5018514709691	20,3	24	4,96767327606977	pre	Social	0,693546552672717	0,7428839537066	0,0421706563303409	0,553016420369139	0,64	0,0849707831083994	NA	NA	NA	NA	NA	NA	NA	NA	NA	NA	NA	NA	NA	NA	NA	NA	NA	NA	NA	NA	NA	NA	NA
imputed	6	29,8	23	3,48966728754731	4	2	2,05480466765633	ElasticNet	symptom-cont	Benchmark	FALSE	ElasticNet(alpha=0.1, copy_X=True, fit_intercept=True, l1_ratio=0.5, max_iter=1000, normalize=False, positive=False, precompute=False, random_state=0, selection='cyclic', tol=0.0001, warm_start=False)	116,4	137	4,42718872423573	16,5	23	4,32691832858239	pre	Social	0,659740685945658	0,742805755395683	0,0402225544652038	0,485989782586207	0,647887323943662	0,0899060565186091	NA	NA	NA	NA	NA	NA	NA	NA	NA	NA	NA	NA	NA	NA	NA	NA	NA	NA	NA	NA	NA	NA	NA
imputed	6	26	22	4	5,8	5	1,61932770686548	Ridge	symptom-cont	Benchmark	FALSE	Ridge(alpha=1.0, copy_X=True, fit_intercept=True, max_iter=None, normalize=False, random_state=0, solver=u'auto', tol=0.001)	114,6	134	4,5018514709691	20,3	24	4,96767327606977	pre	Social	0,693546552672717	0,7428839537066	0,0421706563303409	0,553016420369139	0,64	0,0849707831083994	NA	NA	NA	NA	NA	NA	NA	NA	NA	NA	NA	NA	NA	NA	NA	NA	NA	NA	NA	NA	NA	NA	NA
imputed	6	31	24	3,4960294939005	3,1	2	2,02484567313166	Lasso	symptom-cont	Benchmark	FALSE	Lasso(alpha=0.1, copy_X=True, fit_intercept=True, max_iter=1000, normalize=False, positive=False, precompute=False, random_state=0, selection='cyclic', tol=0.0001, warm_start=False)	117,3	137	4,69160005873381	15,3	22	3,71333931776897	pre	Social	0,65087159762052	0,731936190178292	0,0371638014678746	0,46642250972659	0,628571428571429	0,0865524828219543	NA	NA	NA	NA	NA	NA	NA	NA	NA	NA	NA	NA	NA	NA	NA	NA	NA	NA	NA	NA	NA	NA	NA
imputed	6	26,2	22	3,82390143992	5,8	5	1,61932770686548	BayesianRidge	symptom-cont	Benchmark	FALSE	BayesianRidge(alpha_1=1e-06, alpha_2=1e-06, compute_score=False, copy_X=True, fit_intercept=True, lambda_1=1e-06, lambda_2=1e-06, n_iter=300, normalize=False, tol=0.0001, verbose=False)	114,6	134	4,5018514709691	20,1	24	4,8177911028926	pre	Social	0,691389780873088	0,7428839537066	0,0404679716064508	0,549414151433537	0,64	0,0823396072621549	NA	NA	NA	NA	NA	NA	NA	NA	NA	NA	NA	NA	NA	NA	NA	NA	NA	NA	NA	NA	NA	NA	NA
imputed	6	28,1	24	5,62632700396587	4,8	7	2,48551358430763	KNN	symptom-cont	Benchmark	FALSE	KNeighborsRegressor(algorithm=u'ball_tree', leaf_size=30, metric='minkowski', metric_params=None, n_jobs=-1, n_neighbors=25, p=2, weights=u'distance')	115,6	132	4,5018514709691	18,2	22	5,2238768064426	pre	Social	0,676114517941257	0,713950578667501	0,0528341819652591	0,51637474501235	0,586666666666667	0,108532801615231	NA	NA	NA	NA	NA	NA	NA	NA	NA	NA	NA	NA	NA	NA	NA	NA	NA	NA	NA	NA	NA	NA	NA
imputed	6	22,9	20	4,653553003411	7,8	11	3,15524255098646	RF	symptom-cont	Benchmark	FALSE	RandomForestRegressor(bootstrap=True, criterion='mse', max_depth=None, max_features=u'auto', max_leaf_nodes=None, min_impurity_decrease=0.0, min_impurity_split=None, min_samples_leaf=5, min_samples_split=10, min_weight_fraction_leaf=0.0, n_estimators=300, n_jobs=-1, oob_score=False, random_state=0, verbose=0, warm_start=False)	112,6	128	4,47710223743488	23,4	26	6,02218122167265	pre	Social	0,71857265938382	0,743040350328433	0,0505271750814072	0,595121463945056	0,626506024096386	0,0928458107900119	NA	NA	NA	NA	NA	NA	NA	NA	NA	NA	NA	NA	NA	NA	NA	NA	NA	NA	NA	NA	NA	NA	NA
imputed	6	24,8	23	4,84882574559151	8,8	10	3,55277669185979	Ada	symptom-cont	Benchmark	FALSE	AdaBoostRegressor(base_estimator=RandomForestRegressor(bootstrap=True, criterion='mse', max_depth=None, max_features='auto', max_leaf_nodes=None, min_impurity_decrease=0.0, min_impurity_split=None, min_samples_leaf=2, min_samples_split=5, min_weight_fraction_leaf=0.0, n_estimators='warn', n_jobs=-1, oob_score=False, random_state=0, verbose=0, warm_start=False), learning_rate=1, loss=u'linear', n_…	111,6	129	3,97771570404701	21,5	23	6,00462784488394	pre	Social	0,693892610754561	0,714028776978417	0,0529890613294494	0,551398566271984	0,582278481012658	0,102503921626736	NA	NA	NA	NA	NA	NA	NA	NA	NA	NA	NA	NA	NA	NA	NA	NA	NA	NA	NA	NA	NA	NA	NA
imputed	6	24	23	3,52766841475279	9,6	12	3,74759181934805	GradientBoost	symptom-cont	Benchmark	FALSE	GradientBoostingRegressor(alpha=0.9, criterion='friedman_mse', init=None, learning_rate=1, loss=u'lad', max_depth=3, max_features=None, max_leaf_nodes=None, min_impurity_decrease=0.0, min_impurity_split=None, min_samples_leaf=50, min_samples_split=100, min_weight_fraction_leaf=0.0, n_estimators=300, n_iter_no_change=None, presort='auto', random_state=0, subsample=1, tol=0.0001, validation_fractio…	110,8	127	3,91010087963071	22,3	23	5,67744073798515	pre	Social	0,698708054215893	0,706834532374101	0,0501664651835885	0,562502837958707	0,567901234567901	0,0940806632569925	NA	NA	NA	NA	NA	NA	NA	NA	NA	NA	NA	NA	NA	NA	NA	NA	NA	NA	NA	NA	NA	NA	NA
imputed	6	26,1	22	3,95671019352638	5,8	5	1,61932770686548	LinearSVR	symptom-cont	Benchmark	FALSE	LinearSVR(C=0.2, dual=True, epsilon=0, fit_intercept=True, intercept_scaling=1.0, loss=u'squared_epsilon_insensitive', max_iter=1500, random_state=0, tol=0.0001, verbose=0)	114,6	134	4,5018514709691	20,2	24	4,87168690838536	week01	Social	0,692526144509452	0,7428839537066	0,0414301040258807	0,551288025307411	0,64	0,0836843099951844	NA	NA	NA	NA	NA	NA	NA	NA	NA	NA	NA	NA	NA	NA	NA	NA	NA	NA	NA	NA	NA	NA	NA
imputed	6	26	22	4	5,8	5	1,61932770686548	LinearRegression	symptom-cont	Benchmark	FALSE	LinearRegression(copy_X=True, fit_intercept=True, n_jobs=None, normalize=False)	114,6	134	4,5018514709691	20,3	24	4,96767327606977	week01	Social	0,693546552672717	0,7428839537066	0,0421706563303409	0,553016420369139	0,64	0,0849707831083994	NA	NA	NA	NA	NA	NA	NA	NA	NA	NA	NA	NA	NA	NA	NA	NA	NA	NA	NA	NA	NA	NA	NA
imputed	6	29,8	23	3,48966728754731	4	2	2,05480466765633	ElasticNet	symptom-cont	Benchmark	FALSE	ElasticNet(alpha=0.1, copy_X=True, fit_intercept=True, l1_ratio=0.5, max_iter=1000, normalize=False, positive=False, precompute=False, random_state=0, selection='cyclic', tol=0.0001, warm_start=False)	116,4	137	4,42718872423573	16,5	23	4,32691832858239	week01	Social	0,659740685945658	0,742805755395683	0,0402225544652038	0,485989782586207	0,647887323943662	0,0899060565186091	NA	NA	NA	NA	NA	NA	NA	NA	NA	NA	NA	NA	NA	NA	NA	NA	NA	NA	NA	NA	NA	NA	NA
imputed	6	26	22	4	5,8	5	1,61932770686548	Ridge	symptom-cont	Benchmark	FALSE	Ridge(alpha=1.0, copy_X=True, fit_intercept=True, max_iter=None, normalize=False, random_state=0, solver=u'auto', tol=0.001)	114,6	134	4,5018514709691	20,3	24	4,96767327606977	week01	Social	0,693546552672717	0,7428839537066	0,0421706563303409	0,553016420369139	0,64	0,0849707831083994	NA	NA	NA	NA	NA	NA	NA	NA	NA	NA	NA	NA	NA	NA	NA	NA	NA	NA	NA	NA	NA	NA	NA
imputed	6	31	24	3,4960294939005	3,1	2	2,02484567313166	Lasso	symptom-cont	Benchmark	FALSE	Lasso(alpha=0.1, copy_X=True, fit_intercept=True, max_iter=1000, normalize=False, positive=False, precompute=False, random_state=0, selection='cyclic', tol=0.0001, warm_start=False)	117,3	137	4,69160005873381	15,3	22	3,71333931776897	week01	Social	0,65087159762052	0,731936190178292	0,0371638014678746	0,46642250972659	0,628571428571429	0,0865524828219543	NA	NA	NA	NA	NA	NA	NA	NA	NA	NA	NA	NA	NA	NA	NA	NA	NA	NA	NA	NA	NA	NA	NA
imputed	6	26,2	22	3,82390143992	5,8	5	1,61932770686548	BayesianRidge	symptom-cont	Benchmark	FALSE	BayesianRidge(alpha_1=1e-06, alpha_2=1e-06, compute_score=False, copy_X=True, fit_intercept=True, lambda_1=1e-06, lambda_2=1e-06, n_iter=300, normalize=False, tol=0.0001, verbose=False)	114,6	134	4,5018514709691	20,1	24	4,8177911028926	week01	Social	0,691389780873088	0,7428839537066	0,0404679716064508	0,549414151433537	0,64	0,0823396072621549	NA	NA	NA	NA	NA	NA	NA	NA	NA	NA	NA	NA	NA	NA	NA	NA	NA	NA	NA	NA	NA	NA	NA
imputed	6	28,1	24	5,62632700396587	4,8	7	2,48551358430763	KNN	symptom-cont	Benchmark	FALSE	KNeighborsRegressor(algorithm=u'ball_tree', leaf_size=30, metric='minkowski', metric_params=None, n_jobs=-1, n_neighbors=25, p=2, weights=u'distance')	115,6	132	4,5018514709691	18,2	22	5,2238768064426	week01	Social	0,676114517941257	0,713950578667501	0,0528341819652591	0,51637474501235	0,586666666666667	0,108532801615231	NA	NA	NA	NA	NA	NA	NA	NA	NA	NA	NA	NA	NA	NA	NA	NA	NA	NA	NA	NA	NA	NA	NA
imputed	6	22,9	20	4,653553003411	7,8	11	3,15524255098646	RF	symptom-cont	Benchmark	FALSE	RandomForestRegressor(bootstrap=True, criterion='mse', max_depth=None, max_features=u'auto', max_leaf_nodes=None, min_impurity_decrease=0.0, min_impurity_split=None, min_samples_leaf=5, min_samples_split=10, min_weight_fraction_leaf=0.0, n_estimators=300, n_jobs=-1, oob_score=False, random_state=0, verbose=0, warm_start=False)	112,6	128	4,47710223743488	23,4	26	6,02218122167265	week01	Social	0,71857265938382	0,743040350328433	0,0505271750814072	0,595121463945056	0,626506024096386	0,0928458107900119	NA	NA	NA	NA	NA	NA	NA	NA	NA	NA	NA	NA	NA	NA	NA	NA	NA	NA	NA	NA	NA	NA	NA
imputed	6	24,4	23	4,78887599895146	8	10	3,29983164553722	Ada	symptom-cont	Benchmark	FALSE	AdaBoostRegressor(base_estimator=RandomForestRegressor(bootstrap=True, criterion='mse', max_depth=None, max_features='auto', max_leaf_nodes=None, min_impurity_decrease=0.0, min_impurity_split=None, min_samples_leaf=2, min_samples_split=5, min_weight_fraction_leaf=0.0, n_estimators='warn', n_jobs=-1, oob_score=False, random_state=0, verbose=0, warm_start=False), learning_rate=1, loss=u'linear', n_…	112,4	129	3,80642731296539	21,9	23	5,95259047250299	week01	Social	0,701573468944744	0,714028776978417	0,0539736684077877	0,564962113739146	0,582278481012658	0,103268024441832	NA	NA	NA	NA	NA	NA	NA	NA	NA	NA	NA	NA	NA	NA	NA	NA	NA	NA	NA	NA	NA	NA	NA
imputed	6	24,4	20	4,06065128875762	9,6	11	3,83550663030467	GradientBoost	symptom-cont	Benchmark	FALSE	GradientBoostingRegressor(alpha=0.9, criterion='friedman_mse', init=None, learning_rate=1, loss=u'lad', max_depth=3, max_features=None, max_leaf_nodes=None, min_impurity_decrease=0.0, min_impurity_split=None, min_samples_leaf=50, min_samples_split=100, min_weight_fraction_leaf=0.0, n_estimators=300, n_iter_no_change=None, presort='auto', random_state=0, subsample=1, tol=0.0001, validation_fractio…	110,8	128	3,91010087963071	21,9	26	5,2799410771123	week01	Social	0,695179598285725	0,743040350328433	0,0477013142154255	0,556235144500499	0,626506024096386	0,0886023935217264	NA	NA	NA	NA	NA	NA	NA	NA	NA	NA	NA	NA	NA	NA	NA	NA	NA	NA	NA	NA	NA	NA	NA
naremove	62	48,2	47	5,32916503778969	31,5	46	6,48502548611457	LinearSVR	symptom-cont	Handpicked	FALSE	LinearSVR(C=1.5, dual=True, epsilon=0, fit_intercept=True, intercept_scaling=1.0, loss=u'squared_epsilon_insensitive', max_iter=1500, random_state=0, tol=0.0001, verbose=0)	119,7	126	6,94502219818867	110	122	3,36650164612069	week04	All	0,743897623828513	0,727225815329572	0,0237819178326534	0,734262728877452	0,724035608308605	0,0214724455699711	NA	NA	NA	NA	NA	NA	NA	NA	NA	NA	NA	NA	NA	NA	NA	NA	NA	NA	NA	NA	NA	NA	NA
naremove	62	47,8	47	5,09465951321141	31,6	46	6,44980619863884	LinearRegression	symptom-cont	Handpicked	FALSE	LinearRegression(copy_X=True, fit_intercept=True, n_jobs=None, normalize=False)	119,6	126	6,83455273672763	110,4	122	3,40587727318528	week04	All	0,744818760034904	0,727225815329572	0,0241088008229925	0,735697629723092	0,724035608308605	0,0219490583776185	NA	NA	NA	NA	NA	NA	NA	NA	NA	NA	NA	NA	NA	NA	NA	NA	NA	NA	NA	NA	NA	NA	NA
naremove	62	53,5	50	5,58271140814808	28,2	46	6,54556677793791	ElasticNet	symptom-cont	Handpicked	FALSE	ElasticNet(alpha=0.1, copy_X=True, fit_intercept=True, l1_ratio=0.2, max_iter=1000, normalize=False, positive=False, precompute=False, random_state=0, selection='cyclic', tol=0.0001, warm_start=False)	123	126	5,05525029603437	104,7	119	3,05686840482943	week04	All	0,738338615902439	0,718350075684602	0,016178014866313	0,719372771838176	0,712574850299401	0,0152882254100607	NA	NA	NA	NA	NA	NA	NA	NA	NA	NA	NA	NA	NA	NA	NA	NA	NA	NA	NA	NA	NA	NA	NA
naremove	62	48	47	5,3748384988657	31,4	46	6,39791632747204	Ridge	symptom-cont	Handpicked	FALSE	Ridge(alpha=1.0, copy_X=True, fit_intercept=True, max_iter=None, normalize=False, random_state=0, solver=u'svd', tol=0.001)	119,8	126	6,57942922212017	110,2	122	3,48966728754731	week04	All	0,744900026182504	0,727225815329572	0,0233402900265939	0,735313214051126	0,724035608308605	0,0216367355329237	NA	NA	NA	NA	NA	NA	NA	NA	NA	NA	NA	NA	NA	NA	NA	NA	NA	NA	NA	NA	NA	NA	NA
naremove	62	60,2	52	6,81175454637056	26	48	6,35959467611297	Lasso	symptom-cont	Handpicked	FALSE	Lasso(alpha=0.1, copy_X=True, fit_intercept=True, max_iter=1000, normalize=False, positive=False, precompute=False, random_state=0, selection='cyclic', tol=0.0001, warm_start=False)	125,2	124	6,1427463998877	98	117	5,16397779494322	week04	All	0,724247597592153	0,706618962432916	0,0237692024090943	0,694400452652269	0,70059880239521	0,0262469576468919	NA	NA	NA	NA	NA	NA	NA	NA	NA	NA	NA	NA	NA	NA	NA	NA	NA	NA	NA	NA	NA	NA	NA
naremove	62	49,3	46	6,4299645756757	31,8	46	6,47731082746193	BayesianRidge	symptom-cont	Handpicked	FALSE	BayesianRidge(alpha_1=1e-06, alpha_2=1e-06, compute_score=False, copy_X=True, fit_intercept=True, lambda_1=1e-06, lambda_2=1e-06, n_iter=300, normalize=False, tol=0.01, verbose=False)	119,4	126	6,63659886119724	108,9	123	3,28125992061992	week04	All	0,739586719794976	0,730184395211229	0,0234200768505811	0,728851509172948	0,727810650887574	0,0218676983359977	NA	NA	NA	NA	NA	NA	NA	NA	NA	NA	NA	NA	NA	NA	NA	NA	NA	NA	NA	NA	NA	NA	NA
naremove	62	51,1	49	6,13641227066399	44,3	69	8,13838640845551	KNN	symptom-cont	Handpicked	FALSE	KNeighborsRegressor(algorithm=u'ball_tree', leaf_size=30, metric='minkowski', metric_params=None, n_jobs=-1, n_neighbors=25, p=2, weights=u'distance')	106,9	103	3,8715486421959	107,1	120	4,77144282860716	week04	All	0,692906939730163	0,654448190449979	0,0180313651456052	0,691650037861767	0,670391061452514	0,0203338261248644	NA	NA	NA	NA	NA	NA	NA	NA	NA	NA	NA	NA	NA	NA	NA	NA	NA	NA	NA	NA	NA	NA	NA
naremove	62	41,4	43	5,25357021462548	35,7	50	7,07185344242308	RF	symptom-cont	Handpicked	FALSE	RandomForestRegressor(bootstrap=True, criterion='mse', max_depth=None, max_features=u'auto', max_leaf_nodes=None, min_impurity_decrease=0.0, min_impurity_split=None, min_samples_leaf=10, min_samples_split=20, min_weight_fraction_leaf=0.0, n_estimators=300, n_jobs=-1, oob_score=False, random_state=0, verbose=0, warm_start=False)	115,5	122	5,73972511924085	116,8	126	4,15799096787005	week04	All	0,751673326507834	0,727432227879455	0,0195914873262658	0,751835977980847	0,730434782608696	0,0182727936591332	0,0109997674062653	0,00153807380932404	0	0	5,42528321772609e-05	2,75390547602968e-05	1,92562131111023e-05	1,34453282065813e-05	0,00129396509370947	0,000272665023410496	0,0003947937134335	6,44963947960504e-05	0,00260855771704984	0,00053497257973892	NA	NA	NA	NA	NA	NA	0,00176642106866378	0,000226173633172232	0,00474770441136372
naremove	62	45,3	46	5,77446486217073	32,2	47	6,12463150818979	Ada	symptom-cont	Handpicked	FALSE	AdaBoostRegressor(base_estimator=RandomForestRegressor(bootstrap=True, criterion='mse', max_depth=None, max_features='auto', max_leaf_nodes=None, min_impurity_decrease=0.0, min_impurity_split=None, min_samples_leaf=2, min_samples_split=5, min_weight_fraction_leaf=0.0, n_estimators='warn', n_jobs=-1, oob_score=False, random_state=0, verbose=0, warm_start=False), learning_rate=1, loss=u'exponential…	119	125	4,57043640026736	112,9	123	3,81371792932362	week04	All	0,750999569999513	0,727277418467043	0,0188108564549379	0,744441585187899	0,725663716814159	0,0190273383863471	0,00593076572371387	0,000403479113173687	0,00026292449229307	9,29135908529635e-05	0,00092977357589955	0,000176055308771091	0,00155226348056411	0,000329746283464783	0,00266516666275915	0,000398044568857755	0,00186807401372007	0,000101414613510657	0,00310317586394756	0,000274418219865623	NA	NA	NA	NA	NA	NA	0,00397254586572676	0,000248022214100254	0,0119084325368263
naremove	62	42,7	48	6,96100248208227	41,6	51	7,05848583070209	GradientBoost	symptom-cont	Handpicked	FALSE	GradientBoostingRegressor(alpha=0.9, criterion='friedman_mse', init=None, learning_rate=1, loss=u'lad', max_depth=3, max_features=None, max_leaf_nodes=None, min_impurity_decrease=0.0, min_impurity_split=None, min_samples_leaf=25, min_samples_split=100, min_weight_fraction_leaf=0.0, n_estimators=300, n_iter_no_change=None, presort='auto', random_state=0, subsample=1, tol=0.0001, validation_fractio…	109,6	121	6,83455273672763	115,5	121	4,00693842672377	week04	All	0,728097260993208	0,709732351726985	0,0231202871300626	0,73273543928038	0,709677419354839	0,0206020489731329	0,00657893666000973	0,00159926414291333	0,00055678338716877	0,000433258364173662	0,0007736879212376	0,000400090556738556	0,00076300815772347	0,000597213984950911	0,00175406685761513	0,0010652566041763	0,00100592527495228	0,00108671048138038	0,00151888880141293	0,00097657382160432	NA	NA	NA	NA	NA	NA	0,00376760049020317	0,00161899699437044	0,0229189250021569
naremove	29	92,2	88	9,84095749632344	36,5	50	4,97214463005877	LinearSVR	symptom-cont	Handpicked	FALSE	LinearSVR(C=1.5, dual=True, epsilon=0, fit_intercept=True, intercept_scaling=1.0, loss=u'squared_epsilon_insensitive', max_iter=1500, random_state=0, tol=0.0001, verbose=0)	161,4	179	7,10555338371959	99,7	110	5,07827617296351	pre	All	0,668104251706151	0,668607472100922	0,014172903099323	0,607616392273254	0,614525139664804	0,0211306391475699	NA	NA	NA	NA	NA	NA	NA	NA	NA	NA	NA	NA	NA	NA	NA	NA	NA	NA	NA	NA	NA	NA	NA
naremove	29	92,5	89	9,64076990931971	36,4	50	5,0815570667092	LinearRegression	symptom-cont	Handpicked	FALSE	LinearRegression(copy_X=True, fit_intercept=True, n_jobs=None, normalize=False)	161,5	179	7,07499509226371	99,4	109	5,16827931821715	pre	All	0,667552943581649	0,666082219575669	0,0133323964154081	0,606494487151551	0,610644257703081	0,0204620869491624	NA	NA	NA	NA	NA	NA	NA	NA	NA	NA	NA	NA	NA	NA	NA	NA	NA	NA	NA	NA	NA	NA	NA
naremove	29	98,6	97	10,2219806734746	34,3	46	3,8020462326957	ElasticNet	symptom-cont	Handpicked	FALSE	ElasticNet(alpha=0.1, copy_X=True, fit_intercept=True, l1_ratio=0.2, max_iter=1000, normalize=False, positive=False, precompute=False, random_state=0, selection='cyclic', tol=0.0001, warm_start=False)	163,6	183	6,20394139953698	93,3	101	7,21187292671683	pre	All	0,656863329663511	0,654613823827798	0,0157626780276404	0,58347288195153	0,585507246376812	0,0294645003136791	NA	NA	NA	NA	NA	NA	NA	NA	NA	NA	NA	NA	NA	NA	NA	NA	NA	NA	NA	NA	NA	NA	NA
naremove	29	92	88	9,70681318570736	36,7	50	4,78539444560216	Ridge	symptom-cont	Handpicked	FALSE	Ridge(alpha=1.0, copy_X=True, fit_intercept=True, max_iter=None, normalize=False, random_state=0, solver=u'svd', tol=0.001)	161,2	179	6,95701085237044	99,9	110	5,02106673039814	pre	All	0,668110597734564	0,668607472100922	0,0129698490285198	0,608079521839827	0,614525139664804	0,0200356943294398	NA	NA	NA	NA	NA	NA	NA	NA	NA	NA	NA	NA	NA	NA	NA	NA	NA	NA	NA	NA	NA	NA	NA
naremove	29	105,8	99	7,800284895082	32,8	47	5,05085251330022	Lasso	symptom-cont	Handpicked	FALSE	Lasso(alpha=0.1, copy_X=True, fit_intercept=True, max_iter=1000, normalize=False, positive=False, precompute=False, random_state=0, selection='cyclic', tol=0.0001, warm_start=False)	165,1	182	5,95259047250299	86,1	99	5,50656174234179	pre	All	0,641812122561952	0,647379912663755	0,00952210067602436	0,553631675078738	0,575581395348837	0,020186176503263	NA	NA	NA	NA	NA	NA	NA	NA	NA	NA	NA	NA	NA	NA	NA	NA	NA	NA	NA	NA	NA	NA	NA
naremove	29	93	88	9,41629792788369	36,6	49	4,5752959831396	BayesianRidge	symptom-cont	Handpicked	FALSE	BayesianRidge(alpha_1=1e-06, alpha_2=1e-06, compute_score=False, copy_X=True, fit_intercept=True, lambda_1=1e-06, lambda_2=1e-06, n_iter=300, normalize=False, tol=0.01, verbose=False)	161,3	180	7,19644974198312	98,9	110	5,21642704454985	pre	All	0,665674984104233	0,670790878214459	0,0138207184043815	0,604012616798811	0,61624649859944	0,0210340713425389	NA	NA	NA	NA	NA	NA	NA	NA	NA	NA	NA	NA	NA	NA	NA	NA	NA	NA	NA	NA	NA	NA	NA
naremove	29	85,1	79	9,7119628408588	55,6	72	8,22192191643779	KNN	symptom-cont	Handpicked	FALSE	KNeighborsRegressor(algorithm=u'ball_tree', leaf_size=30, metric='minkowski', metric_params=None, n_jobs=-1, n_neighbors=25, p=2, weights=u'distance')	142,3	157	5,25039681040078	106,8	119	7,03641322771134	pre	All	0,638520121805863	0,643299810330378	0,0188725343246973	0,602435545335195	0,611825192802056	0,0266845790006849	NA	NA	NA	NA	NA	NA	NA	NA	NA	NA	NA	NA	NA	NA	NA	NA	NA	NA	NA	NA	NA	NA	NA
naremove	29	85,3	95	9,3577062716601	46,2	59	6,25033332444492	RF	symptom-cont	Handpicked	FALSE	RandomForestRegressor(bootstrap=True, criterion='mse', max_depth=None, max_features=u'auto', max_leaf_nodes=None, min_impurity_decrease=0.0, min_impurity_split=None, min_samples_leaf=10, min_samples_split=20, min_weight_fraction_leaf=0.0, n_estimators=300, n_jobs=-1, oob_score=False, random_state=0, verbose=0, warm_start=False)	151,7	170	6,03784361801095	106,6	103	8,36925590745345	pre	All	0,661400085417853	0,63128004940232	0,0123883914499147	0,617731099284821	0,572222222222222	0,0249844916546209	0,00752563402021775	0,000633583427549228	9,46335357734243e-05	7,17022485360597e-05	0,00035084263079017	0,000103440964951704	0,00037648695371239	0,000114202152448141	0,00377612690325081	0,000435547391713782	0,00392622924172448	0,000648338963037199	0,00838370055612803	0,00115572711171313	NA	NA	NA	NA	NA	NA	0,0077347002227838	0,0003856659427356	0,026366737863352
naremove	29	90,3	94	10,3821427888894	42,9	58	5,36345659688476	Ada	symptom-cont	Handpicked	FALSE	AdaBoostRegressor(base_estimator=RandomForestRegressor(bootstrap=True, criterion='mse', max_depth=None, max_features='auto', max_leaf_nodes=None, min_impurity_decrease=0.0, min_impurity_split=None, min_samples_leaf=2, min_samples_split=5, min_weight_fraction_leaf=0.0, n_estimators='warn', n_jobs=-1, oob_score=False, random_state=0, verbose=0, warm_start=False), learning_rate=1, loss=u'exponential…	155	171	5,96284793999944	101,6	104	8,0718991294215	pre	All	0,656801951362496	0,63598870804111	0,017320317205238	0,603360673575363	0,577777777777778	0,029742327587572	0,00691942457577837	0,000371205533480214	0,00328806779836204	0,000695015108099102	0,00346889191869557	0,000349820528498236	0,00358525867324339	0,000290697015820538	0,00797073967484345	0,000355062360033321	0,00840036549169444	0,000673007607691544	0,0102004658271262	0,000638301151612534	NA	NA	NA	NA	NA	NA	0,0146981963917889	0,000710904812609824	0,0447796252552737
naremove	29	74,8	83	6,7954232964384	65,8	76	10,358034991681	GradientBoost	symptom-cont	Handpicked	FALSE	GradientBoostingRegressor(alpha=0.9, criterion='friedman_mse', init=None, learning_rate=1, loss=u'lad', max_depth=3, max_features=None, max_leaf_nodes=None, min_impurity_decrease=0.0, min_impurity_split=None, min_samples_leaf=25, min_samples_split=100, min_weight_fraction_leaf=0.0, n_estimators=300, n_iter_no_change=None, presort='auto', random_state=0, subsample=1, tol=0.0001, validation_fractio…	132,1	153	9,73481723848304	117,1	115	6,41958807955083	pre	All	0,639181604575795	0,624465175775219	0,0143758597357585	0,624643559822594	0,591259640102828	0,0134644897505118	0,00608893054052399	0,00230831708804623	0,00245882745117499	0,00100135759199885	0,00186062064528013	0,00084624017315721	0,00181635642427843	0,0012188684808955	0,00381313614779227	0,000845318837334448	0,0034704946981544	0,0014651799545004	0,00412472201604729	0,000923126264900322	NA	NA	NA	NA	NA	NA	0,00977588936414656	0,00252809193423841	0,0792678444796552
naremove	22	57,8	61	7,31512891965077	22,9	26	5,82046199006383	LinearSVR	symptom-cont	Handpicked	FALSE	LinearSVR(C=0.2, dual=True, epsilon=0, fit_intercept=True, intercept_scaling=1.0, loss=u'squared_epsilon_insensitive', max_iter=1500, random_state=0, tol=0.0001, verbose=0)	72,2	62	5,90291829898098	30,9	32	3,44641520681676	screen	Depression	0,55518124913302	0,524315738025416	0,0236819871778719	0,4330476190883	0,423841059602649	0,0338567012605914	NA	NA	NA	NA	NA	NA	NA	NA	NA	NA	NA	NA	NA	NA	NA	NA	NA	NA	NA	NA	NA	NA	NA
naremove	22	57,9	61	7,3703610645763	22,5	26	5,08265022732563	LinearRegression	symptom-cont	Handpicked	FALSE	LinearRegression(copy_X=True, fit_intercept=True, n_jobs=None, normalize=False)	72,6	62	5,79655069847578	30,8	32	3,64539283053128	screen	Depression	0,556537274245803	0,524315738025416	0,0225508651038915	0,433032138867622	0,423841059602649	0,0364626112009205	NA	NA	NA	NA	NA	NA	NA	NA	NA	NA	NA	NA	NA	NA	NA	NA	NA	NA	NA	NA	NA	NA	NA
naremove	22	63,5	63	7,39744700705738	19,5	22	5,44160923910484	ElasticNet	symptom-cont	Handpicked	FALSE	ElasticNet(alpha=0.1, copy_X=True, fit_intercept=True, l1_ratio=0.2, max_iter=1000, normalize=False, positive=False, precompute=False, random_state=0, selection='cyclic', tol=0.0001, warm_start=False)	75,6	66	4,97102716861527	25,2	30	4,23739962188552	screen	Depression	0,540807728712149	0,536290322580645	0,0279450518266836	0,376294957595681	0,413793103448276	0,0498024030965164	NA	NA	NA	NA	NA	NA	NA	NA	NA	NA	NA	NA	NA	NA	NA	NA	NA	NA	NA	NA	NA	NA	NA
naremove	22	57,9	61	7,3703610645763	22,6	26	5,16827931821715	Ridge	symptom-cont	Handpicked	FALSE	Ridge(alpha=1.0, copy_X=True, fit_intercept=True, max_iter=None, normalize=False, random_state=0, solver=u'saga', tol=0.001)	72,5	62	5,77831194111991	30,8	32	3,64539283053128	screen	Depression	0,556037274245803	0,524315738025416	0,0232321700754229	0,43274651525607	0,423841059602649	0,0368104651403954	NA	NA	NA	NA	NA	NA	NA	NA	NA	NA	NA	NA	NA	NA	NA	NA	NA	NA	NA	NA	NA	NA	NA
naremove	22	71	71	7,57187779440036	20,1	26	6,19049450546741	Lasso	symptom-cont	Handpicked	FALSE	Lasso(alpha=0.1, copy_X=True, fit_intercept=True, max_iter=1000, normalize=False, positive=False, precompute=False, random_state=0, selection='cyclic', tol=0.0001, warm_start=False)	75	62	7,180219742846	17,7	22	4,3728963196287	screen	Depression	0,494621686504184	0,4705522971652	0,0326149876361846	0,277820857522886	0,312056737588652	0,0564176016295544	NA	NA	NA	NA	NA	NA	NA	NA	NA	NA	NA	NA	NA	NA	NA	NA	NA	NA	NA	NA	NA	NA	NA
naremove	22	58,6	61	6,75277720645365	22,1	24	4,90917508345343	BayesianRidge	symptom-cont	Handpicked	FALSE	BayesianRidge(alpha_1=1e-06, alpha_2=1e-06, compute_score=False, copy_X=True, fit_intercept=True, lambda_1=1e-06, lambda_2=1e-06, n_iter=300, normalize=False, tol=0.0001, verbose=False)	73	64	5,29150262212918	30,1	32	3,81371792932362	screen	Depression	0,554512219285578	0,535679374389052	0,0228602900716442	0,426265497849595	0,429530201342282	0,0378659772892587	NA	NA	NA	NA	NA	NA	NA	NA	NA	NA	NA	NA	NA	NA	NA	NA	NA	NA	NA	NA	NA	NA	NA
naremove	22	56,9	59	7,34014834848573	31,8	37	3,9665266081716	KNN	symptom-cont	Handpicked	FALSE	KNeighborsRegressor(algorithm=u'ball_tree', leaf_size=30, metric='minkowski', metric_params=None, n_jobs=-1, n_neighbors=25, p=2, weights=u'distance')	63,3	51	6,12916525039639	31,8	34	5,02880591083896	screen	Depression	0,512328258738116	0,472568426197458	0,0248791563287976	0,415991438491208	0,414634146341463	0,0454031202454303	NA	NA	NA	NA	NA	NA	NA	NA	NA	NA	NA	NA	NA	NA	NA	NA	NA	NA	NA	NA	NA	NA	NA
naremove	22	57,9	55	6,5565912552857	25	24	6,5659052011974	RF	symptom-cont	Handpicked	FALSE	RandomForestRegressor(bootstrap=True, criterion='mse', max_depth=None, max_features=u'auto', max_leaf_nodes=None, min_impurity_decrease=0.0, min_impurity_split=None, min_samples_leaf=10, min_samples_split=20, min_weight_fraction_leaf=0.0, n_estimators=300, n_jobs=-1, oob_score=False, random_state=0, verbose=0, warm_start=False)	70,1	64	2,7264140062238	30,8	38	3,91010087963071	screen	Depression	0,544059337354231	0,567937438905181	0,0284133904509823	0,425260580006437	0,490322580645161	0,041020247260606	NA	NA	2,5365011482676e-05	6,11612045195135e-05	9,43342898063576e-05	8,47062950256941e-05	0,001661246406876	0,000803111675163108	0,0131010160361707	0,00209385744111032	0,00589101756171243	0,00100261764774797	0,0178177933495218	0,00172078889618494	NA	NA	NA	NA	NA	NA	0,0171989654591112	0,00169608357834319	0,0621074793470014
naremove	22	62	60	7,9021797274198	24,5	18	5,62237593114433	Ada	symptom-cont	Handpicked	FALSE	AdaBoostRegressor(base_estimator=RandomForestRegressor(bootstrap=True, criterion='mse', max_depth=None, max_features='auto', max_leaf_nodes=None, min_impurity_decrease=0.0, min_impurity_split=None, min_samples_leaf=2, min_samples_split=5, min_weight_fraction_leaf=0.0, n_estimators='warn', n_jobs=-1, oob_score=False, random_state=0, verbose=0, warm_start=False), learning_rate=1, loss=u'exponential…	70,6	70	4,16866618689693	26,7	33	2,86937856222098	screen	Depression	0,523596942549512	0,575146627565982	0,0236990561088408	0,381421722380689	0,458333333333333	0,0350906226213034	NA	NA	0,00367495007147652	0,000838204763426971	0,00296540957208543	0,000288414123213742	0,00681803007523496	0,000542069202173841	0,0150351287972215	0,0006535853880531	0,0116229119492112	0,000311390166538244	0,0145684545071324	0,00039566267686019	NA	NA	NA	NA	NA	NA	0,0225375146825491	0,000722510356463926	0,0804354504186596
naremove	22	44,8	47	6,56251984123985	39,5	34	4,50308536203543	GradientBoost	symptom-cont	Handpicked	FALSE	GradientBoostingRegressor(alpha=0.9, criterion='friedman_mse', init=None, learning_rate=1, loss=u'lad', max_depth=3, max_features=None, max_leaf_nodes=None, min_impurity_decrease=0.0, min_impurity_split=None, min_samples_leaf=5, min_samples_split=20, min_weight_fraction_leaf=0.0, n_estimators=300, n_iter_no_change=None, presort='auto', random_state=0, subsample=1, tol=0.0001, validation_fraction=…	55,6	54	6,88315173287483	43,9	46	4,04007700696685	screen	Depression	0,540134015927823	0,554130009775171	0,0268898710514506	0,509611051297465	0,531791907514451	0,0289846035292316	NA	NA	0,00413455839901105	0,00204110808990809	0,00374816240953945	0,00171431104340154	0,00333829474552077	0,00155965438975367	0,00826292736854743	0,00183375042887396	0,00682115195588219	0,00240810419427525	0,00864631512361733	0,00228033705066124	NA	NA	NA	NA	NA	NA	0,015862632793672	0,0031708446792927	0,151979763464354
naremove	34	89,6	91	10,2761860629321	37,5	47	4,19655943733806	LinearSVR	symptom-cont	Handpicked	FALSE	LinearSVR(C=1.5, dual=True, epsilon=0, fit_intercept=True, intercept_scaling=1.0, loss=u'squared_epsilon_insensitive', max_iter=1500, random_state=0, tol=0.0001, verbose=0)	160,4	182	6,00370256129036	102,3	107	5,16505351160835	week01	All	0,67244812217275	0,667581932865776	0,0162464479506953	0,616701048880905	0,607954545454546	0,0240866036772359	NA	NA	NA	NA	NA	NA	NA	NA	NA	NA	NA	NA	NA	NA	NA	NA	NA	NA	NA	NA	NA	NA	NA
naremove	34	89,7	91	10,739853092312	37,3	47	4,02906109823782	LinearRegression	symptom-cont	Handpicked	FALSE	LinearRegression(copy_X=True, fit_intercept=True, n_jobs=None, normalize=False)	160,6	182	6,22182538417072	102,2	107	5,37070241629942	week01	All	0,672715768845244	0,667581932865776	0,0185390165252581	0,616673562628101	0,607954545454546	0,0266785081261367	NA	NA	NA	NA	NA	NA	NA	NA	NA	NA	NA	NA	NA	NA	NA	NA	NA	NA	NA	NA	NA	NA	NA
naremove	34	98,2	96	9,65861733836106	34,8	47	3,5213633723318	ElasticNet	symptom-cont	Handpicked	FALSE	ElasticNet(alpha=0.1, copy_X=True, fit_intercept=True, l1_ratio=0.2, max_iter=1000, normalize=False, positive=False, precompute=False, random_state=0, selection='cyclic', tol=0.0001, warm_start=False)	163,1	182	6,52261024777998	93,7	102	6,58364978142401	week01	All	0,656595369847724	0,654955670239513	0,0145274400086525	0,584445342257067	0,587896253602305	0,0266027269617636	NA	NA	NA	NA	NA	NA	NA	NA	NA	NA	NA	NA	NA	NA	NA	NA	NA	NA	NA	NA	NA	NA	NA
naremove	34	89,4	91	10,2977883278131	37,6	47	4,0879225911349	Ridge	symptom-cont	Handpicked	FALSE	Ridge(alpha=1.0, copy_X=True, fit_intercept=True, max_iter=None, normalize=False, random_state=0, solver=u'svd', tol=0.001)	160,3	182	6,14726678198441	102,5	107	5,48229473446618	week01	All	0,672684110610859	0,667581932865776	0,0166858899255948	0,617311499022311	0,607954545454546	0,0249037451369117	NA	NA	NA	NA	NA	NA	NA	NA	NA	NA	NA	NA	NA	NA	NA	NA	NA	NA	NA	NA	NA	NA	NA
naremove	34	105,8	99	7,800284895082	32,8	47	5,05085251330022	Lasso	symptom-cont	Handpicked	FALSE	Lasso(alpha=0.1, copy_X=True, fit_intercept=True, max_iter=1000, normalize=False, positive=False, precompute=False, random_state=0, selection='cyclic', tol=0.0001, warm_start=False)	165,1	182	5,95259047250299	86,1	99	5,50656174234179	week01	All	0,641812122561952	0,647379912663755	0,00952210067602436	0,553631675078738	0,575581395348837	0,020186176503263	NA	NA	NA	NA	NA	NA	NA	NA	NA	NA	NA	NA	NA	NA	NA	NA	NA	NA	NA	NA	NA	NA	NA
naremove	34	90,6	91	11,2071405808975	36,8	48	4,23739962188552	BayesianRidge	symptom-cont	Handpicked	FALSE	BayesianRidge(alpha_1=1e-06, alpha_2=1e-06, compute_score=False, copy_X=True, fit_intercept=True, lambda_1=1e-06, lambda_2=1e-06, n_iter=300, normalize=False, tol=0.01, verbose=False)	161,1	181	6,10009107400136	101,3	107	6,16531516721661	week01	All	0,671657268940828	0,665398526752239	0,0183529384485166	0,613691203840001	0,606232294617564	0,0285939712187039	NA	NA	NA	NA	NA	NA	NA	NA	NA	NA	NA	NA	NA	NA	NA	NA	NA	NA	NA	NA	NA	NA	NA
naremove	34	82,7	79	7,87471339866481	56	73	7,68837506311386	KNN	symptom-cont	Handpicked	FALSE	KNeighborsRegressor(algorithm=u'ball_tree', leaf_size=30, metric='minkowski', metric_params=None, n_jobs=-1, n_neighbors=25, p=2, weights=u'distance')	141,9	156	6,24410833417301	109,2	119	5,51361950083609	week01	All	0,643568563344072	0,641116404216841	0,0115051893335929	0,611325585861175	0,61025641025641	0,0162676626131475	NA	NA	NA	NA	NA	NA	NA	NA	NA	NA	NA	NA	NA	NA	NA	NA	NA	NA	NA	NA	NA	NA	NA
naremove	34	85,5	91	9,25262725452134	44,1	53	6,19049450546741	RF	symptom-cont	Handpicked	FALSE	RandomForestRegressor(bootstrap=True, criterion='mse', max_depth=None, max_features=u'auto', max_leaf_nodes=None, min_impurity_decrease=0.0, min_impurity_split=None, min_samples_leaf=10, min_samples_split=20, min_weight_fraction_leaf=0.0, n_estimators=300, n_jobs=-1, oob_score=False, random_state=0, verbose=0, warm_start=False)	153,8	176	6,62989860824097	106,4	107	9,21592824046137	week01	All	0,666039699082761	0,654481496184553	0,0168416229528858	0,620577078615296	0,597765363128492	0,0292212941687943	0,0070650458854821	0,000603502784993391	5,58297075187246e-05	4,66562438215457e-05	0,0002804689466781	7,7631636549639e-05	0,00026237463753124	8,44760644795161e-05	0,00316554285590746	0,000317875607572384	0,00321317354177389	0,000517102956141712	0,00681825517773243	0,00097741756710872	NA	NA	NA	NA	NA	NA	0,00648464800293594	0,000485654125904552	0,021610042133411
naremove	34	88,8	96	7,96938586787659	40,9	49	6,41958807955083	Ada	symptom-cont	Handpicked	FALSE	AdaBoostRegressor(base_estimator=RandomForestRegressor(bootstrap=True, criterion='mse', max_depth=None, max_features='auto', max_leaf_nodes=None, min_impurity_decrease=0.0, min_impurity_split=None, min_samples_leaf=2, min_samples_split=5, min_weight_fraction_leaf=0.0, n_estimators='warn', n_jobs=-1, oob_score=False, random_state=0, verbose=0, warm_start=False), learning_rate=1, loss=u'exponential…	157	180	5,81186525805423	103,1	102	4,86369772452561	week01	All	0,665835091876211	0,650588858012439	0,0132836812213053	0,61370895780617	0,584527220630373	0,0180056686175108	0,00630017021508761	0,000249570902262035	0,00184653123467412	0,00037443015940295	0,00258943166025348	0,000266103382022193	0,00314004270151718	0,000283783989348777	0,00650166733256529	0,000310841107775324	0,00694269345606702	0,000572212540880703	0,0081698842784441	0,000565932342372483	NA	NA	NA	NA	NA	NA	0,0121866690055867	0,00047377551101885	0,0360381320857443
naremove	34	75,7	80	8,40700765895796	65,7	80	6,91295080908933	GradientBoost	symptom-cont	Handpicked	FALSE	GradientBoostingRegressor(alpha=0.9, criterion='friedman_mse', init=None, learning_rate=1, loss=u'lad', max_depth=3, max_features=None, max_leaf_nodes=None, min_impurity_decrease=0.0, min_impurity_split=None, min_samples_leaf=25, min_samples_split=100, min_weight_fraction_leaf=0.0, n_estimators=300, n_iter_no_change=None, presort='auto', random_state=0, subsample=1, tol=0.0001, validation_fractio…	132,2	149	10,4647556641859	116,2	118	10,932113753118	week01	All	0,636339462780035	0,623307308896829	0,0240968989035829	0,620788881228699	0,595959595959596	0,0328978202897351	0,00550863874307639	0,00282990247276188	0,00162320539847821	0,00126731396589217	0,00239913075368643	0,00140271006622574	0,00162928048239693	0,000792573111230808	0,00379183425197598	0,00205095255997287	0,00316869312983391	0,00199849462231993	0,00456353076413752	0,00190752174651436	NA	NA	NA	NA	NA	NA	0,00660319476379283	0,00238983972582459	0,0667439964319753
naremove	50	31,9	28	7,24875468231919	17,1	15	4,14862761779255	LinearSVR	symptom-cont	Handpicked	FALSE	LinearSVR(C=0.2, dual=True, epsilon=0, fit_intercept=True, intercept_scaling=1.0, loss=u'squared_epsilon_insensitive', max_iter=1500, random_state=0, tol=0.0001, verbose=0)	59,6	55	5,03763612995002	46,4	53	3,33999334663343	week03	Depression	0,687629165128994	0,720017636684303	0,0261080097637765	0,654346821719746	0,711409395973154	0,0339006521990291	NA	NA	NA	NA	NA	NA	NA	NA	NA	NA	NA	NA	NA	NA	NA	NA	NA	NA	NA	NA	NA	NA	NA
naremove	50	31,9	28	7,56380268853644	17,3	15	4,16466618643613	LinearRegression	symptom-cont	Handpicked	FALSE	LinearRegression(copy_X=True, fit_intercept=True, n_jobs=None, normalize=False)	59,4	55	5,01553143301441	46,4	53	3,23865541373097	week03	Depression	0,686507611244282	0,720017636684303	0,0275987909494468	0,653531318546211	0,711409395973154	0,0355191345277334	NA	NA	NA	NA	NA	NA	NA	NA	NA	NA	NA	NA	NA	NA	NA	NA	NA	NA	NA	NA	NA	NA	NA
naremove	50	33,4	32	7,32120208708925	15,5	14	4,06201920231798	ElasticNet	symptom-cont	Handpicked	FALSE	ElasticNet(alpha=0.1, copy_X=True, fit_intercept=True, l1_ratio=0.2, max_iter=1000, normalize=False, positive=False, precompute=False, random_state=0, selection='cyclic', tol=0.0001, warm_start=False)	61,2	56	5,45282801244761	44,9	49	3,44641520681676	week03	Depression	0,688246582031765	0,702469135802469	0,027831368853671	0,64740381808248	0,680555555555556	0,0365304863165357	NA	NA	NA	NA	NA	NA	NA	NA	NA	NA	NA	NA	NA	NA	NA	NA	NA	NA	NA	NA	NA	NA	NA
naremove	50	31,9	28	7,24875468231919	17,3	15	4,16466618643613	Ridge	symptom-cont	Handpicked	FALSE	Ridge(alpha=1.0, copy_X=True, fit_intercept=True, max_iter=None, normalize=False, random_state=0, solver=u'saga', tol=0.001)	59,4	55	5,01553143301441	46,4	53	3,33999334663343	week03	Depression	0,686329701681643	0,720017636684303	0,0269479117213698	0,653433775588292	0,711409395973154	0,0345148401551199	NA	NA	NA	NA	NA	NA	NA	NA	NA	NA	NA	NA	NA	NA	NA	NA	NA	NA	NA	NA	NA	NA	NA
naremove	50	36,5	35	6,04152298679729	14	15	4,69041575982343	Lasso	symptom-cont	Handpicked	FALSE	Lasso(alpha=0.1, copy_X=True, fit_intercept=True, max_iter=1000, normalize=False, positive=False, precompute=False, random_state=0, selection='cyclic', tol=0.0001, warm_start=False)	62,7	55	6,4126610874287	41,8	46	3,39280283999986	week03	Depression	0,677298105727791	0,676807760141093	0,0267617562139736	0,623389370610165	0,647887323943662	0,0307556384727506	NA	NA	NA	NA	NA	NA	NA	NA	NA	NA	NA	NA	NA	NA	NA	NA	NA	NA	NA	NA	NA	NA	NA
naremove	50	32,6	30	7,1367593019054	16,5	14	3,92286743197994	BayesianRidge	symptom-cont	Handpicked	FALSE	BayesianRidge(alpha_1=1e-06, alpha_2=1e-06, compute_score=False, copy_X=True, fit_intercept=True, lambda_1=1e-06, lambda_2=1e-06, n_iter=300, normalize=False, tol=0.0001, verbose=False)	60,2	56	5,26624470883507	45,7	51	2,75075747143703	week03	Depression	0,686991837329984	0,714814814814815	0,0243523081013893	0,65071997142606	0,698630136986301	0,029851530498668	NA	NA	NA	NA	NA	NA	NA	NA	NA	NA	NA	NA	NA	NA	NA	NA	NA	NA	NA	NA	NA	NA	NA
naremove	50	31,1	24	5,83952052826257	29,1	30	6,33245607959503	KNN	symptom-cont	Handpicked	FALSE	KNeighborsRegressor(algorithm=u'ball_tree', leaf_size=30, metric='minkowski', metric_params=None, n_jobs=-1, n_neighbors=25, p=2, weights=u'distance')	47,6	40	5,68037557443754	47,2	57	4,61398839279954	week03	Depression	0,613439797871871	0,637566137566138	0,032120329565506	0,609852156904525	0,678571428571429	0,0363361630678568	NA	NA	NA	NA	NA	NA	NA	NA	NA	NA	NA	NA	NA	NA	NA	NA	NA	NA	NA	NA	NA	NA	NA
naremove	50	28,2	28	5,26624470883507	18,9	18	5,58669053296414	RF	symptom-cont	Handpicked	FALSE	RandomForestRegressor(bootstrap=True, criterion='mse', max_depth=None, max_features=u'auto', max_leaf_nodes=None, min_impurity_decrease=0.0, min_impurity_split=None, min_samples_leaf=10, min_samples_split=20, min_weight_fraction_leaf=0.0, n_estimators=300, n_jobs=-1, oob_score=False, random_state=0, verbose=0, warm_start=False)	57,8	52	4,75628239512986	50,1	53	3,95671019352638	week03	Depression	0,699356080320675	0,698589065255732	0,0295782075833052	0,679783734744178	0,697368421052632	0,0334739425657596	NA	NA	0	0	0	0	1,99952258834512e-05	3,34395091953094e-05	0,0020377783650015	0,000405510651673659	0,00060205385117294	0,000230232636929622	0,00228551958068116	0,000285592907935398	NA	NA	NA	NA	NA	NA	0,00239969241988859	0,000169029986188438	0,00717437592789491
naremove	50	30,4	29	5,85377371160405	17,7	18	4,73872931866292	Ada	symptom-cont	Handpicked	FALSE	AdaBoostRegressor(base_estimator=RandomForestRegressor(bootstrap=True, criterion='mse', max_depth=None, max_features='auto', max_leaf_nodes=None, min_impurity_decrease=0.0, min_impurity_split=None, min_samples_leaf=2, min_samples_split=5, min_weight_fraction_leaf=0.0, n_estimators='warn', n_jobs=-1, oob_score=False, random_state=0, verbose=0, warm_start=False), learning_rate=1, loss=u'exponential…	59	52	4,8762462794426	47,9	52	4,30632609592498	week03	Depression	0,692722216586164	0,692416225749559	0,0301119696614903	0,665017991253317	0,688741721854305	0,0377001358659308	NA	NA	0,00031682960841554	9,20247666029144e-05	0,00046376882794886	0,000117846212076717	0,00132378881222526	0,000157047229216749	0,00409231848822654	0,000297335195926228	0,00229736358541986	0,000129278250289582	0,002791242791939	0,000213260175328614	NA	NA	NA	NA	NA	NA	0,00488653745228732	0,000234263095819472	0,0146069805434458
naremove	50	29,6	30	7,97496081495075	26,6	21	5,18973345494095	GradientBoost	symptom-cont	Handpicked	FALSE	GradientBoostingRegressor(alpha=0.9, criterion='friedman_mse', init=None, learning_rate=1, loss=u'lad', max_depth=3, max_features=None, max_leaf_nodes=None, min_impurity_decrease=0.0, min_impurity_split=None, min_samples_leaf=5, min_samples_split=20, min_weight_fraction_leaf=0.0, n_estimators=300, n_iter_no_change=None, presort='auto', random_state=0, subsample=1, tol=0.0001, validation_fraction=…	50,1	49	6,90330033792211	48,7	51	5,77446486217073	week03	Depression	0,63899216090113	0,664814814814815	0,046557502744756	0,633227223861155	0,666666666666667	0,0506742507784296	NA	NA	0,00076180995521939	0,000766981759036478	0,00138326133913529	0,000900326320284276	0,00105641285451567	0,000505288725237846	0,00314255806971704	0,0017175050397751	0,00171838906618676	0,00109851628157416	0,00229233471168853	0,000853918328426106	NA	NA	NA	NA	NA	NA	0,00468843213244442	0,00179959299227411	0,0303754674044093
imputed	8	23,9	20	2,80673792466945	6,4	11	2,54732975660571	LinearSVR	symptom-cont	Benchmark	FALSE	LinearSVR(C=0.2, dual=True, epsilon=0, fit_intercept=True, intercept_scaling=1.0, loss=u'squared_epsilon_insensitive', max_iter=1500, random_state=0, tol=0.0001, verbose=0)	112,7	130	3,33499958354154	23,7	24	3,74314187696795	week03	Social	0,721529935440474	0,733720180528691	0,0263235292914584	0,606818126538369	0,607594936708861	0,0507043728636124	NA	NA	NA	NA	NA	NA	NA	NA	NA	NA	NA	NA	NA	NA	NA	NA	NA	NA	NA	NA	NA	NA	NA
imputed	8	23,8	20	2,82055944017416	6,7	11	2,75075747143703	LinearRegression	symptom-cont	Benchmark	FALSE	LinearRegression(copy_X=True, fit_intercept=True, n_jobs=None, normalize=False)	112,4	130	3,40587727318528	23,8	24	3,5213633723318	week03	Social	0,721528029540601	0,733720180528691	0,0235260258014636	0,606823781378741	0,607594936708861	0,0454568806942386	NA	NA	NA	NA	NA	NA	NA	NA	NA	NA	NA	NA	NA	NA	NA	NA	NA	NA	NA	NA	NA	NA	NA
imputed	8	26,7	20	3,12872000806862	4,4	7	2,27058484879019	ElasticNet	symptom-cont	Benchmark	FALSE	ElasticNet(alpha=0.1, copy_X=True, fit_intercept=True, l1_ratio=0.5, max_iter=1000, normalize=False, positive=False, precompute=False, random_state=0, selection='cyclic', tol=0.0001, warm_start=False)	114,7	134	3,49761823721991	20,9	24	3,51030229784021	week03	Social	0,700596097026752	0,747904577691812	0,0310584321613716	0,569904996935465	0,64	0,0632746712503162	NA	NA	NA	NA	NA	NA	NA	NA	NA	NA	NA	NA	NA	NA	NA	NA	NA	NA	NA	NA	NA	NA	NA
imputed	8	23,9	20	2,80673792466945	6,6	11	2,59058123036339	Ridge	symptom-cont	Benchmark	FALSE	Ridge(alpha=1.0, copy_X=True, fit_intercept=True, max_iter=None, normalize=False, random_state=0, solver=u'auto', tol=0.001)	112,5	130	3,30823887354653	23,7	24	3,74314187696795	week03	Social	0,72069451355242	0,733720180528691	0,0267919445803768	0,605291191679113	0,607594936708861	0,0516015355398523	NA	NA	NA	NA	NA	NA	NA	NA	NA	NA	NA	NA	NA	NA	NA	NA	NA	NA	NA	NA	NA	NA	NA
imputed	8	27,8	22	3,32665998663324	4	6	2,05480466765633	Lasso	symptom-cont	Benchmark	FALSE	Lasso(alpha=0.1, copy_X=True, fit_intercept=True, max_iter=1000, normalize=False, positive=False, precompute=False, random_state=0, selection='cyclic', tol=0.0001, warm_start=False)	115,1	135	3,57304725222976	19,8	22	4,21109645262767	week03	Social	0,690161519948377	0,728723404255319	0,0352892528268626	0,548664958456092	0,611111111111111	0,0747082237658245	NA	NA	NA	NA	NA	NA	NA	NA	NA	NA	NA	NA	NA	NA	NA	NA	NA	NA	NA	NA	NA	NA	NA
imputed	8	23,9	20	2,80673792466945	6,2	11	2,48551358430763	BayesianRidge	symptom-cont	Benchmark	FALSE	BayesianRidge(alpha_1=1e-06, alpha_2=1e-06, compute_score=False, copy_X=True, fit_intercept=True, lambda_1=1e-06, lambda_2=1e-06, n_iter=300, normalize=False, tol=0.0001, verbose=False)	112,9	130	3,41402336775183	23,7	24	3,74314187696795	week03	Social	0,722357795320058	0,733720180528691	0,0262396344697137	0,608418690650076	0,607594936708861	0,0504063110806056	NA	NA	NA	NA	NA	NA	NA	NA	NA	NA	NA	NA	NA	NA	NA	NA	NA	NA	NA	NA	NA	NA	NA
imputed	8	27,1	23	3,92852813828962	5,2	6	2,20100986922922	KNN	symptom-cont	Benchmark	FALSE	KNeighborsRegressor(algorithm=u'ball_tree', leaf_size=30, metric='minkowski', metric_params=None, n_jobs=-1, n_neighbors=25, p=2, weights=u'distance')	113,9	135	3,72528895225294	20,5	21	3,92286743197994	week03	Social	0,693212609991239	0,717359767891683	0,0346423128272222	0,555455572403662	0,591549295774648	0,0691271932855039	NA	NA	NA	NA	NA	NA	NA	NA	NA	NA	NA	NA	NA	NA	NA	NA	NA	NA	NA	NA	NA	NA	NA
imputed	8	20,5	18	3,37474278855276	7,2	12	2,48551358430763	RF	symptom-cont	Benchmark	FALSE	RandomForestRegressor(bootstrap=True, criterion='mse', max_depth=None, max_features=u'auto', max_leaf_nodes=None, min_impurity_decrease=0.0, min_impurity_split=None, min_samples_leaf=5, min_samples_split=10, min_weight_fraction_leaf=0.0, n_estimators=300, n_jobs=-1, oob_score=False, random_state=0, verbose=0, warm_start=False)	111,9	129	3,28125992061992	27,1	26	4,84079883214881	week03	Social	0,753568239066617	0,752901353965184	0,0379245433813919	0,657462986550687	0,634146341463415	0,0661766327371972	NA	NA	NA	NA	NA	NA	NA	NA	NA	NA	NA	NA	NA	NA	NA	NA	NA	NA	NA	NA	NA	NA	NA
imputed	8	20,4	20	3,02581485810939	8	11	3,09120616516523	Ada	symptom-cont	Benchmark	FALSE	AdaBoostRegressor(base_estimator=RandomForestRegressor(bootstrap=True, criterion='mse', max_depth=None, max_features='auto', max_leaf_nodes=None, min_impurity_decrease=0.0, min_impurity_split=None, min_samples_leaf=2, min_samples_split=5, min_weight_fraction_leaf=0.0, n_estimators='warn', n_jobs=-1, oob_score=False, random_state=0, verbose=0, warm_start=False), learning_rate=1, loss=u'linear', n_…	111,1	130	3,95671019352638	27,2	24	4,41713833959399	week03	Social	0,751357456228403	0,733720180528691	0,0304073589305223	0,653573150792164	0,607594936708861	0,0542942114425341	NA	NA	NA	NA	NA	NA	NA	NA	NA	NA	NA	NA	NA	NA	NA	NA	NA	NA	NA	NA	NA	NA	NA
imputed	8	22,5	21	2,99072640748773	9,4	15	3,56526452189892	GradientBoost	symptom-cont	Benchmark	FALSE	GradientBoostingRegressor(alpha=0.9, criterion='friedman_mse', init=None, learning_rate=1, loss=u'lad', max_depth=3, max_features=None, max_leaf_nodes=None, min_impurity_decrease=0.0, min_impurity_split=None, min_samples_leaf=50, min_samples_split=100, min_weight_fraction_leaf=0.0, n_estimators=300, n_iter_no_change=None, presort='auto', random_state=0, subsample=1, tol=0.0001, validation_fractio…	109,7	126	3,46570499481867	25,1	23	3,72528895225294	week03	Social	0,724036767572706	0,708172147001934	0,030808856320552	0,609231401841316	0,560975609756098	0,0553692123392077	NA	NA	NA	NA	NA	NA	NA	NA	NA	NA	NA	NA	NA	NA	NA	NA	NA	NA	NA	NA	NA	NA	NA
imputed	31	7,7	11	2,16281709300111	31,9	41	3,84274207652123	LinearSVR	symptom-cont	Handpicked	FALSE	LinearSVR(C=1.5, dual=True, epsilon=0, fit_intercept=True, intercept_scaling=1.0, loss=u'epsilon_insensitive', max_iter=1500, random_state=0, tol=0.0001, verbose=0)	14,3	12	2,21359436211787	105,1	113	4,77144282860716	week01	Panic	0,620732019824179	0,568852708460134	0,0230898682924696	0,841136018512488	0,81294964028777	0,0191359173533101	NA	NA	NA	NA	NA	NA	NA	NA	NA	NA	NA	NA	NA	NA	NA	NA	NA	NA	NA	NA	NA	NA	NA
imputed	31	10,8	14	3,64539283053128	29	36	4,371625682868	LinearRegression	symptom-cont	Handpicked	FALSE	LinearRegression(copy_X=True, fit_intercept=True, n_jobs=None, normalize=False)	17,2	17	2,48551358430763	102	110	5,33333333333333	week01	Panic	0,639119201729934	0,60392574558734	0,0306699248819509	0,836321463548106	0,814814814814815	0,0238340480636429	NA	NA	NA	NA	NA	NA	NA	NA	NA	NA	NA	NA	NA	NA	NA	NA	NA	NA	NA	NA	NA	NA	NA
imputed	31	6,4	6	2,98886823619465	34,7	46	5,61842207978954	ElasticNet	symptom-cont	Handpicked	FALSE	ElasticNet(alpha=0.1, copy_X=True, fit_intercept=True, l1_ratio=0.2, max_iter=1000, normalize=False, positive=False, precompute=False, random_state=0, selection='cyclic', tol=0.0001, warm_start=False)	11,5	7	2,91547594742265	106,4	118	5,75808610178378	week01	Panic	0,597143631797028	0,54184418746196	0,0402916181646888	0,83771306066435	0,819444444444444	0,0283173458412844	NA	NA	NA	NA	NA	NA	NA	NA	NA	NA	NA	NA	NA	NA	NA	NA	NA	NA	NA	NA	NA	NA	NA
imputed	31	10,8	14	3,64539283053128	29,2	37	4,26354052141853	Ridge	symptom-cont	Handpicked	FALSE	Ridge(alpha=1.0, copy_X=True, fit_intercept=True, max_iter=None, normalize=False, random_state=0, solver=u'saga', tol=0.001)	17	16	2,66666666666667	102	110	5,67646212197547	week01	Panic	0,636606759773874	0,594491783323189	0,0310768983145348	0,835578286261528	0,811808118081181	0,024576440576658	NA	NA	NA	NA	NA	NA	NA	NA	NA	NA	NA	NA	NA	NA	NA	NA	NA	NA	NA	NA	NA	NA	NA
imputed	31	0,9	0	1,85292561462497	44,2	52	5,43241300999023	Lasso	symptom-cont	Handpicked	FALSE	Lasso(alpha=0.1, copy_X=True, fit_intercept=True, max_iter=1000, normalize=False, positive=False, precompute=False, random_state=0, selection='cyclic', tol=0.0001, warm_start=False)	2	1	1,76383420737639	111,9	124	5,40473043833928	week01	Panic	0,518101122691033	0,509433962264151	0,0162380794814408	0,831889038106978	0,826666666666667	0,0229203290173093	NA	NA	NA	NA	NA	NA	NA	NA	NA	NA	NA	NA	NA	NA	NA	NA	NA	NA	NA	NA	NA	NA	NA
imputed	31	9,2	12	3,39280283999986	30	39	4,2687494916219	BayesianRidge	symptom-cont	Handpicked	FALSE	BayesianRidge(alpha_1=1e-06, alpha_2=1e-06, compute_score=False, copy_X=True, fit_intercept=True, lambda_1=1e-06, lambda_2=1e-06, n_iter=300, normalize=False, tol=0.0001, verbose=False)	16,2	14	2,78088714861523	103,6	112	5,62138772902208	week01	Panic	0,634840012449677	0,58368837492392	0,0291045637453189	0,840449311972543	0,814545454545455	0,0227258359530137	NA	NA	NA	NA	NA	NA	NA	NA	NA	NA	NA	NA	NA	NA	NA	NA	NA	NA	NA	NA	NA	NA	NA
imputed	31	5,5	9	2,0138409955991	35,8	45	5,88406511029766	KNN	symptom-cont	Handpicked	FALSE	KNeighborsRegressor(algorithm=u'brute', leaf_size=30, metric='minkowski', metric_params=None, n_jobs=-1, n_neighbors=25, p=2, weights=u'distance')	10,4	8	3,27278338896895	107,3	115	4,76211904279784	week01	Panic	0,589380494192223	0,539181375532562	0,0394119495366543	0,838375441597379	0,809859154929577	0,023916981991584	NA	NA	NA	NA	NA	NA	NA	NA	NA	NA	NA	NA	NA	NA	NA	NA	NA	NA	NA	NA	NA	NA	NA
imputed	31	10,8	18	4,10419839243237	27	39	4,10960933531265	RF	symptom-cont	Handpicked	FALSE	RandomForestRegressor(bootstrap=True, criterion='mse', max_depth=None, max_features=u'auto', max_leaf_nodes=None, min_impurity_decrease=0.0, min_impurity_split=None, min_samples_leaf=5, min_samples_split=10, min_weight_fraction_leaf=0.0, n_estimators=300, n_jobs=-1, oob_score=False, random_state=0, verbose=0, warm_start=False)	19,2	14	3,39280283999986	102	106	5,69600249687835	week01	Panic	0,660096346258784	0,559494826536823	0,0327414253353746	0,843229841723622	0,788104089219331	0,0227226508233001	NA	NA	0,00010335392074248	0,000100970209358068	0,00257533952107541	0,000545343747831389	0,00026940243776394	8,94242370317286e-05	0,00450413782228204	0,000449958804424805	0,00495915632080639	0,000706137178138421	0,0085288140839312	0,00119487903362782	NA	NA	NA	NA	NA	NA	0,00962494960778724	0,000713964166252218	0,0284397288086404
imputed	31	11,8	17	4,02216083439956	25,3	38	3,77270901784558	Ada	symptom-cont	Handpicked	FALSE	AdaBoostRegressor(base_estimator=RandomForestRegressor(bootstrap=True, criterion='mse', max_depth=None, max_features='auto', max_leaf_nodes=None, min_impurity_decrease=0.0, min_impurity_split=None, min_samples_leaf=2, min_samples_split=5, min_weight_fraction_leaf=0.0, n_estimators='warn', n_jobs=-1, oob_score=False, random_state=0, verbose=0, warm_start=False), learning_rate=1, loss=u'exponential…	20,9	15	3,14289321768618	101	107	5,03322295684717	week01	Panic	0,67434665913407	0,57296104686549	0,0283873324362208	0,84447691207311	0,795539033457249	0,0199528921664355	NA	NA	0,00268618574837663	0,000977431551769214	0,00502347368996003	0,000903264383938277	0,00219847812576781	0,000350589064898864	0,00533179932733866	0,000454840509334269	0,0100062162517788	0,000943846092371084	0,0113710861769382	0,00129339998274272	NA	NA	NA	NA	NA	NA	0,0149519802725508	0,000810324621910691	0,0358440191655453
imputed	31	13,7	20	4,13790070231539	26,4	36	3,62705880232945	GradientBoost	symptom-cont	Handpicked	FALSE	GradientBoostingRegressor(alpha=0.9, criterion='friedman_mse', init=None, learning_rate=1, loss=u'lad', max_depth=3, max_features=None, max_leaf_nodes=None, min_impurity_decrease=0.0, min_impurity_split=None, min_samples_leaf=50, min_samples_split=100, min_weight_fraction_leaf=0.0, n_estimators=300, n_iter_no_change=None, presort='auto', random_state=0, subsample=1, tol=0.0001, validation_fractio…	19,8	17	3,22490309931942	99,1	104	3,41402336775183	week01	Panic	0,653905963740699	0,579732197200243	0,0302277259236328	0,831622182755604	0,787878787878788	0,016002995518208	NA	NA	0	0	0,00304855445618207	0,000997386126934068	0,00145686813254484	0,000921578776609513	0,00534786090131593	0,00204454512665364	0,00473980155308676	0,00126584231546626	0,00554760598456788	0,00171750777199686	NA	NA	NA	NA	NA	NA	0,0163998757462481	0,00257295347743834	0,0615458060479233
imputed	9	88,4	82	8,8090862182181	41,7	71	6,48159788255266	LinearSVR	symptom-cont	Benchmark	FALSE	LinearSVR(C=1, dual=True, epsilon=0, fit_intercept=True, intercept_scaling=1.0, loss=u'squared_epsilon_insensitive', max_iter=1500, random_state=0, tol=0.0001, verbose=0)	281,1	319	10,3650052259192	191,4	197	11,2566030005109	week04	All	0,77753234095553	0,762020953956438	0,0173714994489198	0,745956725435999	0,720292504570384	0,0226650236699607	NA	NA	NA	NA	NA	NA	NA	NA	NA	NA	NA	NA	NA	NA	NA	NA	NA	NA	NA	NA	NA	NA	NA
imputed	9	88,4	82	8,8090862182181	41,7	71	6,48159788255266	LinearRegression	symptom-cont	Benchmark	FALSE	LinearRegression(copy_X=True, fit_intercept=True, n_jobs=None, normalize=False)	281,1	319	10,3650052259192	191,4	197	11,2566030005109	week04	All	0,77753234095553	0,762020953956438	0,0173714994489198	0,745956725435999	0,720292504570384	0,0226650236699607	NA	NA	NA	NA	NA	NA	NA	NA	NA	NA	NA	NA	NA	NA	NA	NA	NA	NA	NA	NA	NA	NA	NA
imputed	9	98,4	90	11,0674698503718	40,4	65	6,63659886119724	ElasticNet	symptom-cont	Benchmark	FALSE	ElasticNet(alpha=0.1, copy_X=True, fit_intercept=True, l1_ratio=0.2, max_iter=1000, normalize=False, positive=False, precompute=False, random_state=0, selection='cyclic', tol=0.0001, warm_start=False)	282,4	325	10,2977883278131	181,4	189	10,813571719526	week04	All	0,76181922812965	0,755376344086022	0,0199095823977874	0,72295538555294	0,709193245778612	0,0261418825536789	NA	NA	NA	NA	NA	NA	NA	NA	NA	NA	NA	NA	NA	NA	NA	NA	NA	NA	NA	NA	NA	NA	NA
imputed	9	88,5	82	8,79709548026443	41,8	71	6,49444206824403	Ridge	symptom-cont	Benchmark	FALSE	Ridge(alpha=1.0, copy_X=True, fit_intercept=True, max_iter=None, normalize=False, random_state=0, solver=u'saga', tol=0.001)	281	319	10,3064165558269	191,3	197	11,0659638331035	week04	All	0,77721258003674	0,762020953956438	0,016988713633239	0,745581339889755	0,720292504570384	0,0221772615561897	NA	NA	NA	NA	NA	NA	NA	NA	NA	NA	NA	NA	NA	NA	NA	NA	NA	NA	NA	NA	NA	NA	NA
imputed	9	103,9	97	11,5127948146592	38,9	69	6,99920630420971	Lasso	symptom-cont	Benchmark	FALSE	Lasso(alpha=0.1, copy_X=True, fit_intercept=True, max_iter=1000, normalize=False, positive=False, precompute=False, random_state=0, selection='cyclic', tol=0.0001, warm_start=False)	283,9	321	11,0900355675214	175,9	182	10,4077962231311	week04	All	0,754329018122549	0,737703336090433	0,0176180799317618	0,710977637836582	0,686792452830189	0,0240897430592442	NA	NA	NA	NA	NA	NA	NA	NA	NA	NA	NA	NA	NA	NA	NA	NA	NA	NA	NA	NA	NA	NA	NA
imputed	9	88,7	82	8,66730766860288	41,6	71	6,32806798671162	BayesianRidge	symptom-cont	Benchmark	FALSE	BayesianRidge(alpha_1=1e-06, alpha_2=1e-06, compute_score=False, copy_X=True, fit_intercept=True, lambda_1=1e-06, lambda_2=1e-06, n_iter=300, normalize=False, tol=0.001, verbose=False)	281,2	319	10,1958597261612	191,1	197	11,1997023769979	week04	All	0,77714946212225	0,762020953956438	0,0171709149720356	0,745364207296303	0,720292504570384	0,0225233133604677	NA	NA	NA	NA	NA	NA	NA	NA	NA	NA	NA	NA	NA	NA	NA	NA	NA	NA	NA	NA	NA	NA	NA
imputed	9	87	85	9,05538513813742	47	80	5,73488351136175	KNN	symptom-cont	Benchmark	FALSE	KNeighborsRegressor(algorithm=u'ball_tree', leaf_size=30, metric='minkowski', metric_params=None, n_jobs=-1, n_neighbors=25, p=2, weights=u'distance')	275,8	310	9,87477144601895	192,8	194	9,78434123144391	week04	All	0,771918425502567	0,745106148331955	0,0134291330366717	0,741830833842472	0,701627486437613	0,0180434652844993	NA	NA	NA	NA	NA	NA	NA	NA	NA	NA	NA	NA	NA	NA	NA	NA	NA	NA	NA	NA	NA	NA	NA
imputed	9	68,9	77	9,08539731901937	47,2	86	6,95701085237044	RF	symptom-cont	Benchmark	FALSE	RandomForestRegressor(bootstrap=True, criterion='mse', max_depth=None, max_features=u'sqrt', max_leaf_nodes=None, min_impurity_decrease=0.0, min_impurity_split=None, min_samples_leaf=5, min_samples_split=10, min_weight_fraction_leaf=0.0, n_estimators=300, n_jobs=-1, oob_score=False, random_state=0, verbose=0, warm_start=False)	275,6	304	8,6564041803357	210,9	202	12,556096350202	week04	All	0,803906257442763	0,751750758202371	0,0184898954089452	0,783650484774985	0,712522045855379	0,024105297954674	NA	NA	NA	NA	NA	NA	NA	NA	NA	NA	NA	NA	NA	NA	NA	NA	NA	NA	NA	NA	NA	NA	NA
imputed	9	70	85	9,7182531580755	48,8	91	5,86515131944607	Ada	symptom-cont	Benchmark	FALSE	AdaBoostRegressor(base_estimator=RandomForestRegressor(bootstrap=True, criterion='mse', max_depth=None, max_features='auto', max_leaf_nodes=None, min_impurity_decrease=0.0, min_impurity_split=None, min_samples_leaf=2, min_samples_split=5, min_weight_fraction_leaf=0.0, n_estimators='warn', n_jobs=-1, oob_score=False, random_state=0, verbose=0, warm_start=False), learning_rate=1, loss=u'exponential…	274	299	8,40634680861233	209,8	194	12,488216668346	week04	All	0,799474516515869	0,731003584229391	0,0202227773748929	0,778849882416236	0,687943262411348	0,0256478189201009	NA	NA	NA	NA	NA	NA	NA	NA	NA	NA	NA	NA	NA	NA	NA	NA	NA	NA	NA	NA	NA	NA	NA
imputed	9	66	68	8,51143022320247	58,8	94	7,74309728439179	GradientBoost	symptom-cont	Benchmark	FALSE	GradientBoostingRegressor(alpha=0.9, criterion='friedman_mse', init=None, learning_rate=1, loss=u'lad', max_depth=3, max_features=None, max_leaf_nodes=None, min_impurity_decrease=0.0, min_impurity_split=None, min_samples_leaf=25, min_samples_split=50, min_weight_fraction_leaf=0.0, n_estimators=300, n_iter_no_change=None, presort='auto', random_state=0, subsample=1, tol=0.0001, validation_fraction…	264	296	10,7289846262874	213,8	211	12,0351337526612	week04	All	0,791051627813283	0,757623380204025	0,0203039953520596	0,773735845444637	0,722602739726027	0,0243688630741546	NA	NA	NA	NA	NA	NA	NA	NA	NA	NA	NA	NA	NA	NA	NA	NA	NA	NA	NA	NA	NA	NA	NA
imputed	6	127,3	136	7,33409086996397	50,1	68	5,0651313463281	LinearSVR	symptom-cont	Benchmark	FALSE	LinearSVR(C=1, dual=True, epsilon=0, fit_intercept=True, intercept_scaling=1.0, loss=u'squared_epsilon_insensitive', max_iter=1500, random_state=0, tol=0.0001, verbose=0)	271,8	306	7,2541176046589	153,4	159	7,97496081495076	week01	All	0,695454954232682	0,678582434514638	0,0112546066933897	0,633312333507288	0,609195402298851	0,0179484926873398	NA	NA	NA	NA	NA	NA	NA	NA	NA	NA	NA	NA	NA	NA	NA	NA	NA	NA	NA	NA	NA	NA	NA
imputed	6	127,3	136	7,33409086996397	50,1	68	5,0651313463281	LinearRegression	symptom-cont	Benchmark	FALSE	LinearRegression(copy_X=True, fit_intercept=True, n_jobs=None, normalize=False)	271,8	306	7,2541176046589	153,4	159	7,97496081495076	week01	All	0,695454954232682	0,678582434514638	0,0112546066933897	0,633312333507288	0,609195402298851	0,0179484926873398	NA	NA	NA	NA	NA	NA	NA	NA	NA	NA	NA	NA	NA	NA	NA	NA	NA	NA	NA	NA	NA	NA	NA
imputed	6	132,2	140	9,31903666933683	48,9	68	4,50801754901445	ElasticNet	symptom-cont	Benchmark	FALSE	ElasticNet(alpha=0.1, copy_X=True, fit_intercept=True, l1_ratio=0.2, max_iter=1000, normalize=False, positive=False, precompute=False, random_state=0, selection='cyclic', tol=0.0001, warm_start=False)	273	306	7,83156008298049	148,5	155	8,14111649454654	week01	All	0,688641925092065	0,671802773497689	0,0117062401952489	0,620890243280224	0,598455598455598	0,0199020212113386	NA	NA	NA	NA	NA	NA	NA	NA	NA	NA	NA	NA	NA	NA	NA	NA	NA	NA	NA	NA	NA	NA	NA
imputed	6	127,3	137	7,33409086996397	50,1	68	5,0651313463281	Ridge	symptom-cont	Benchmark	FALSE	Ridge(alpha=1.0, copy_X=True, fit_intercept=True, max_iter=None, normalize=False, random_state=0, solver=u'saga', tol=0.001)	271,8	306	7,2541176046589	153,4	158	7,97496081495076	week01	All	0,695454954232682	0,676887519260401	0,0112546066933897	0,633312333507288	0,606525911708253	0,0179484926873398	NA	NA	NA	NA	NA	NA	NA	NA	NA	NA	NA	NA	NA	NA	NA	NA	NA	NA	NA	NA	NA	NA	NA
imputed	6	140,1	146	8,34599038793812	48,1	69	3,75499667110372	Lasso	symptom-cont	Benchmark	FALSE	Lasso(alpha=0.1, copy_X=True, fit_intercept=True, max_iter=1000, normalize=False, positive=False, precompute=False, random_state=0, selection='cyclic', tol=0.0001, warm_start=False)	273,8	305	6,6131182760732	140,6	149	9,0455636763124	week01	All	0,675735637041332	0,660296383576543	0,0116847495945083	0,598573564579166	0,580896686159844	0,0217160396880037	NA	NA	NA	NA	NA	NA	NA	NA	NA	NA	NA	NA	NA	NA	NA	NA	NA	NA	NA	NA	NA	NA	NA
imputed	6	127,3	137	7,55792446523662	50	68	4,92160768674447	BayesianRidge	symptom-cont	Benchmark	FALSE	BayesianRidge(alpha_1=1e-06, alpha_2=1e-06, compute_score=False, copy_X=True, fit_intercept=True, lambda_1=1e-06, lambda_2=1e-06, n_iter=300, normalize=False, tol=0.001, verbose=False)	271,9	306	7,35527021937332	153,4	158	8,1948493308636	week01	All	0,695603549202497	0,676887519260401	0,011876056662167	0,633428195823586	0,606525911708253	0,0187875030025701	NA	NA	NA	NA	NA	NA	NA	NA	NA	NA	NA	NA	NA	NA	NA	NA	NA	NA	NA	NA	NA	NA	NA
imputed	6	109,7	121	9,45221902224258	61,9	84	5,21642704454985	KNN	symptom-cont	Benchmark	FALSE	KNeighborsRegressor(algorithm=u'ball_tree', leaf_size=30, metric='minkowski', metric_params=None, n_jobs=-1, n_neighbors=25, p=2, weights=u'distance')	260	290	7,78888096369861	171	174	9,23760430703401	week01	All	0,708515764725725	0,682615788996646	0,0132330617213881	0,665545330354486	0,629294755877034	0,0195158054224617	NA	NA	NA	NA	NA	NA	NA	NA	NA	NA	NA	NA	NA	NA	NA	NA	NA	NA	NA	NA	NA	NA	NA
imputed	6	110,1	122	10,7749709976408	55,2	82	8,2435159704798	RF	symptom-cont	Benchmark	FALSE	RandomForestRegressor(bootstrap=True, criterion='mse', max_depth=None, max_features=u'sqrt', max_leaf_nodes=None, min_impurity_decrease=0.0, min_impurity_split=None, min_samples_leaf=5, min_samples_split=10, min_weight_fraction_leaf=0.0, n_estimators=300, n_jobs=-1, oob_score=False, random_state=0, verbose=0, warm_start=False)	266,7	292	9,21411959983155	170,6	173	10,543033508225	week01	All	0,718253776087214	0,683594670533853	0,0188522515462073	0,673244335427465	0,629090909090909	0,0254011784687509	NA	NA	NA	NA	NA	NA	NA	NA	NA	NA	NA	NA	NA	NA	NA	NA	NA	NA	NA	NA	NA	NA	NA
imputed	6	113,8	132	9,60092588127717	58,6	87	8,54010148261327	Ada	symptom-cont	Benchmark	FALSE	AdaBoostRegressor(base_estimator=RandomForestRegressor(bootstrap=True, criterion='mse', max_depth=None, max_features='auto', max_leaf_nodes=None, min_impurity_decrease=0.0, min_impurity_split=None, min_samples_leaf=2, min_samples_split=5, min_weight_fraction_leaf=0.0, n_estimators='warn', n_jobs=-1, oob_score=False, random_state=0, verbose=0, warm_start=False), learning_rate=1, loss=u'exponential…	263,3	287	8,26034704678522	166,9	163	9,79171985801155	week01	All	0,706394448606016	0,65996102601287	0,0197940292079828	0,659094485411501	0,598165137614679	0,0256213863721191	NA	NA	NA	NA	NA	NA	NA	NA	NA	NA	NA	NA	NA	NA	NA	NA	NA	NA	NA	NA	NA	NA	NA
[truncated: 1,021 more rows]
[truncated: 354 more columns]
