# Supplementary material for: Methodological choices and clinical usefulness for machine learning predictions of outcome in Internet-based cognitive behavioural therapy
Source: Commun Med (Lond). 2024 Oct 10;4:196. doi: 10.1038/s43856-024-00626-4 (PMC11464669; doi:10.1038/s43856-024-00626-4)
Supplement: Supplementary file 7 — Supplementary software 1 [file 43856_2024_626_MOESM7_ESM.zip]

Archive with 10 entries (10 files):
- hyperparamtuning.py
- __MACOSX/._hyperparamtuning.py
- pca_prediction.py
- __MACOSX/._pca_prediction.py
- prediction.py
- __MACOSX/._prediction.py
- study_script_main.py
- __MACOSX/._study_script_main.py
- Supplement_analysis_code.Rmd
- __MACOSX/._Supplement_analysis_code.Rmd
