# Supplementary material for: Methodological choices and clinical usefulness for machine learning predictions of outcome in Internet-based cognitive behavioural therapy
Source: Commun Med (Lond). 2024 Oct 10;4:196. doi: 10.1038/s43856-024-00626-4 (PMC11464669; doi:10.1038/s43856-024-00626-4)
Supplement: Supplementary file 7 — Supplementary software 1 [file 43856_2024_626_MOESM7_ESM.zip › Supplement_analysis_code.Rmd]

---
title: "Supplement 5"
author: "NHI"
date: "20230327"
output: html_document
---

```{r setup, eval=FALSE, include=FALSE}
library("papaja")
#library("citr")
library("ggplot2")
library("ggsci")
library("dplyr")
source("getresultsstudy1.R")
path_to_outputs <- '.'
#dfres <- gdata(PATH='~/projects/data/study1multiverse/results')
#print('reading outcomeraw')
#outcomeraw <- read.csv("~/projects/data/study1multiverse/datasets/outcome.csv", encoding="UTF-8", comment.char="#")
#prepped_all <- read.csv("~/projects/data/study1multiverse/datasets/processed/study1/Handpicked/Alldata/2022-12-06_All_week04.csv", encoding="UTF-8", comment.char="#")
#imputedraw_train <- read.csv("~/projects/data/study1multiverse/datasets/processed/study1/Handpicked/train/missfix/2022-12-06_All_week04-imputed.csv", encoding="UTF-8", comment.char="#")
#imputedraw_test <- read.csv("~/projects/data/study1multiverse/datasets/processed/study1/Handpicked/test/missfix/2022-12-06_All_week04-imputed.csv", encoding="UTF-8", comment.char="#")
#imputed_all <- rbind(imputedraw_train,imputedraw_test)

# convinient functions: 
my_ggsave <- function(graph,path_to_outputs,name,...){
  optionsals <- list(...)
  mywidth <- ifelse(is.null(optionsals['width'][[1]]),7,optionsals['width'][[1]])
  myheight <- ifelse(is.null(optionsals['height'][[1]]),5,optionsals['height'][[1]])
  for(output in c('.tiff','.png')){
    ggsave(file.path(path_to_outputs,paste0(name,Sys.Date(),output)),plot=graph,width=mywidth,height=myheight,bg="white")
    ggsave(file.path('./graphs/',paste0(name,Sys.Date(),output)),plot=graph,width=mywidth,height=myheight,bg="white")
}
}


# Pre data processing 
#  In numpy the standard deviation function ergo = standard deviation ergo sum((a-a.mean)**2)/(n) is used by default by numpy.
# ergo we need to transform all the std variables 
# We want the unbiased estimator, ergo with sum((a-a.mean)**2)/(n-1) so we reverse it. 
#un_std_std <- function(x){
#  return(
#  sqrt(sum(
#    (x-mean(x))^2)/length(x)))}
#reverse_std <- function(x,orgn,ton){
#  return(
#    sqrt(
#      (x^2)*orgn/(ton)
#      ))}
#test_std <- un_std_std(dfres$b.acc[1:10])
#real_std <- sqrt(var(dfres$b.acc[1:10]))
#mod_test_std <- reverse_std(test_std,10,9)
#print(paste(test_std,real_std,mod_test_std,real_std-mod_test_std,test_std-real_std))
#dfres <- dfres %>% mutate_at(grep('std',names(dfres),value=TRUE),reverse_std,orgn=10,ton=9)

# We also need to write out the results to attach to paper 
#write.csv2(dfres,file='~/projects/data/study1multiverse/results/2023-02-20_supplement_4_results.csv',row.names=FALSE)

#Now we read this result file: (given same folder)
dfres <- read.csv2(file='Supplement_4_results.csv')

# We also need to write out the hyperparams (for all week4 datasets) 
##hyperparam_df <- gdata_hyperparam(file.path(paste0('~/projects/data/study1multiverse/results/','study1')))
#write.csv2(hyperparam_df,file = "~/projects/data/study1multiverse/results/2023-02-20_supp_3_allhyperparams.csv")
```


```{r doublecheck, eval=FALSE, include=FALSE}
# Double check numbers 

## Remove test patients. 
prepped_all[!prepped_all$Patient %in% c(imputedraw_train$Patient,imputedraw_test$Patient),]

```

### Table 1 - supplement 

```{r table1, eval=FALSE, warning=FALSE, include=FALSE}
require(flextable)
require(officer)
require(dplyr)
minimean <-function(x,decmean=2,decsd=0){
  xr <- round(mean(x,na.rm=TRUE),decmean)
  sd <- round(sd(x,na.rm=TRUE),decsd)
  return(as.character(paste0(xr," (",sd,")")))
}
#symptom age, married etc, employment education 
sumcat <- function(xin,whichcat,decp){
  xin <- na.omit(xin)
  xp <- plyr::count(xin)[plyr::count(xin)$x==whichcat,]$freq/length(xin)
  xpraw <- plyr::count(xin)[plyr::count(xin)$x==whichcat,]$freq
  xpo <- round(xp,decp)*100
  return(paste0(xpraw," (",xpo," %)"))
}
dft1 <- outcomeraw %>% 
filter(., Patient %in% imputed_all$Patient) %>%
mutate(.,
  Treatment = recode(Treatment,
          "Depression STARTA EJ" = "Depression",
          "Depression 2.0" = "Depression",
          "Social fobi STARTA EJ" = "Social",
          "Social fobi 2.0" = "Social",
          "Paniksyndrom" = "Panic")) %>%
  mutate(outcome = case_when(
  Treatment == "Depression" ~ MADRS.1951_labelcont,
  Treatment == "Social" ~ LSAS.2241_labelcont,
  Treatment == "Panic" ~ PDSS.SR.3064_labelcont
),symptomscore = case_when(
  Treatment == "Depression" ~ MADRS.1951_PRE_sum,
  Treatment == "Social" ~ LSAS.2241_PRE_sum,
  Treatment == "Panic" ~ PDSS.SR.3064_PRE_sum
),Employment = case_when(
  GSNybesök.0_PRE_0_occupation == 1 ~ 1L,
  GSNybesök.0_PRE_0_occupation == 2 ~ 2L,
  GSNybesök.0_PRE_0_occupation == 3 ~ 3L,
  Anamnes..ur.SCID..1827_SCREEN_1846_7 == 1 ~ 1L,
  GSNybesök.0_PRE_0_ss.sickleave == 1 ~ 3L,
  GSNybesök.0_PRE_0_ss.sickleavepart  == 1 ~ 3L,
  GSNybesök.0_PRE_0_ss.dissicpens == 1 ~ 3L,
  GSNybesök.0_PRE_0_ss.unemployed == 1 ~ 3L,
  GSNybesök.0_PRE_0_ss.workfullt == 1 ~ 1L,
  GSNybesök.0_PRE_0_ss.workpartt == 1 ~ 1L,
  GSNybesök.0_PRE_0_ss.student == 1 ~ 2L,
  GSNybesök.0_PRE_0_ss.senior == 1 ~ 3L,
)) %>% 
  #filter(., !is.na(outcome)) %>% 
  rename(., 
         "Marital" = "Anamnes..ur.SCID..1827_SCREEN_1833_2a",
         "Education" = "Anamnes..ur.SCID..1827_SCREEN_1843_5",
         "Age" = "age",
         "Sex" = "sex") %>% 
  mutate(., Marital = case_when(
    Marital == "gift" ~ "Married",
    Marital != "gift" ~ "Not married"
  ),
  Education = case_when( 
    between(Education,1, 3) ~ "Primary",
    between(Education,4, 6)~ "Secondary",
    Education == 7 ~ "Postsecondary",
    )) %>%
  select(., Treatment,outcome,symptomscore,
         Age,Sex,Employment,Education,Marital) %>%
  mutate(Employment = factor(Employment),
         Education = factor(Education,levels=c("Primary","Secondary","Postsecondary"))
         )  %>%
  mutate(Employment = recode(Employment,
                             "1" = "Working",
                             "2" = "Student",
                             "3" = "Other"))
dft1sum <- dft1 %>% group_by(Treatment) %>% 
  summarize(n=n(),
            Symptom=minimean(symptomscore),
            Age = minimean(Age),
            Female = sumcat(Sex,"F",2),
            Married = sumcat(Marital,"Married",2),
            Working = sumcat(Employment,"Working",2),
            Student = sumcat(Employment,"Student",2),
            Other = sumcat(Employment,"Other",2),
            Primary = sumcat(Education,"Primary",2),
            Secondary = sumcat(Education,"Secondary",2),
            Postsecondary = sumcat(Education,"Postsecondary",2)
            )
dft1sumall <- dft1 %>% ungroup(.) %>% 
  summarize(n=n(),
            Symptom=minimean(symptomscore),
            Age = minimean(Age),
            Female = sumcat(Sex,"F",2),
            Married = sumcat(Marital,"Married",2),
            Working = sumcat(Employment,"Working",2),
            Student = sumcat(Employment,"Student",2),
            Other = sumcat(Employment,"Other",2),
            Primary = sumcat(Education,"Primary",2),
            Secondary = sumcat(Education,"Secondary",2),
            Postsecondary = sumcat(Education,"Postsecondary",2)
            ) %>% mutate(., Treatment = "Total",Symptom="-") %>% select(., Treatment,n:Postsecondary)
dft1sumall <- rbind(dft1sum,dft1sumall)
dft1flex <- data.frame(t(dft1sumall))[-1,]
names(dft1flex) <- dft1sumall$Treatment
dft1flexprep <- dft1flex %>% 
  mutate(., 
         " " =c("","","", "",
                     "",rep("Employment status",3),
                     rep("Education level",3)),
         Measure = row.names(dft1flex)) %>% select(" ",Measure,Depression:Total)
fd <- flextable(dft1flexprep)
myft <- merge_v(fd,j=1)
myftb <- myft %>% vline(i = 6:8,j=1, part = "body",border= fp_border(color="black",width=2)) 
myftf <- fix_border_issues(myftb)
myftf <- autofit(myftb)
myftf <- add_footer_lines(myftf,values=c("Symptom are the primary symptom measure for each treatment before treatment start (PRE). MADRS-SR,PDSS-SR,LSAS-SR respectively"))
myftf <- add_header_lines(myftf,values=c("Baseline characteristics","Table1"))
#myftf
save_as_docx(`Table X` = myftf, path = file.path(path_to_outputs,"table1.docx"))
```


### Inclusion data 

```{r inclusion datas}
inc <- outcomeraw %>% mutate(.,
              Treatment = recode(Treatment,
                     "Depression STARTA EJ" = "Depression",
                     "Depression 2.0" = "Depression",
                     "Social fobi STARTA EJ" = "Social",
                     "Social fobi 2.0" = "Social",
                     "Paniksyndrom" = "Panic"))
inc$TreatmentAccessStart <- as.Date(inc$TreatmentAccessStart,
                                    tryFormats = c("%Y-%m-%d")) 
inc$TreatmentAccessEnd <- as.Date(inc$TreatmentAccessEnd,
                                    tryFormats = c("%Y-%m-%d"))
min(inc$TreatmentAccessStart)                
max(inc$TreatmentAccessStart)
max(inc$TreatmentAccessEnd)
```


### Regression model benchmark 
```{r}
RMSE <- function(fitted, true){
  sqrt(mean((fitted - true)^2))
}

R2 <- function(fitted, true){
 1 - (sum((true - fitted)^2)/sum((true - mean(true))^2))
}

dfbr <- read_csv(
  file.path("~/projects/data/study1multiverse/datasets/processed/study1/Handpicked/train/missfix",
                           "2022-12-06_All_week04-imputed_benchmark.csv"))
dfbr_test <- read_csv(
  file.path("~/projects/data/study1multiverse/datasets/processed/study1/Handpicked/test/missfix",
                           "2022-12-06_All_week04-imputed_benchmark.csv"))
regb <- lm(outcome ~ sex+age+
             `PDSS-SR-3064_SCREEN_sum`+
             `MADRS-1951_SCREEN_sum` +
             `LSAS-2241_SCREEN_sum` + 
             mainsymptom_PRE_sum + 
             mainsymptom_WEEK01_sum +
             mainsymptom_WEEK02_sum +
             mainsymptom_WEEK03_sum, data=dfbr)
r2_tested <- R2(predict(regb,newdata=dfbr_test),dfbr_test$outcome)
rmse_tested <- RMSE(predict(regb,newdata=dfbr_test),dfbr_test$outcome)

require(apaTables)
apa.reg.table(regb,filename=file.path(path_to_outputs,"supplement_benchmarkmodel.doc"))
# shown in supplement 2 

```

## Figure 2 
```{r make main result figure bacc "figure 2"}
feat_away <- grep('^feat.*',names(dfres),value=TRUE,invert=TRUE)
dfs <- dfres[feat_away]
require(tidyr) 
require(dplyr)
require(ggplot2)
require(ggsci)
minidf <- dfs %>% filter(., Time == 'week04')
minidf <- arrange(minidf, Method,b.acc)
minidf %>% group_by(Method) %>% summarize(sum=mean(b.acc)) %>% arrange(., sum)

t_df9_95cov = qt(0.975,9)

# Assuming central distirbution t distirbution with n = 10 then we get from quantiles 0.975  = 2.262 with df = 9 
minidf %>% group_by(Method) %>% 
mutate(ymin = b.acc-t_df9_95cov*(b.acc_std/sqrt(10)),ymax=b.acc+t_df9_95cov*(b.acc_std/sqrt(10))) %>% 
summarize(minofmin = min(ymin),maxofmax = max(ymax)) %>% 
summarize(min(minofmin),max(maxofmax))

baseplot <- ggplot(data=minidf, aes(x = reorder(Method, b.acc, sum), 
                                      y = b.acc, 
                                      color=PCA,
                                      shape=Data_amount)) + 
  geom_point(alpha=0.8,size=2,position=position_dodge2(width=.9))+
  geom_errorbar(data=minidf,position=position_dodge2(),
                mapping=aes(x=reorder(Method, b.acc, sum),
                            ymin=b.acc-t_df9_95cov*(b.acc_std/sqrt(10)), 
                            ymax=b.acc+t_df9_95cov*(b.acc_std/sqrt(10))),alpha=0.5) + 
  scale_color_npg() +
  labs(y="Balanced Accuracy",
       x = 'Algorithm',
       color="Data selection",
       shape="Missing",
       caption="Week4, 10-fold cross-validation")+
  theme_minimal()+
  theme(legend.position="bottom")+
  theme(plot.title = element_text(size = 16, face = "bold"),
        text = element_text(size=12))+
  scale_x_discrete(guide = guide_axis(n.dodge=2)) +
  scale_y_continuous(breaks=seq(0.45,8,by=0.05),
  limits=c(0.37,0.83))+
  coord_cartesian(ylim=c(0.37, 0.83))+
  facet_wrap(~Treatment,ncol=1) +
  guides(col = guide_legend(ncol=2,override.aes = list(shape = 15)),
         shape = guide_legend(ncol=1))+
  scale_shape_discrete(labels=c("Impute", "Remove"))

my_ggsave(baseplot,path_to_outputs,'bacc_',width=8.27,height=13.27)

```

## Overall predictive accuracy and benchmark comparisons
### BACC per model 
#### Table 2 
```{r summary results for model performance}
# Get the mean accuracy across models (or for benchmark point bacc )
getsummary <- function(df,which,spec,treatment){
  require(dplyr)
  if(!missing(spec)){
    getres <- dfres %>% 
  filter(., Time == "week04",
         PCA=='Benchmark',
         Treatment==treatment,
         Data_amount=='imputed',
         Method==spec) %>%
  select(., Treatment,Method,PCA,b.acc,b.acc_ho,
         `r2`,r2_ho,
         `mse`,mse_ho) %>% 
      rename(., bacc_mean  = b.acc,
             bacc_mean_ho= b.acc_ho,
             r2_mean = `r2`,
             r2_mean_ho = `r2_ho`,
             mse_mean = `mse`,
             mse_mean_ho = mse_ho)
  }else{
  getres<- df %>% 
    filter(., Time == "week04",
           PCA==which,
           Treatment==treatment,
           Data_amount=='imputed') %>%
    select(., Treatment,Method,PCA,
           b.acc,b.acc_ho,
           `r2`,r2_ho,
           mse,mse_ho) %>% 
    summarize(bacc_mean = mean(b.acc),
              bacc_sd = sqrt(var(b.acc)),
              bacc_mean_ho = mean(b.acc_ho),
              bacc_sd_ho = sqrt(var(b.acc_ho)),
              r2_mean = mean(`r2`),
              r2_mean_ho = mean(`r2_ho`),
              r2_sd = sqrt(var(`r2`)),
              r2_sd_ho = sqrt(var(`r2_ho`)),
              mse_mean = mean(mse),
              mse_sd = sqrt(var(mse)),
              mse_mean_ho = mean(mse_ho),
              mse_sd_ho = sqrt(var(mse_ho))
              ) %>% 
    mutate(., Treatment=treatment, Method="mean",PCA=which) %>% 
    select(., Treatment,Method,PCA,everything(.))
  }
  return(getres)
}

lsum <- list()
for(treatment in c('All','Depression','Panic','Social')){
  for(pca in c("Handpicked","Benchmark")){
      lsum[[paste0(pca,'_',treatment,"_sum")]]<- getsummary(dfres,pca,treatment=treatment)
  }
  lsum[[paste0("BenchLinear_",treatment,"_sum")]]<- getsummary(dfres,pca,spec="LinearRegression",treatment=treatment)
  missingcols <- setdiff(colnames(lsum[[paste0('Handpicked','_',treatment,"_sum")]]),
                       colnames(lsum[[paste0('BenchLinear','_',treatment,"_sum")]]))
  lsum[[paste0('BenchLinear','_',treatment,"_sum")]][missingcols] <- NA
}

dfsummaryall <- data.frame(Reduce(rbind, lsum))

# Table 2 
dfsummaryall %>% filter(., PCA == 'Handpicked') %>% select(., Treatment,bacc_mean,bacc_sd,r2_mean,r2_sd) %>% mutate(bacc_mean=bacc_mean*100,bacc_sd=bacc_sd*100)%>% mutate_if(is.numeric,round,2)
dfres %>% filter(., PCA == 'Handpicked',Data_amount=='imputed',Time=='week04',Method=='LinearRegression') %>% select(., Treatment, Data_shape_org)
```

```{r get overbest performing model for each grp (treatment) for each evals (specified)}
getmymaxevals <- function(df,whateval){
  if(paste0(whateval)=="mse"){
    o <- df %>%
  dplyr::group_by(Treatment) %>%
    filter({{whateval}}==min({{ whateval }})) %>%
     select(., Treatment, Time, Data_amount,Method,PCA,
         {{ whateval }},
         paste0(quo_name(enquo(whateval)),"_std"), paste0(quo_name(enquo(whateval)),"_ho"),
         b.acc,b.acc_std,b.acc_ho,
         r2,r2_std,r2_ho,mse,mse_std,mse_ho)
  }else{
   o <- df %>%
  dplyr::group_by(Treatment) %>%
    filter({{whateval}}==max({{ whateval }})) %>%
     select(., Treatment, Time, Data_amount,Method,PCA,
         {{ whateval }},
         paste0(quo_name(enquo(whateval)),"_std"), paste0(quo_name(enquo(whateval)),"_ho"),
         b.acc,b.acc_std,b.acc_ho,
         r2,r2_std,r2_ho,mse,mse_std,mse_ho)
  }
   return(o)
}
lbesteval <- list()
for(evalsmes in c('b.acc',"r2","mse")){
 lbesteval[[paste0(evalsmes)]] <- getmymaxevals(dfres,rlang::sym(evalsmes))
}
dfsummaryallbest <-data.frame(Reduce(rbind, lbesteval))
dfsummaryallbest_duprem <- dfsummaryallbest[!duplicated(dfsummaryallbest),]
dfsummaryallbest_duprem %>% arrange(b.acc)
```

```{r overall best performing model by time and na-management}
getmymaxevals_misstime <- function(df,whateval,time,missing){
  if(paste0(whateval)=="mse"){
    o <- df %>%
  dplyr::group_by(Treatment) %>%
      filter(., Time == time, Data_amount == missing) %>%
    filter({{whateval}}==min({{ whateval }})) %>%
     select(., Treatment, Time, Data_amount,Method,PCA,
         {{ whateval }},
         paste0(quo_name(enquo(whateval)),"_std"), paste0(quo_name(enquo(whateval)),"_ho"),
         b.acc,b.acc_std,b.acc_ho,
         r2,r2_std,r2_ho,mse,mse_std,mse_ho)
  }else{
   o <- df %>%
  dplyr::group_by(Treatment) %>%
      filter(., Time == time, Data_amount == missing) %>%
    filter({{whateval}}==max({{ whateval }})) %>%
     select(., Treatment, Time, Data_amount,Method,PCA,
         {{ whateval }},
         paste0(quo_name(enquo(whateval)),"_std"), paste0(quo_name(enquo(whateval)),"_ho"),
         b.acc,b.acc_std,b.acc_ho,
         r2,r2_std,r2_ho,mse,mse_std,mse_ho)
  }
   return(o)
}
lbestevaltimemiss <- list()
for(evalsmes in c('b.acc',"r2","mse")){
 lbestevaltimemiss[[paste0(evalsmes)]] <- getmymaxevals_misstime(dfres,rlang::sym(evalsmes),"pre","imputed")
}
dfsummaryallbest_time_miss <-data.frame(Reduce(rbind, lbestevaltimemiss))
```

## Overall predictive accuracy and benchmark comparisons: 
```{r }
getmymaxevals_misstime(dfres,rlang::sym('b.acc'),'week04','imputed') %>% print(n=10)

# benchmark w linear reg 
dfres %>% filter(., Time=='week04',PCA=='Benchmark',Treatment=='All',Method=='LinearRegression',Data_amount=='imputed') %>% select(., b.acc,b.acc_std,r2,r2_std)

#mean balanced accuracy excluding linear reg 
dfres %>% filter(., Method != 'LinearRegression',Time=='week04',PCA=='Benchmark',Treatment=='All',Data_amount=='imputed') %>% select(., b.acc,b.acc_std,r2,r2_std) %>%
summarize(bmean = mean(b.acc),bmeansd = sd(b.acc),r2mean = mean(r2),r2sd=sd(r2))

# handpicked linear reg instead of benchmark  
dfres %>% filter(., Time=='week04',PCA=='Handpicked',Treatment=='All',Method=='LinearRegression',Data_amount=='imputed') %>% select(., b.acc,b.acc_std,r2,r2_std)

```

## Predictive accuracy dependent on variable selection, missing management, and algorithms 

### Variable selection 
```{r}
# Graph this with confidence intervals 
var_select_data <- dfres %>% rename('Variable selection'=PCA) %>% group_by(`Variable selection`) %>% filter(., Time=='week04') %>% 
summarize(., mean_b = mean(b.acc)*100, 
sd_b = sd(b.acc)*100,
se = sd_b/sqrt(length(.)),
tval = qt(0.975,df=length(.)-1))
print(var_select_data)

dfres %>% group_by(Method) %>% filter(., Time=='week04',PCA=='Kernel') %>% summarize(., mean_b = mean(b.acc)*100,sd_b = sd(b.acc)*100)

dfres %>% filter(., Time=='week04',PCA=='Kernel',Method != 'Lasso',Method!='ElasticNet') %>% summarize(., mean_b = mean(b.acc)*100,sd_b = sd(b.acc)*100)

# Add graph 
data_summary_plot <- function(x) {
   m <- mean(x)
   sd_m <- sd(x)
   se <- sd_m/sqrt(length(x))
   tval = qt(0.975,df=length(x)-1)
   return(c(y=m,ymin=m-tval*se,ymax=m+tval*se))
}
p <- dfres %>% filter(Time=='week04') %>% ggplot(., aes(x=PCA, y=b.acc,fill=PCA)) + 
    geom_violin(trim=FALSE) + 
    theme_minimal() +  theme(legend.position="none") + labs(x='Variable selection',y='Balanced accuracy') +
    stat_summary(fun.data=data_summary_plot) +
    scale_fill_npg()+
    scale_y_continuous(breaks=seq(0.35,85,by=0.05),limits=c(0.30,0.85))
ggsave(p,file='./graphs/test2.png',bg='white',width=7,height=6)

my_ggsave(p,path_to_outputs,'bacc_var_select_',width=7,height=6)

# compare to discrepancy between PCA early in treatment: 
dfres %>% rename('Variable selection'=PCA) %>% group_by(`Variable selection`) %>% filter(., Time=='pre') %>% 
summarize(., mean_b = mean(b.acc)*100, 
sd_b = sd(b.acc)*100,
se = sd_b/sqrt(length(.)),
tval = qt(0.975,df=length(.)-1))

```

### Handling missing data 
```{r}
dfres %>% group_by(Data_amount) %>% summarize(., mean_b = round(mean(b.acc)*100,3),sd_b = round(sd(b.acc)*100,3))

mean(dfres[dfres$Data_amount=='imputed','b.acc'][[1]]);mean(dfres[dfres$Data_amount=='naremove','b.acc'][[1]])

# diff between missing removal 
impdfres <- dfres[dfres$Data_amount=='imputed',] %>% arrange(PCA,Method,Treatment,Time) %>% pull(b.acc)
nardfres <- dfres[dfres$Data_amount=='naremove',] %>% arrange(PCA,Method,Treatment,Time) %>% pull(b.acc)
cx = ((var(impdfres)/length(impdfres))/((var(impdfres)/length(impdfres))+(var(nardfres)/length(nardfres))))
cy = 1-cx 
df_sc = (length(impdfres)-1)*(length(nardfres)-1)/((length(impdfres)-1)*cy^2+(length(nardfres)-1)*cx^2)
m_d <- mean(impdfres-nardfres)
se_m_d <- sqrt(var(impdfres)/length(impdfres)+var(nardfres)/length(nardfres))
tval <- qt(0.975,df=df_sc)
print(paste(round(m_d-tval*se_m_d,8)*100,round(m_d,8)*100,round(m_d+tval*se_m_d,8)*100))
t_m_d <- t.test(formula = b.acc~Data_amount,data=dfres)
t_m_d$conf.int

# Data loss 
shaperows_r <- sub("\\(","",sub(",.*", "", dfres$Data_shape_org))
shaperows_n <- as.numeric(shaperows_r)

dfres$npat <- shaperows_n 
npat_imp <- dfres[dfres$Data_amount=='imputed',] %>% arrange(PCA,Method,Treatment,Time) %>% pull(npat)
npat_re <- dfres[dfres$Data_amount=='naremove',] %>% arrange(PCA,Method,Treatment,Time) %>% pull(npat)
#npat_imp <- dfres[dfres$Data_amount=='imputed','npat'][[1]]
#npat_re <- dfres[dfres$Data_amount=='naremove','npat'][[1]]
dif_perc <- round((1-(npat_re/npat_imp))*100,3) # reversing data retainment % to get data loss in % 
npatboth <- cbind(npat_imp,npat_re,dif_perc)
psych::describe(dif_perc)

# biggest decrease 
biggestdec <- dfres %>% group_by(Data_amount,Time) %>% summarize(baccmean = mean(b.acc),baccsd = sd(b.acc)) 
biggestdec_npat <- dfres %>% group_by(Data_amount,Time) %>% summarize(npatmean = mean(npat),npatsd = sd(npat)) 
round(diff(biggestdec$baccmean*100,lag=6),2)
diff(biggestdec_npat$npatmean,lag=6)

dfres %>% filter(., Time=='week04') %>% group_by(Data_amount) %>% summarize(baccmean = mean(b.acc),baccsd = sd(b.acc)) 
```

### Algorithm 
```{r}
#graph this (algorithm) - variation based on treatment, var selection. 4*3 = 12 
dfres %>% group_by(Method) %>% filter(., Treatment!='All',Data_amount=='imputed',Time=='week04') %>% summarize(., mean_b = mean(b.acc)*100,sd_b = sd(b.acc)*100)

dfres %>% filter(., Treatment!='All',Data_amount=='imputed',Time=='week04') %>% 
ggplot(., aes(x = reorder(Method, b.acc, sum), y = b.acc)) + 
stat_summary(fun.data=data_summary_plot,geom='errorbar',width=0.2) + 
stat_summary(fun.data=data_summary_plot,geom='point')+
geom_hline(yintercept=0.67, linetype="dashed",alpha=0.8)+
  scale_color_npg() +
  labs(y="Balanced Accuracy",
       x = 'Algorithm')+
  theme_minimal()+
  scale_x_discrete(guide = guide_axis(n.dodge=2))+ 
  scale_y_continuous(breaks=seq(0.45,8,by=0.05),
  limits=c(0.43,0.8)) -> mplot_algo 
ggsave(mplot_algo,file='./graphs/test3.png',bg='white')

my_ggsave(mplot_algo,path_to_outputs,name='bacc_alg_',width=7,height=5)


# write this: 
# org 
dfres %>% group_by(Method) %>% filter(., Treatment!='All',Data_amount=='imputed',Time=='week04') %>% summarize(., mean_b = mean(b.acc)*100,sd_b = sd(b.acc)*100)
# diff 
dfres %>% group_by(Method) %>% filter(., PCA != 'Linear',PCA!='Kernel',Treatment!='All',Data_amount=='imputed',Time=='week04') %>% summarize(., mean_b = mean(b.acc)*100,sd_b = sd(b.acc)*100)

dfres %>% filter(., Time=='week04',PCA=='Kernel',Method != 'Lasso',Method!='ElasticNet') %>% summarize(., mean_b = mean(b.acc)*100,sd_b = sd(b.acc)*100)

```


### Sensitivity analyses 
```{r}
# increased over time 
dfres %>% filter(., Method=='RF',Treatment=='All',PCA=='Handpicked',Data_amount=='imputed') %>% 
select(., Time,b.acc,b.acc_std,b.acc_ho) %>% mutate_at(vars(matches("b.acc")),.funs=function(x){x*100}) %>% arrange(., Time)
# diff cross validation o holdout 
dfres %>% mutate(diff = (b.acc - b.acc_ho)*100) %>% summarize(m = mean(diff),s_d = sd(diff),se = sd(diff)/sqrt(nrow(.)))
dfres %>% summarize(m = mean(b.acc),s_d = sd(b.acc),m_ho = mean(b.acc_ho),s_d_ho = sd(b.acc_ho)) %>% mutate_all( .funs=function(x){x*100})

#discussion check over time across treatment groups 
dfres %>% group_by(Treatment) %>% filter(., Method=='RF',PCA=='Handpicked',Data_amount=='imputed') %>% 
select(., Time,b.acc,b.acc_std,b.acc_ho) %>% mutate_at(vars(matches("b.acc")),.funs=function(x){x*100}) %>% arrange(., Time) %>% filter(., b.acc >= 67)
```

### Synthesis recommendation graph 
```{r}
# We have impute data, choose latest possible timepoint, random forest and handpicked variables. 
dfres %>% 
filter(., Data_amount=='imputed',Time=='week04',Method=='RF',PCA=='Handpicked')  %>% select(Treatment,b.acc)

t_df9_95cov = qt(0.975,9)

melt_plot <- dfres %>% filter(., Data_amount=='imputed',Time=='week04',Method=='RF',PCA=='Handpicked') %>% 
select(., Treatment,b.acc,b.acc_ho,b.acc_std) %>% rename('CV'=b.acc,'HO'=b.acc_ho) %>% 
pivot_longer(cols=c('CV','HO'),names_to='Testing',values_to='b.acc') %>%
mutate(b.acc_std = ifelse(Testing=='CV',b.acc_std,NA))

ggplot(melt_plot, aes(x = reorder(Treatment, b.acc,sum), y = b.acc,fill=Testing,shape=Testing)) +
geom_errorbar(data=melt_plot,size=0.8,
mapping=aes(x = reorder(Treatment, b.acc,sum),
ymin=b.acc-t_df9_95cov*(b.acc_std/sqrt(10)), 
ymax=b.acc+t_df9_95cov*(b.acc_std/sqrt(10))),alpha=0.8,width=0.2)+ 
geom_point(size=4) + 
geom_hline(yintercept=0.67, linetype="dashed")+
  labs(y="Balanced Accuracy",
       x = 'Treatment')+
  theme_minimal()+
  theme(legend.position="bottom")+
  scale_fill_manual(values=c("#8491B4FF", "#F39B7FFF")) +
  scale_shape_manual(values=c(22,23))+
  scale_size_continuous(guide = "none")+
  scale_y_continuous(breaks=seq(0.65,.85,by=0.05),
  limits=c(0.65,0.85)) -> mplot_rec
ggsave(mplot_rec,file='./graphs/test3.png',bg='white')

my_ggsave(mplot_rec,path_to_outputs,name='Rec_graph_',height=6,width=6)

```

### Discussion 

```{r}
dfres %>% filter(., PCA == 'Handpicked',Time=='week04',Data_amount=='imputed',Treatment=='All',Method!='LinearRegression') %>%
summarize(meanb = mean(b.acc),sd=sd(b.acc))

dfres %>% filter(., PCA == 'Benchmark',Data_amount=='imputed',Time=='week04',Treatment=='All',Method=='LinearRegression') %>% select(b.acc)

# surpass the mean 
dfres %>% group_by(Method) %>% filter(.,Data_amount=='imputed',Time=='week04') %>% summarize(., mean_b = mean(b.acc)*100,sd_b = sd(b.acc)*100)

# top accuracies 
dfres %>% group_by(Method) %>% 
filter(., Data_amount == 'imputed',Treatment=='All',Time=='week04',PCA=='Handpicked') %>%
select(., b.acc,b.acc_std)

dfres %>% group_by(Method) %>% 
filter(., Data_amount == 'imputed',Treatment=='All',Time=='week04',PCA=='Benchmark') %>%
select(., b.acc,b.acc_std)

```


### Supplement 

```{r}
### RF over time 
minidf_suppl <- dfres %>% filter(.,PCA=='Handpicked',Method=='RF')
minidf_suppl <- arrange(minidf_suppl, Time,b.acc)
t_df9_95cov = qt(0.975,9)


RF_over_time <- ggplot(data=minidf_suppl, aes(x = Time, 
                                      y = b.acc, 
                                      color=Treatment,
                                      shape=Data_amount)) + 
  geom_point(size=3,position=position_dodge(0.7))+
  geom_errorbar(data=minidf_suppl,position=position_dodge(0.7),
                mapping=aes(x = Time,
                            ymin=b.acc-t_df9_95cov*(b.acc_std/sqrt(10)), 
                            ymax=b.acc+t_df9_95cov*(b.acc_std/sqrt(10))),alpha=0.5) + 
  scale_color_npg() +
  labs(y="Balanced Accuracy",
       x = 'Timepoint',
       color="Treatment",
       shape="Missing",
       caption="Handpicked dataset, Random forest")+
  theme_minimal()+
  geom_hline(yintercept=0.67, linetype="dashed")+
  theme(legend.position="bottom")+
  theme(plot.title = element_text(size = 16, face = "bold"),
        text = element_text(size=12))+
  scale_x_discrete(labels=c('Screen','Pre','Week 1','Week 2','Week 3','Week 4')) +
  scale_y_continuous(breaks=seq(0.45,8,by=0.05),
  limits=c(0.45,0.83))+
  coord_cartesian(ylim=c(0.37, 0.83))+
  guides(col = guide_legend(ncol=2,override.aes = list(shape = 15)),
         shape = guide_legend(ncol=1))+
  scale_shape_discrete(labels=c("Impute", "Remove"))

ggsave(RF_over_time,file='./graphs/test5.png',bg='white')
         
my_ggsave(RF_over_time,path_to_outputs,name='RF_suppl_graph_',height=7,width=7)

# Accuracy over time in numbers 
time_pre <- dfres%>% filter(., Time=='pre',Data_amount=='imputed')
lbesteval_time_pre <- list()
for(evalsmes in c('b.acc')){
 lbesteval_time_pre[[paste0(evalsmes)]] <- getmymaxevals(time_pre,rlang::sym(evalsmes))
}
dfsummaryallbest_pre <-data.frame(Reduce(rbind, lbesteval_time_pre))
dfsummaryallbest_pre_no_dup <- dfsummaryallbest_pre[!duplicated(dfsummaryallbest_pre),]
dfsummaryallbest_pre_no_dup %>% arrange(b.acc) %>% mutate_if(is.numeric,function(x){round(x*100,2)})
```
